# Supplementary material for: Predicting regional somatic mutation rates using DNA motifs
Source: PLoS Comput Biol. 2023 Oct 2;19(10):e1011536. doi: 10.1371/journal.pcbi.1011536 (PMC10569533; doi:10.1371/journal.pcbi.1011536)
Supplement: S2 Table — Four cancer-normal cell comparisons are shown in terms of length percentage of similar states ("length.similar"). To be more specific, TssA and TssAFlnk are deemed as similar; TxFlnk, Tx and TxWk are similar; ZNF/Rpts, Het, ReprPC, ReprPCWk and Quies are similar. (XLSX) [file pcbi.1011536.s010.xlsx]

## Sheet: Sheet1
type	length.similar
Liver-HCC vs HepG2	0.8348
Breast-AdenoCA vs MCF-7	0.7778
Panc-AdenoCA vs PANC-1	0.7701
CNS-Medullo vs SK-N-SH	0.8273
