# Supplementary material for: Predicting regional somatic mutation rates using DNA motifs
Source: PLoS Comput Biol. 2023 Oct 2;19(10):e1011536. doi: 10.1371/journal.pcbi.1011536 (PMC10569533; doi:10.1371/journal.pcbi.1011536)
Supplement: S8 Table — "GroupA_beta": the coefficient of feature in group A. 0 represents that the feature is not important in the group. "GroupA1_mean": the average of mutation rate in the regions with the corresponding motif binding sites in group A. (XLSX) [file pcbi.1011536.s016.xlsx]

## Sheet: CRweight_AfterFilter_kmeans_elb
Protein	Feature	GroupA_beta	GroupA1_mean	GroupB_beta	GroupB1_mean	GroupC_beta	GroupC1_mean	GroupD_beta	GroupD1_mean	GroupE_beta	GroupE1_mean	GroupF_beta	GroupF1_mean	GroupG_beta	GroupG1_mean	GroupH_beta	GroupH1_mean	GroupI_beta	GroupI1_mean	GroupJ_beta	GroupJ1_mean
WRNIP1	WRNIP1	0.0162284	0.395471	0.00702381	1.19109	0	5.66211719346508	0	1.87012	0	6.08196688861426	0	4.94888773765879	0	1.23298	0	2.95908	0	3.67136	0	5.95047
CBX2	CBX2	0.0150595	0.394735	0.0237096	1.22128	0	6.17197245683602	0.00556312	1.9849	0	7.44419290201265	0	NA	0.0014046	1.34803	0	3.53345	0	5.91996	0	6.62727
H3K36me3	H3K36me3_1507_cluster_hc1_hc2_0.15_L2	0.0129885	0.392794	0.00647177	1.18942	0	5.02698572869072	0	1.88338	0	6.63760965791003	0	2.89857739614304	0.00106599	1.31583	0	3.13895	0	3.28903	0	6.03734
MAZ	M6336_1.02	0.012695	0.386216	0.0125309	1.08824	0	5.95700229607759	0.0261418	2.00802	0	6.50106875900506	0	3.40839280356819	0.00649303	1.21406	0.00323171	3.261	0	3.92327	0	6.2467
H3K36me3	H3K36me3_3588_cluster_hc1_hc2_0.15_L2	0.0110184	0.393168	0.026245	1.19394	0	4.60698494324948	0.00955801	1.9409	0	6.54918349438567	0	5.76130006346652	0.00493062	1.27888	0.00108745	3.09432	0	3.7968	0	6.014
H3K4me1.H3K27ac	H3K4me1.H3K27ac_3438_cluster_hc1_hc2_0.15_L2	0.0109325	0.387537	0.0115894	1.15718	0	6.11236170652383	0.00361858	1.98655	0	5.82396763375187	0	3.25321749864584	0.00148346	1.38335	0	3.3345	0	3.16152	0	6.85038
MM	MM_88.3_2.04_0.58_2_GAGGCAGGR	0.0105601	0.391625	0.0215563	1.17822	0	4.49593547098219	0.00728898	1.8951	0	6.44370456000738	0	3.67946564637859	0.00369458	1.26714	0.0014182	3.19001	0	4.9616	0	6.60567
H3K36me3	H3K36me3_741_cluster_hc1_hc2_0.15_L2	0.0104321	0.392315	0.0167126	1.20199	0.00341818	5.54349459796138	0.00458324	1.86817	0.00509849	7.8211613782628	0.00302843	5.62512734311214	0.00420601	1.26404	0.00585981	2.87866	0.00515871	3.27474	0.00744607	6.32288
RARA	M5762_1.02	0.0094982	0.364186	0.00492279	1.1089	0	6.64987025041149	0	1.86569	0	8.05063370927669	0	2.95001721231793	0	1.28294	0	2.53121	0	3.36624	0	7.19393
SP2	M2314_1.02	0.0094028	0.378678	0.00711199	1.1013	0.00137467	6.63816646052362	0.0170952	2.02139	0.00538036	8.57243888349216	0	NA	0.00148124	1.13895	0.00220786	3.80528	0.00380767	4.77389	0.00279816	5.79393
H3K27me3.H3K4me1	H3K27me3.H3K4me1_3626_cluster_hc1_hc2_0.15_L2	0.00799723	0.392897	0.00583674	1.19687	0	3.69843201368836	0.00135837	1.93693	0	6.86353716973194	0	7.51940826834	0	1.34987	0	3.17631	0	3.66376	0	7.13655
H3K27me3	H3K27me3_2107_cluster_hc1_hc2_0.15_L2	0.00702367	0.392816	0.00382996	1.17175	0	5.22848235640665	0.00112521	1.89622	0	6.3972284800643	0	2.71452960179437	0.00120321	1.30424	0	3.0094	0	3.66501	0	6.59205
POLR3G	POLR3G	0.00492472	0.375563	0.0215055	1.16652	0	3.88479946241584	0.00247692	1.93648	0.00409508	6.76849890828325	0.00212981	8.04013114386731	0.00151456	1.11526	0.00238973	2.8488	0.00242139	3.1949	0.00263205	4.53698
MM	MM_80.9_2.24_0.63_1_CYCAGCCTCM	0.00328548	0.39458	0.00144817	1.21381	0	6.08352586337136	0	1.90364	0	5.71032892410882	0	4.78707945411919	0	1.3088	0	3.07865	0	3.42411	0	6.75783
GTF3C2	GTF3C2	0.00281491	0.388071	0.01341	1.20319	0	2.65324848933759	0.00113912	1.93231	0	5.52760879870572	0.00180115	7.00645933369321	0.00193507	1.25873	0	2.981	0	3.30691	0	5.98117
MM	MM_436.4_2.44_0.61_3_known.TFAP2A	0.00235944	0.392755	0.0195707	1.20985	0	5.9709402315401	0.00483593	1.93556	0	5.32802924696132	0	4.17036916831248	0.00268194	1.29872	0	3.27847	0	3.51456	0	5.69144
TBX21	M5889_1.02	0.00129241	0.33537	0	1.03191	0	2.47853252513543	0	1.75721	0	6.47957354426257	0	NA	0	1.17325	0	2.99504	0	5.25462	0	5.91114
CTCF	M4594_1.02	0.00112349	0.36416	0.00233695	1.1163	0	12.4693747593583	0.010631	1.96422	0	3.36254874633223	0	NA	0.0025454	1.38141	0	3.52687	0	5.4464	0	7.1979
MM	MM_34.1_2.53_0.59_1_AGKCCCAGC	0	0.381981	0.00293783	1.13906	0	3.56636049319077	0.00265454	1.86615	0.00136397	5.24809071085257	0.00351742	7.54272832179305	0.00225793	1.28245	0.00268078	3.08984	0.00181438	3.42322	0.00179042	6.39218
H3K4me3	H3K4me3_2529_cluster_hc1_hc2_0.15_L2	0	0.385417	0.00238414	1.15892	0	5.17553891916999	0.00375835	1.91807	0.00100124	7.43098784908171	0	3.20623456573179	0.00216891	1.36786	0.00289153	3.30423	0.00189236	3.62058	0.00118854	7.62781
REST	M4589_1.02	0	0.35398	0	1.03274	0	4.4322899001483	0.00342419	1.9283	0	4.00541762003384	0.00370161	3.42306044799372	0.00219307	1.24996	0.00239563	2.84681	0.00270204	2.75281	0.00148593	5.89811
MM	MM_226.2_2.39_0.58_3_GTGAGCTGA	0	0.364539	0.00639607	1.07804	0	3.60965004755637	0.0027302	1.77312	0.00132644	5.34624868379262	0	2.31953696626588	0.00238746	1.23534	0.00299803	2.87757	0.00266211	2.67344	0.00122936	6.64221
H3K36me3	H3K36me3_1591_cluster_hc1_hc2_0.15_L2	0	0.372354	0.00143606	1.12425	0	5.12892080385147	0	1.90908	0	4.52971529990652	0.00363675	32.4368786398655	0.0014333	1.29972	0.00209638	3.09645	0.00157878	3.24352	0.00135814	6.49559
MM	MM_204.2_2.34_0.58_6_WCCCCAYCT	0	0.372133	0.00327813	1.08997	0.00140838	6.34846875450355	0.00411802	1.79564	0.00409831	7.20720507418994	0.0143699	6.0866341505058	0.00249917	1.20982	0.0055224	2.94213	0.00475695	3.11193	0.00318895	6.67769
IKZF1	M3525_1.02	0	0.386675	0.00405165	1.16937	0	5.98848436812966	0.00158224	1.86694	0.00217071	4.00214772816125	0.00827933	9.169504374322	0.00247364	1.2616	0.00418062	2.90898	0.00206189	2.59125	0.00326121	6.67233
SUPT20H	SUPT20H	0	0.348252	0	1.00997	0.00819094	5.70069774597275	0.00131422	1.73121	0.00679543	6.63293871018354	0.00400188	3.22123667783258	0.00178828	1.17098	0.00473353	2.73236	0.00176686	2.52322	0.00546372	6.81897
ELF1	M2275_1.02	0	0.353147	0	1.04748	0.00219373	5.12878710180693	0.00208617	1.8236	0.00904419	7.34903742178468	0.00126709	0.839394596433758	0.00230593	1.24108	0.00594402	2.75007	0.00248235	2.45604	0.00432524	6.69418
FOXO1	M6245_1.02	0	0.378716	0	1.0675	0.0081553	4.96605407869432	0	1.69355	0.00121929	5.88995196410397	0.0012594	1.97367216730284	0.00229749	1.17536	0.00321749	2.48769	0.0128495	3.36931	0.00470946	5.65704
H3K9me3	H3K9me3_4447_cluster_hc1_hc2_0.15_L2	0	0.353185	0	1.02121	0.00999069	5.22937179462975	0	1.62472	0.00344924	3.95121099120165	0.00227308	5.09408866213001	0.00142971	1.15625	0.00403642	2.3717	0.00308594	2.83381	0.00397577	5.8736
H3K4me1	H3K4me1_2788_cluster_hc1_hc2_0.15_L2	0	0.36304	0	1.04014	0.00159391	4.76951879580309	0.00447304	1.88329	0.00404575	7.66041256676757	0	2.00886721219384	0.00299833	1.28264	0.00723043	2.90104	0.00427627	3.54265	0.00687321	6.36714
H3K4me3	H3K4me3_3545_cluster_hc1_hc2_0.15_L2	0	0.360525	0.00112919	1.09788	0.00479308	10.4686540000734	0.00969402	1.97144	0.00411102	6.50710782787001	0.00134299	2.95001721231793	0.00195548	1.29689	0.00334607	2.93563	0.00290321	2.81141	0.00307062	6.5879
MM	MM_20.8_2.09_0.54_1_CCCAGGTYC	0	0.373518	0.00676313	1.09497	0.00143954	4.62383255347287	0.00797692	1.86007	0.00329587	5.54166075560929	0.00931676	6.99054342014344	0.00404793	1.25288	0.00680485	2.82976	0.00864624	2.88411	0.00477708	7.23436
HNF4A	M1936_1.02	0	0.354281	0	1.01496	0.00790571	4.09028093177319	0.00271551	1.71941	0.00587103	5.10757158843651	0.00194691	1.25742062409141	0.00329491	1.21883	0.0046194	2.35203	0.0160153	3.35342	0.00462075	7.06447
MM	MM_38.2_2.26_0.53_2_CYCCACCTC	0	0.378757	0.00444962	1.08664	0.00145374	5.5552269294957	0.0142606	1.88288	0.00637155	5.23705380240072	0.00515829	3.64481842154647	0.00399388	1.21207	0.010848	3.15392	0.00948064	4.01716	0.00840487	7.05594
EBF1	M6175_1.02	0	0.364113	0	1.04106	0.00361201	5.09098579293225	0.00169328	1.86285	0.0064198	5.66290612073807	0.00183015	5.18555972430502	0.0013131	1.28315	0.00240635	3.02573	0.00543078	3.3301	0.023365	8.57379
FOXJ2	M3256_1.02	0	0.378046	0	1.07187	0.00556051	2.55004827814927	0.00120559	1.68189	0.00361979	5.17866694609701	0.00630478	3.18588793230436	0.00363508	1.1449	0.00971426	2.396	0.0182095	4.16616	0.0226475	4.04848
H3K4me1.H3K36me3	H3K4me1.H3K36me3_971_cluster_hc1_hc2_0.15_L2	0	0.370231	0.0012119	1.09003	0.00354134	7.05828525293425	0.00323436	1.85914	0.00668094	4.93664580165584	0.00846684	35.4562812276899	0.00266537	1.28064	0.00669285	2.97486	0.00373266	2.95332	0.0267885	5.84702
H3K9me3	H3K9me3_942_cluster_hc1_hc2_0.15_L2	0	0.351467	0	1.02488	0.00826258	7.14072668874692	0.00138243	1.73702	0.00305793	4.05683040704329	0.00121372	7.05803354447605	0.00241105	1.22856	0.00345141	2.55306	0.00274192	3.31978	0.0273344	5.33824
H3K4me1	H3K4me1_3424_cluster_hc1_hc2_0.15_L2	0	0.381946	0.0014547	1.11126	0.00300719	3.53834174666153	0.00185932	1.83354	0.00466325	5.56854041492807	0.00607892	3.50777148695058	0.00302032	1.26276	0.00357408	2.97058	0.00354563	3.74932	0.0309701	5.39257
MYOG	M6355_1.02	0	0.360058	0	1.03272	0.0146376	6.92378096100715	0.00363506	1.84768	0.00597627	6.6095229920747	0.0149569	9.90860509244171	0.00274242	1.25588	0.00661505	3.36477	0.0024374	2.5376	0.0289418	4.78127
PHF8	PHF8	0	0.382784	0.00473183	1.08232	0.00666116	5.77837654357767	0.0253489	1.98403	0.0194118	6.27015607347741	0.00706816	7.13198153949505	0.00504912	1.17112	0.0232663	3.23424	0.00422208	3.37813	0.00643455	6.04787
H3K27ac	H3K27ac_4105_cluster_hc1_hc2_0.15_L2	0	0.37578	0	1.05692	0.00307564	5.63102218477038	0.00585943	1.89785	0.0220199	6.08223830216145	0.00251118	3.42567918294354	0.00213313	1.19776	0.0106886	3.1453	0.00620816	3.33561	0.0194523	7.20044
H3K9me3	H3K9me3_4287_cluster_hc1_hc2_0.15_L2	0	0.38325	0.0011934	1.09643	0.00715645	4.94451131227374	0.00406327	1.82655	0.0136766	5.40917994883124	0.0184215	6.24172185952183	0.0033337	1.2275	0.0161984	3.44487	0.00662478	2.69946	0.0236966	5.35931
BCL11A	M4453_1.02	0	0.364596	0	1.03401	0.00450935	5.72361403852735	0	1.78929	0.0127954	5.18971783683554	0.00826145	7.54347358713376	0.0013905	1.21293	0.00423793	2.60211	0.00323416	2.60953	0.0344432	5.64591
KLF15	M6321_1.02	0	0.376667	0	1.07467	0.00441572	7.87636615862711	0.0269054	2.01804	0.00822069	7.5699507158857	0.00666489	4.50502632226106	0.0022003	1.20959	0.0085358	3.37043	0.0153383	4.42281	0.00501472	5.98856
SP3	M5854_1.02	0	0.364562	0	1.0609	0.00307001	6.89950814446515	0.0204235	1.97788	0.00341796	9.99463774509363	0.00248299	3.94737562750052	0.00123129	1.1703	0.00425286	3.58279	0.0242641	4.38786	0.00185929	5.86402
SP1	M6479_1.02	0	0.374336	0.00527589	1.07029	0.00356424	6.10685095722199	0.0518199	2.02615	0.00325275	10.0312550174912	0	NA	0.00252981	1.10188	0.00582841	3.94776	0.010456	4.7211	0.00213811	6.30755
ZBTB7B	M6539_1.02	0	0.372377	0.0063837	1.072	0	6.52870664117803	0.0337117	2.07587	0.00122428	7.96293088322761	0	2.77144681417628	0.00346519	1.17476	0.00427009	3.70304	0.00269031	4.56162	0.00132559	6.14446
SP1	M6480_1.02	0	0.379384	0.00519144	1.06629	0.00712465	5.72639935219123	0.0685991	2.10798	0.0226643	7.36144249674153	0.00854986	4.11105488054972	0.00282134	1.11981	0.0142606	3.67872	0.024362	4.37672	0.0053152	5.91176
CREBBP	CREBBP	0	0.35441	0	1.00884	0.00389921	4.20824083353283	0.00186016	1.72777	0.00646976	4.34977131554746	0.010501	7.0707813353377	0.00233547	1.11074	0.00588162	2.53222	0.00325012	2.95198	0.0803873	4.38334
H3K9me3	H3K9me3_494_cluster_hc1_hc2_0.15_L2	0	0.355412	0	1.02376	0.00181518	4.30901766395675	0.00147507	1.69544	0.00493377	4.41992717778589	0.00148278	4.94473404268312	0.00233797	1.16009	0.00512097	2.51879	0.00907906	2.87729	0.0802418	6.22605
RREB1	M6456_1.02	0	0.373431	0.00285238	1.03623	0.00501785	4.63007413867547	0.0248749	1.90755	0.0119191	8.20941293716025	0.0014233	7.05803354447605	0.0051407	1.15448	0.00864858	2.66831	0.425614	3.57444	0.0143973	7.14821
H3K4me1.H3K36me3	H3K4me1.H3K36me3_5621_cluster_hc1_hc2_0.15_L2	0	0.392349	0.0196258	1.20478	0	4.67660245568488	0.00455633	1.91589	0.00490849	6.87177181469364	0	19.531214349127	0.00336059	1.23633	0.00236666	3.21742	0	4.02788	0	5.87641
H3K36me3	H3K36me3_2886_cluster_hc1_hc2_0.15_L2	0	0.388491	0.0212732	1.19363	0	6.41666850221171	0.0114564	1.95088	0	5.82384996797624	0	5.27379098138809	0.00294113	1.21919	0.00424734	3.16172	0.00133486	4.85212	0	7.25027
H3K4me1.H3K36me3	H3K4me1.H3K36me3_1492_cluster_hc1_hc2_0.15_L2	0	0.383691	0.0160267	1.16467	0	4.71147283441196	0.0114242	1.95646	0.00204854	5.99838052805292	0	7.32392506700445	0.00372712	1.25179	0.0030648	3.16073	0.0014473	3.56385	0.00159543	5.53484
ZNF263	M2324_1.02	0	0.383725	0	1.06534	0.0534285	5.99036634219945	0.00675698	1.91668	0.263292	5.51570937732203	0.00244258	1.47868693186011	0.00131011	1.16208	0.0215623	3.09631	0.0173607	3.98947	0.0133667	6.90322
RBBP5	RBBP5	0	0.386658	0.00155408	1.0614	0.025241	5.35187135838724	0.00410843	1.88584	0.0530855	6.04250058268717	0.00775625	14.7908771545569	0.00215257	1.17629	0.0190128	3.03246	0.0168838	3.35984	0.0763361	5.98567
SMARCB1	SMARCB1	0	0.384941	0	1.05934	0.09559	5.21087667577311	0.00874882	1.79596	0.338137	6.30967276037412	0.00938034	4.28179998456337	0.00297741	1.09607	0.0821117	2.82508	0.0073569	2.8607	0.00964586	6.24309
CHD1	CHD1	0	0.386876	0	1.0567	0.707509	4.94365936466817	0.00419108	1.73814	0.0219778	6.36344375175547	0	NA	0.00319443	1.07494	0.135551	2.77609	0.00126636	3.75821	0.00514727	6.03763
UM	UM_299.0_3.53_0.71_1_CGCTCCGS	0	0.388177	0	1.26812	0	3.71163328390928	0	1.97854	0	9.77985987500547	0.00112501	2.47853252513543	0	1.3981	0	5.6269	0	1.28507	0	5.20713
GLIS3	M6267_1.02	0	0.351697	0	1.05179	0	6.99382837060525	0	1.85823	0	4.18381722428876	0	0.829231089290238	0	1.22116	0	3.16448	0.00155419	4.24194	0	6.27357
JUND	M4624_1.02	0	0.340097	0	1.06993	0	2.65351322764474	0	1.9547	0	5.4324924490505	0.00115097	14.0809524942035	0	1.25775	0	2.72765	0	1.73454	0	6.1967
IRF4	M5573_1.02	0	0.335504	0	1.03211	0	3.5022944639552	0	1.8885	0	6.36633968487062	0	1.50790282012555	0	1.23804	0	3.20439	0.00197866	2.28023	0.00112407	4.29991
H3K9me3	H3K9me3_372_cluster_hc1_hc2_0.15_L2	0	0.358667	0	1.04845	0	5.39015313333452	0	1.82329	0	5.98049151595835	0.0011854	2.5820349087537	0	1.22731	0	2.59045	0	2.65871	0	6.19161
UM	UM_22.6_4.38_0.54_1_GCGCTCCGCG	0	0.37662	0	1.25157	0	4.40227059751285	0	2.03015	0	6.06294828602251	0.00147807	7.3544864566173	0	1.44107	0	4.74127	0	2.8781	0	4.30693
STAT3	M6495_1.02	0	0.351618	0	1.02554	0	4.1625176856858	0	1.76403	0	2.52278432000588	0.00184758	5.06222774768108	0	1.22348	0	2.78515	0	2.82475	0	7.02758
NFIX	M5666_1.02	0	0.345927	0	1.03194	0	3.89612408081996	0	1.73512	0	5.70546431217965	0.00277137	1.72858237602385	0	1.24854	0	2.56825	0	2.71572	0	5.63638
H3K4me3	H3K4me3_831_cluster_hc1_hc2_0.15_L2	0	0.35558	0	1.03485	0	3.75443833446024	0	1.83564	0	6.55714864324233	0	6.1591807543584	0	1.26001	0	2.74583	0	2.95301	0.00144987	7.08167
H3K9me3	H3K9me3_1215_cluster_hc1_hc2_0.15_L2	0	0.347313	0	1.03675	0	6.03153596642667	0	1.71683	0	4.27575725950817	0	7.05803354447605	0	1.19182	0	2.74174	0	2.99071	0.00117842	5.89685
UM	UM_22.3_2.36_0.56_1_known.PEBB	0	0.357234	0	1.03824	0.00206781	5.77963127302318	0	1.79088	0	2.99952405227274	0	24.2661477651888	0	1.21445	0	2.54322	0	3.5361	0	6.55085
H3K36me3	H3K36me3_3423_cluster_hc1_hc2_0.15_L2	0	0.38425	0	1.14367	0.00316689	4.88169237206753	0	1.96115	0	6.11209412954417	0	3.09720864342339	0	1.32259	0	3.28776	0	3.42769	0	5.99073
H3K4me1	H3K4me1_2010_cluster_hc1_hc2_0.15_L2	0	0.362512	0	1.04944	0	4.82939674871935	0	1.82192	0	4.01022236711234	0.00458411	7.24002119853565	0	1.23987	0	2.8233	0	2.89626	0.00119462	5.75179
TOPORS	M3524_1.02	0	0.377504	0	1.13947	0	4.08629385995378	0	1.83926	0	4.31613865022635	0	2.51384074113588	0	1.22303	0	2.91902	0	3.725	0.0010198	5.93914
POU2F1	M3679_1.02	0	0.347338	0	1.03701	0	5.19599983719521	0	1.77319	0	3.91559205943322	0	4.54367051717373	0	1.17329	0	2.90864	0	3.01354	0.00208648	5.99404
H3K9me3	H3K9me3_1107_cluster_hc1_hc2_0.15_L2	0	0.352018	0	1.04313	0	4.5806709215476	0	1.81622	0	7.09144959526223	0.0021606	3.16870490714422	0	1.252	0	2.66561	0	3.44812	0.00132905	5.90306
H3K36me3	H3K36me3_610_cluster_hc1_hc2_0.15_L2	0	0.386089	0	1.15199	0.00169379	3.80230800243314	0	1.84806	0	4.81930569168249	0	3.49656440600977	0	1.26816	0	2.70131	0	3.34506	0	6.28355
PBX1	M1898_1.02	0	0.344199	0	1.03302	0	1.83129845017288	0	1.59646	0.00124081	6.53408241785085	0	2.00886721219384	0	1.13564	0	2.39448	0	3.16322	0.00105569	5.8667
POU3F2	M5733_1.02	0	0.352881	0	1.01601	0	3.4069307478592	0	1.62095	0.00226781	5.52151648939887	0	1.37535775004212	0.00100598	1.15081	0	2.50641	0	2.71551	0	7.1723
ARID3A	M6147_1.02	0	0.376685	0	1.05099	0.00144593	3.93484282261659	0	1.68722	0	4.22622122660105	0	5.23828284137933	0	1.1596	0	2.32958	0	2.1269	0.00102615	5.64606
H3K9me3	H3K9me3_1150_cluster_hc1_hc2_0.15_L2	0	0.35407	0	1.02842	0	3.49599361003493	0	1.65726	0.00113091	4.84538271909546	0	3.02863843103674	0	1.16196	0	2.32332	0	2.87313	0.00118082	5.72522
MEIS1	M3562_1.02	0	0.345838	0	1.01348	0.00136025	6.86567157017712	0	1.75323	0	4.9162184072363	0	1.00693842805726	0	1.19981	0	2.6771	0	3.63039	0	5.62709
RUNX3	M5793_1.02	0	0.342014	0	1.05657	0.0018554	3.02912793734394	0	1.86293	0	6.07950534922467	0	3.94737562750052	0	1.25155	0	2.46588	0.00204456	2.92334	0	5.11057
NR2F2	M4703_1.02	0	0.346224	0	1.02098	0.00234492	4.59870419472661	0	1.79001	0	6.42903056696159	0	NA	0	1.18977	0	2.68892	0	1.82187	0	6.72397
ONECUT1	M6285_1.02	0	0.355818	0	1.02314	0.0014333	5.13095637872299	0	1.46796	0	6.42480801709453	0	0.504097764857631	0	1.11025	0.00117811	2.19596	0.00116639	3.41263	0.00122169	5.53999
CUX1	M5333_1.02	0	0.338317	0	1.0035	0	2.10405039760352	0	1.42132	0	2.41514676789266	0	NA	0	1.07979	0	2.66131	0	3.20315	0.00150999	5.6353
BHLHE23	M5308_1.02	0	0.339129	0	0.990261	0	4.94473404268312	0	1.59022	0	4.05111364680889	0	NA	0	1.15979	0	2.192	0	1.99467	0.00110306	6.48483
MM	MM_112.9_2.38_0.53_3_ACCTCCACC	0	0.370156	0	1.0724	0	5.15889318302089	0	1.83478	0	5.53244484974337	0	3.79739484914256	0	1.22498	0	2.88312	0.00357161	3.5094	0	6.30985
H3K9me3	H3K9me3_2247_cluster_hc1_hc2_0.15_L2	0	0.362531	0	1.02697	0	3.48234031479139	0	1.8218	0	4.54615253905475	0	6.16645154935012	0	1.25187	0	2.76165	0	3.09552	0.00104466	5.8668
UM	UM_290.4_3.18_0.65_1_known.NRF1	0	0.361144	0	1.19313	0	9.40122763865767	0.00184598	1.9944	0	4.75640848751304	0.0011462	0.829231089290238	0	1.45453	0	3.97229	0	6.04466	0	7.54624
EGR4	M6201_1.02	0	0.365262	0	1.0691	0	4.86600352341004	0.00110478	1.9662	0	7.81501134017308	0	1.9784778201876	0	1.16855	0	3.38886	0.00280807	4.27639	0	5.97136
TBR1	M5874_1.02	0	0.341964	0	1.02269	0	4.31517703669579	0	1.66245	0	3.32033578432511	0	1.50790282012555	0	1.18541	0	2.83686	0	2.96355	0.00105281	6.98378
TP53	M1929_1.02	0	0.344044	0	1.04706	0.00160678	6.81882917633138	0	1.74475	0	3.79030336122974	0	NA	0	1.21814	0	2.57512	0	3.08144	0	5.92174
H3K27me3	H3K27me3_1792_cluster_hc1_hc2_0.15_L2	0	0.379828	0	1.08707	0	5.38623228767815	0	1.81562	0.00131332	6.04041283466295	0	3.53680273653075	0	1.19701	0	2.76939	0	3.03614	0.00126461	6.4659
NFAT5	M6366_1.02	0	0.348988	0	1.04791	0	3.20009671593488	0	1.76868	0	5.8366260275986	0	2.00886721219384	0	1.21463	0	2.54034	0	3.4166	0.00176218	5.46933
MSX2	M5640_1.02	0	0.3476	0	1.01717	0.00136968	5.44314624035435	0	1.80266	0	4.97842686796996	0	7.05803354447605	0	1.12363	0	2.67344	0.00190204	5.25332	0.00134562	6.48928
POU2F2	M5727_1.02	0	0.349794	0	1.0286	0	5.62745660692097	0	1.64683	0	5.34753877618204	0	NA	0	1.16548	0	2.56635	0	1.53289	0.00136512	7.3877
HOXB3	M5542_1.02	0	0.336515	0	1.00916	0	6.96667294674132	0	1.7787	0	7.36658288282393	0	2.01387685611453	0	1.21408	0	2.4176	0	2.709	0.00100227	7.46646
POU5F1	M4509_1.02	0	0.350685	0	1.01097	0	4.14724108325205	0	1.73632	0	3.08338911322447	0	15.2515093772778	0.00125321	1.17481	0.0015119	2.56861	0	2.6687	0.00218976	6.0744
TBL1XR1	TBL1XR1	0	0.344896	0	1.06388	0	14.0809524942035	0	1.85883	0	3.40691155843452	0.00756988	11.8768928268674	0	1.2486	0	2.85599	0	2.59393	0	6.89595
SOX10	M5810_1.02	0	0.346195	0	1.02169	0	4.28496077392466	0	1.57642	0	6.45242883002441	0.00463186	6.64936898241591	0	1.16107	0	2.51581	0	2.1619	0	6.62836
MM	MM_32.5_2.06_0.55_2_AGGTGGSCA	0	0.359012	0	1.04806	0	4.08757570681877	0	1.78938	0	6.19116873916927	0.011299	5.22436271682899	0	1.19613	0	2.70386	0	2.90358	0	5.93124
SP1	M3919_1.02	0	0.359167	0	1.07702	0	5.37482947146341	0	1.97652	0	6.32708180843923	0.00748854	25.9839923008057	0	1.22442	0	3.10828	0	5.48128	0	6.20582
MM	MM_108.3_2.19_0.59_2_CACGGTGSCY	0	0.364508	0	1.08329	0	4.12624370861891	0	1.8726	0.00165498	5.28401233687055	0.0145971	15.9664042781645	0	1.28545	0	2.79184	0.00104357	3.54305	0.00240918	8.41261
TFAP4	M5927_1.02	0	0.337258	0	0.99833	0	6.75993338305756	0	1.65394	0.00327652	6.35163393155282	0	0.671850764810254	0	1.21145	0	2.5106	0.00127682	3.10201	0.00142052	4.72079
TEAD1	M5904_1.02	0	0.34408	0	1.01663	0	2.38380747186737	0	1.77813	0.00416119	7.24832303482571	0	2.00886721219384	0	1.21082	0	2.70191	0	2.89545	0	6.50268
ETS1	M5419_1.02	0	0.341693	0	1.04762	0	3.9227953160918	0	1.8324	0.00390849	6.15331562878821	0.00103563	4.94473404268312	0	1.20631	0.00111576	2.6202	0.0014425	2.69116	0	7.25339
SPZ1	M3942_1.02	0	0.355379	0	1.04669	0	5.92024273627425	0	1.90082	0.00127411	6.78677781149462	0	37.8328864050689	0	1.21127	0	3.16626	0	4.25173	0	7.5005
GATA1	M3314_1.02	0	0.34003	0	1.0131	0	2.73197438669014	0	1.79422	0.00139322	7.18445895167497	0	2.00886721219384	0	1.16737	0	2.42947	0	1.41471	0	6.4639
KDM5B	KDM5B	0	0.378976	0	1.08403	0	5.53008755925092	0	1.93287	0.00251822	6.53943228166167	0	4.1243165013441	0	1.20684	0	3.02774	0	3.61043	0	6.16913
H3K36me3	H3K36me3_3658_cluster_hc1_hc2_0.15_L2	0	0.364257	0	1.09624	0	3.18288953628937	0	1.89628	0.00176715	5.91487107308785	0	4.01508060466681	0	1.27766	0	3.01156	0.00124293	3.3665	0	6.58927
MM	MM_44.7_2.02_0.57_2_known.ITF2	0	0.372368	0	1.08925	0	5.2502624779048	0	1.79582	0.00418796	5.89270935961459	0.00311491	3.22112436756578	0	1.25843	0	2.67408	0	3.42695	0.00174308	7.42952
UM	UM_18.5_4.61_0.53_1_ACAGGGGAW	0	0.346457	0	1.01012	0	2.63996780004647	0	1.79926	0.00423559	8.43178271765053	0	8.62456283342657	0	1.20114	0	2.67181	0	2.91654	0	6.83972
H3K4me1.H3K27ac	H3K4me1.H3K27ac_4333_cluster_hc1_hc2_0.15_L2	0	0.365678	0	1.0862	0.00100976	5.19300813279235	0	1.83197	0.00287726	5.5782175911303	0	3.38769111008654	0	1.22834	0	2.54238	0	2.52343	0	6.13917
SRY	M5870_1.02	0	0.344902	0	1.03216	0.00578577	7.04491502043955	0	1.63645	0.00353483	4.69114806338034	0	1.00693842805726	0	1.13565	0	2.27017	0	2.60203	0.00119645	6.88023
MEF2A	M3553_1.02	0	0.355566	0	1.05018	0	2.59653021177979	0	1.72016	0	5.62668615524985	0	7.05803354447605	0	1.1668	0	2.41921	0.00767534	4.90763	0	6.42159
TBX1	M5878_1.02	0	0.338567	0	1.0458	0	5.99787285439219	0	1.71587	0	4.39144924077175	0	3.55996717386808	0	1.20988	0	2.67451	0.00888062	4.19311	0	6.09773
UM	UM_17.8_3.79_0.56_1_AYCCCSBKTGAM	0	0.340785	0	1.0393	0	3.00455949821443	0	1.82499	0	3.73432009702865	0	NA	0	1.18912	0	2.75077	0.00428034	3.69139	0.00141207	7.14
FOXI1	M1874_1.02	0	0.366424	0	1.05243	0	3.36513098375813	0	1.61941	0.00112	7.70003932587414	0	10.5694930193398	0	1.16622	0	2.46118	0.00500389	3.59519	0.00138248	4.78613
NFIL3	M5663_1.02	0	0.337202	0	1.01631	0.00197711	7.69623638934909	0	1.67374	0	2.3407711281634	0	14.0809524942035	0	1.09013	0	2.19844	0.00543534	3.87778	0.00112227	5.01418
PPARG	M1894_1.02	0	0.343537	0	1.01779	0	2.99690338803014	0	1.75581	0	5.12729292198295	0	1.98831026977207	0	1.18651	0.00116369	2.641	0	2.85826	0	6.09994
MECOM	M3230_1.02	0	0.338022	0	1.0037	0	3.889246689078	0	1.62465	0	2.65717904002529	0	1.24281267995869	0	1.17063	0.0011648	3.04021	0	0.783756	0	4.80062
STAT2	M6494_1.02	0	0.362113	0	1.05993	0	3.8884222521741	0	1.79035	0	5.16469571104979	0	1.84627411396457	0	1.22086	0.00108458	2.64748	0	2.21039	0	4.78082
PBX2	M6413_1.02	0	0.344813	0	1.01043	0	1.84434445906923	0	1.76966	0	7.58685729487143	0	4.53345037833495	0	1.14927	0.00161707	2.49709	0	2.18076	0	5.75197
PPARG	M3785_1.02	0	0.346411	0	1.00077	0	4.26214482024504	0	1.75333	0	5.33284275875128	0	3.53171631498612	0.00117359	1.19716	0.00117808	2.37027	0	2.00369	0	6.12817
POU3F1	M5731_1.02	0	0.353925	0	1.01989	0	5.54336674702633	0	1.69972	0	5.66152346620275	0	NA	0.00158871	1.1598	0.00145987	2.53331	0	1.58548	0	6.68719
ONECUT1	M5695_1.02	0	0.346367	0	1.01556	0	3.17101131006054	0	1.48416	0	5.9098228036323	0	2.85810436488961	0	1.11816	0.00122845	2.57648	0	3.19987	0	5.18074
H3K4me1	H3K4me1_206_cluster_hc1_hc2_0.15_L2	0	0.34505	0	1.03953	0	7.31196860405388	0	1.704	0	5.49243258471258	0	4.82700217220254	0.00135632	1.15434	0	2.7693	0	6.10916	0	7.3021
UM	UM_13.0_2.08_0.55_1_AHAAACAGC	0	0.340785	0	1.03026	0	4.98239798786575	0	1.82352	0	3.97168896963705	0	1.81093398856409	0.00122594	1.15889	0.00132833	2.67386	0	1.93556	0	6.50808
NR4A2	M5687_1.02	0	0.343325	0	1.02627	0	4.19017485027466	0	1.73289	0	3.37229365015403	0	1.00693842805726	0.00120496	1.19532	0	2.66386	0	2.79001	0	6.95148
SMARCA4	SMARCA4	0	0.341696	0	1.05004	0	4.17413624834201	0	1.82465	0	8.37701604817035	0	4.34081793535936	0.00110738	1.20546	0	2.80484	0	2.24656	0	5.71137
RXRG	M5801_1.02	0	0.339764	0	1.02148	0	2.01137203415418	0.00108184	1.65756	0	3.58640650214158	0	7.0707813353377	0	1.07867	0	2.35809	0	2.86278	0	4.84405
ZEB1	M1926_1.02	0	0.35826	0	1.0528	0	3.88841502029621	0	1.82725	0	5.34146370677074	0.00115699	2.66466436309764	0	1.27039	0	2.9051	0	3.32542	0	6.14571
H3K9me3	H3K9me3_975_cluster_hc1_hc2_0.15_L2	0	0.349342	0	1.03415	0	4.74081816851296	0	1.88394	0	5.05471452337787	0.00111446	3.55364759082078	0	1.18316	0.00106347	2.5989	0	2.63983	0	6.03603
CUX1	M5332_1.02	0	0.333712	0	0.990974	0	2.01387685611453	0	1.40024	0	NA	0	NA	0	1.11514	0	2.46734	0	1.88004	0.00203214	6.63334
EGR3	M6200_1.02	0	0.346664	0	1.03148	0	4.60546499238615	0	1.77271	0	6.46369090928384	0	4.61502397334623	0	1.23838	0	2.8199	0	4.93994	0.00116474	6.51495
MM	MM_11.0_2.87_0.52_1_DGCWGCCATR	0	0.359522	0	1.02943	0	3.54373222295075	0	1.73781	0	5.21888151619982	0.00298188	5.17611893243853	0	1.18433	0	2.51442	0	2.877	0.00159355	6.77724
FOSL2	M2280_1.02	0	0.343395	0	1.04268	0	3.49712961825054	0	1.98008	0	6.4598867373328	0.00315213	18.2959627339898	0.00107135	1.30966	0	3.02799	0	4.61785	0.00101472	7.43174
ESRRG	M5411_1.02	0	0.343167	0	1.0291	0	5.50283824689106	0	1.78681	0	6.61427484993046	0	NA	0	1.20355	0.00100391	2.87574	0	2.69268	0.00265053	5.91221
H3K9me3	H3K9me3_4293_cluster_hc1_hc2_0.15_L2	0	0.358994	0	1.05013	0.00144288	4.09993155329109	0	1.72136	0.00108534	4.69346371793033	0.00145046	2.02179883774867	0	1.18447	0	2.72211	0	2.74811	0.00254275	6.28681
H3K9me3	H3K9me3_80_cluster_hc1_hc2_0.15_L2	0	0.34841	0	1.01834	0	3.20128932061359	0	1.67187	0	4.53661955737839	0.00106809	5.42642110878225	0	1.14618	0.00161919	2.79707	0	3.66417	0.00258313	5.73607
STAT3	M3975_1.02	0	0.356368	0	1.0536	0.00101048	4.58797640285881	0	1.85561	0	7.11518177304856	0	NA	0	1.22703	0	2.75413	0.00304343	4.05665	0.0033771	6.37583
UBTF	UBTF	0	0.356354	0	1.11697	0	7.75780505693774	0.00123242	1.93892	0	6.49977387805147	0	3.34425555735505	0	1.29994	0	3.19184	0	5.67572	0	7.48821
CTCF	M4443_1.02	0	0.363192	0	1.11628	0	1.00693842805726	0.00101456	1.95324	0	5.79429994186709	0	2.47853252513543	0	1.36375	0	3.08228	0	6.65204	0	7.82893
SP4	M5855_1.02	0	0.356455	0	1.1012	0	5.61435644674774	0.00105067	1.97544	0	7.09944279959835	0	3.94737562750052	0	1.23874	0	3.5382	0	5.78974	0	6.28715
UM	UM_48.1_2.27_0.59_1_SSGGSGAG	0	0.359908	0	1.15242	0	5.59511754222783	0.00103303	1.97672	0	7.76872358060303	0	3.67166306161708	0	1.30795	0	3.48161	0	4.75246	0	6.70782
UM	UM_41.2_3.93_0.58_1_CGGTCCGCGG	0	0.385774	0	1.25637	0	3.47680062743848	0.00110935	1.99055	0	6.64694358638269	0	2.95001721231793	0	1.46143	0	4.33915	0	5.65241	0	12.0052
H3K4me3.H3K27ac	H3K4me3.H3K27ac_1581_cluster_hc1_hc2_0.15_L2	0	0.373002	0	1.25763	0	10.0879230279839	0.00116909	1.9918	0	11.5766470336247	0	NA	0	1.41879	0	4.28423	0	4.37463	0	5.46032
H3K4me3	H3K4me3_2996_cluster_hc1_hc2_0.15_L2	0	0.346009	0	1.15905	0	2.01387685611453	0.00106357	1.95753	0	7.88701797351908	0	NA	0	1.35375	0	4.08102	0	2.75491	0	9.15558
H3K4me3.H3K27me3	H3K4me3.H3K27me3_3133_cluster_hc1_hc2_0.15_L2	0	0.371244	0	1.22561	0	2.76128363623668	0.00168536	2.00105	0	2.89132521926681	0	2.00886721219384	0	1.45935	0	3.50931	0	4.86975	0	6.30253
UM	UM_177.9_3.84_0.55_3_CCGCGCGCC	0	0.375833	0	1.26257	0	2.47853252513543	0.0013655	2.06201	0	11.0333049836947	0	22.5109729737761	0	1.53914	0	5.12461	0	7.16486	0	5.56285
EGR1	M6198_1.02	0	0.360758	0	1.15295	0	2.73179077980167	0.00190275	2.00344	0	14.4690522618066	0	NA	0	1.28233	0	4.56569	0	4.35609	0	6.92436
UM	UM_16.8_2.61_0.53_1_CCTCGCCCG	0	0.351429	0	1.15063	0	6.28657724611182	0.00167509	2.00236	0	4.67004702854455	0	1.98869555639646	0	1.39891	0	3.85671	0	3.96042	0	5.11944
UM	UM_50.1_7.12_0.56_1_YCGSCGCCTCG	0	0.362957	0	1.20274	0	3.50207939907301	0.00169464	2.03628	0	15.5958725452874	0	NA	0	1.41546	0	4.21241	0	3.21423	0	6.41815
RELA	M4498_1.02	0	0.350946	0	1.0645	0	5.8612478356498	0.00104227	1.83822	0	4.69855159054279	0	7.05803354447605	0	1.25127	0	2.56648	0	3.03731	0	6.05966
ZNF263	M4604_1.02	0	0.384145	0	1.07289	0	5.9103302287665	0.00105516	1.9854	0	6.05725182604295	0	5.41938439905132	0	1.21827	0	3.14954	0	3.58258	0	6.60857
UM	UM_125.1_2.09_0.60_3_known.ZBTB7B	0	0.359899	0	1.13478	0	8.98188919986094	0.00118748	1.97341	0	6.18205780807826	0	2.95001721231793	0	1.3132	0	3.39593	0	3.86052	0	6.84599
SP2	M6481_1.02	0	0.360788	0	1.072	0	7.41062974765923	0.00208139	1.9785	0	7.5329982955877	0	8.39642456558441	0	1.15328	0	3.56548	0	5.49538	0	5.52379
CTCF	M4585_1.02	0	0.358816	0	1.11647	0	4.94473404268312	0.00147507	1.98103	0	2.48582698260488	0	2.47853252513543	0	1.34872	0	3.35229	0	4.06436	0	8.26246
CTCF	M4562_1.02	0	0.357126	0	1.11061	0	NA	0.0013382	1.99137	0	3.76537673920558	0	NA	0	1.35159	0	3.10198	0	3.70585	0	7.37854
PPARA	M6431_1.02	0	0.351932	0	1.01395	0	7.3525758355861	0.00133539	1.78599	0	6.08151557154703	0	3.67591232523763	0	1.21631	0	2.64627	0	2.46549	0	6.67122
ETS2	M6221_1.02	0	0.350728	0	1.06851	0	6.94837269191504	0.00154491	1.89058	0	6.42642494466369	0.00126534	4.98851086344625	0	1.2676	0	2.72101	0	3.68334	0	6.19811
TFAP2A	M6143_1.02	0	0.366239	0	1.0703	0	4.21878096924015	0.00127317	1.89683	0	6.21012113524054	0	1.15904076414693	0.00104739	1.30575	0	2.91622	0	4.19448	0	7.47126
THAP1	M2389_1.02	0	0.349662	0	1.03536	0	5.39791658823676	0.0012016	1.86374	0.00134015	7.077059226621	0	0.671850764810254	0	1.26405	0	2.89936	0	4.30376	0	6.48449
ZNF148	M6552_1.02	0	0.379905	0.00124341	1.06013	0	5.89863267277544	0.00257669	2.00972	0	7.32138456821128	0	5.36305583144723	0	1.184	0	3.37267	0	4.05285	0	6.70144
KLF16	M5593_1.02	0	0.364661	0	1.05718	0	5.71466728934623	0.00229724	1.95629	0	10.6818752900003	0	3.64350245897137	0	1.15782	0	3.75555	0	4.64046	0	6.64584
NHLH1	M3376_1.02	0	0.358515	0.00174245	1.05952	0	4.85127846097133	0.00312918	1.88388	0	5.43329590370418	0	5.10273210070229	0	1.29229	0	3.22625	0	3.7348	0	5.73651
RFX5	M4476_1.02	0	0.345857	0.00165594	1.05912	0	4.4310210703404	0	1.74241	0	6.05027326665582	0	1.50790282012555	0	1.21174	0	2.75433	0	2.1668	0	6.04918
STAT1	M4547_1.02	0	0.348612	0.00107216	1.03202	0	3.50789727118118	0.00119233	1.81231	0	5.09562884979843	0	8.04490985319866	0	1.24683	0	2.80896	0	2.18998	0	6.73455
UM	UM_235.9_3.32_0.65_1_SGCWCGCGGCGGC	0	0.359651	0	1.16074	0	6.75298324789146	0.00195549	2.08348	0	11.6024750619914	0	2.96731783322622	0	1.45888	0	4.04326	0	6.40994	0	8.1152
UM	UM_326.6_2.71_0.59_6_CGCGCCCCGY	0	0.354358	0.0011456	1.15529	0	4.904471737248	0.00134252	2.05921	0	6.51610627936667	0	2.95001721231793	0	1.48912	0	4.41735	0	4.90933	0	7.46069
H3K4me3	H3K4me3_3527_cluster_hc1_hc2_0.15_L2	0	0.360329	0	1.17308	0	2.47853252513543	0.00245173	2.00397	0	5.48170775938768	0	NA	0	1.38723	0	3.90031	0	4.06058	0	5.93026
UM	UM_241.1_3.32_0.67_1_SGCGSKCTCS	0	0.36704	0	1.23144	0	7.41710106402468	0.00226826	2.01187	0	9.53101283475369	0	NA	0	1.37006	0	3.42274	0	5.64695	0	7.04134
UM	UM_310.0_6.30_0.70_1_CGCTCGCGCG	0	0.405408	0	1.30845	0	12.0999372337204	0.00258416	2.03323	0	9.52773935440415	0	NA	0	1.48421	0	4.89745	0	2.99734	0	6.35033
UM	UM_125.0_2.67_0.57_3_CTGCGCGCC	0	0.367624	0	1.20661	0	6.73886961602895	0.00312838	1.99142	0	9.07271920680603	0	18.3086788139289	0	1.42977	0	3.80238	0	5.12393	0	6.98613
UM	UM_139.6_2.20_0.58_3_NCBCCGCGGN	0	0.375777	0	1.23162	0	2.04704314182707	0.00584247	1.98621	0	5.69739440867502	0	2.47944221225589	0	1.44433	0	4.32975	0	4.21939	0	6.78076
UM	UM_177.2_2.88_0.55_4_known.ZIC4	0	0.388427	0	1.25474	0	3.71163328390928	0.00559195	2.01791	0	10.1249693719434	0	NA	0	1.51302	0	4.5264	0	4.91415	0	5.72701
SP4	M6483_1.02	0	0.371069	0	1.10174	0	5.72809305108778	0.00459171	2.08957	0	8.20083491025611	0	1.00693842805726	0.00109896	1.28743	0	4.02716	0	5.1172	0	6.92192
CTCF	M4455_1.02	0	0.357693	0	1.09604	0	3.45937600559514	0.00320906	1.95624	0	6.24453595777674	0	2.71427486872668	0.00126123	1.36764	0.00101401	2.79708	0	3.1194	0	5.99592
UM	UM_61.3_2.77_0.58_1_GCGAGCGCCCGG	0	0.366998	0	1.13968	0	3.96920049852816	0.00401058	2.03442	0	7.40717138128436	0	4.94473404268312	0	1.4024	0	3.65263	0	5.17232	0	6.3716
UM	UM_26.1_2.42_0.56_1_CGCCAGCGCB	0	0.366412	0	1.16424	0	2.71427486872668	0.00307329	1.97431	0	7.28719204746475	0	NA	0	1.41071	0	3.48447	0	4.5107	0	6.52061
CTCF	M4447_1.02	0	0.359282	0	1.12142	0	6.00021348051712	0.00218161	1.98388	0	3.26031713457885	0	2.47853252513543	0.0011793	1.35183	0.00137667	3.24561	0	2.95353	0	8.69279
TFAP2C	M2939_1.02	0	0.371369	0	1.14312	0	NA	0.00246414	1.99112	0	4.5493961263238	0.00445913	69.8372936070446	0	1.39149	0	3.7454	0	6.76138	0	5.07534
UM	UM_32.9_2.23_0.59_1_GGGGKCSCA	0	0.360116	0	1.08711	0	6.92430876630064	0.00411248	1.94808	0	7.72878264975219	0	NA	0.00120085	1.29332	0.00180898	3.82355	0.00131094	4.42881	0	7.17068
H3K27ac	H3K27ac_2985_cluster_hc1_hc2_0.15_L2	0	0.350328	0.00131025	1.17683	0	5.92807311345577	0.00482291	2.02425	0	4.53915992608366	0.00361748	22.5109729737761	0	1.48958	0.00104809	4.76002	0	2.954	0	8.68834
CTCF	M4442_1.02	0	0.359264	0.00118923	1.09591	0	NA	0.00365596	1.956	0.00142544	8.64023979372775	0	NA	0.00211998	1.35662	0.00196068	3.26363	0.00122846	2.82225	0.00128887	6.93638
H3K4me1	H3K4me1_4240_cluster_hc1_hc2_0.15_L2	0	0.383839	0	1.06992	0	5.10092311204374	0.00419277	2.0386	0.00139752	6.73008613493324	0.00246166	3.63639342243373	0.0026322	1.22826	0	3.34047	0	4.42342	0.00136729	6.42792
H3K36me3	H3K36me3_1258_cluster_hc1_hc2_0.15_L2	0	0.374412	0.00197356	1.0899	0	4.86160097893189	0.00119195	1.86516	0	6.27420924743444	0	3.08086384979477	0	1.26835	0	2.6678	0	4.20435	0	6.24849
HCFC1	HCFC1	0	0.354855	0.00145186	1.06602	0	7.45642031828671	0	1.80308	0	5.34551426455861	0	1.34035898850205	0	1.22771	0	2.82747	0	2.96744	0	6.17759
H3K36me3	H3K36me3_4072_cluster_hc1_hc2_0.15_L2	0	0.392621	0.00262913	1.1948	0	5.0559205346502	0	1.9023	0	6.74126573380865	0	4.66441361456644	0	1.25696	0	3.07876	0	4.91885	0	6.37725
POLR3A	POLR3A	0	0.34657	0.00179423	1.12107	0	2.13931875823321	0	1.88103	0	6.00248453386264	0	8.23651268114306	0	1.12219	0.00119208	2.67113	0	3.09475	0	5.00539
H3K36me3	H3K36me3_1192_cluster_hc1_hc2_0.15_L2	0	0.35108	0.00156853	1.09266	0	4.90321202900672	0	1.93779	0	4.32746590547845	0	NA	0	1.34499	0	3.07177	0	3.65184	0	6.58149
IRF4	M6310_1.02	0	0.386846	0.00281802	1.09938	0	5.13248934566885	0	1.77676	0	5.12313668473795	0	3.65678173421112	0.00159412	1.21023	0	2.64029	0	2.56544	0	5.5237
H3K36me3	H3K36me3_1555_cluster_hc1_hc2_0.15_L2	0	0.384183	0.00329419	1.16973	0	5.17420764821019	0	1.82656	0	5.95409456311495	0	47.9322513093586	0	1.29878	0	2.94516	0.00223758	3.51451	0	6.80831
H3K36me3	H3K36me3_589_cluster_hc1_hc2_0.15_L2	0	0.353922	0.00255395	1.09425	0	11.6289163317741	0	1.86054	0	7.49282484715923	0	9.61125191773906	0	1.28177	0	2.5734	0	2.15045	0	6.20214
NR2F6	M5680_1.02	0	0.373659	0.00373723	1.12907	0	3.47709034279764	0	1.81515	0	5.73796178919388	0	NA	0	1.22196	0	2.38309	0	2.16262	0	6.00831
H3K27ac	H3K27ac_1929_cluster_hc1_hc2_0.15_L2	0	0.386524	0.00343547	1.15126	0.0011565	6.25968259387415	0	1.82063	0.00141918	4.55012674332044	0.00250327	3.32574881642417	0	1.24403	0	2.79379	0	2.83022	0.0013717	6.66425
H3K9me3	H3K9me3_629_cluster_hc1_hc2_0.15_L2	0	0.3835	0.00690841	1.15574	0	3.77801193081089	0	1.85433	0	5.26480466059258	0	1.11254938982918	0	1.28561	0	2.8992	0	2.68265	0	6.46832
BRF2	BRF2	0	0.389548	0.00712961	1.21619	0	4.1267772060298	0	1.97781	0	9.11430150840302	0	1.00693842805726	0	1.36937	0	3.45797	0	3.23781	0	7.57976
THRA	M6522_1.02	0	0.376196	0.00723631	1.1337	0	4.22618114574312	0.0017696	1.86643	0	4.30718177854345	0	3.39351176302393	0.00146143	1.26606	0	2.8064	0	3.26065	0	6.03378
PITX2	M6418_1.02	0	0.383494	0.00704776	1.18192	0	2.34621912942039	0	1.94653	0	5.49263990176911	0.00144038	2.24042421659478	0.00162361	1.30003	0.00115331	2.84485	0	3.64982	0	7.38927
MM	MM_309.9_3.21_0.74_1_RCCTGGSTRAC	0	0.38831	0.00762793	1.19615	0	3.27813396051097	0	1.91106	0	3.69079649973918	0	1.74273547659635	0	1.30319	0	3.02195	0	2.68881	0	6.48445
H3K4me3	H3K4me3_3400_cluster_hc1_hc2_0.15_L2	0	0.389117	0.00698749	1.1874	0	3.27994506701236	0	1.95565	0	5.90081808324895	0	4.20667735210854	0	1.35058	0	3.29396	0	3.99024	0	7.78022
H3K4me1	H3K4me1_3571_cluster_hc1_hc2_0.15_L2	0	0.387957	0.00435785	1.15364	0	4.01114712114529	0	1.84295	0	5.38439305597856	0.00249282	7.68890913574753	0	1.28302	0	2.87754	0	3.46084	0	6.90511
H3K36me3	H3K36me3_1801_cluster_hc1_hc2_0.15_L2	0	0.387592	0.00530537	1.17814	0	5.61088730347748	0	1.88329	0	6.56822972197385	0	5.81466396707749	0	1.25907	0	3.19545	0	3.32242	0	7.35304
UM	UM_254.9_3.05_0.66_1_known.SP1	0	0.375201	0.00652579	1.11421	0	6.01145788553026	0.0118079	2.11676	0	10.1769300994803	0	7.17759904063925	0.00165297	1.31039	0	3.87409	0	4.87832	0	7.67859
UM	UM_60.3_2.11_0.55_2_CCCCGGGCGCTC	0	0.367559	0	1.11106	0	3.07806685212755	0.0104241	2.04319	0.00153689	6.92711547770126	0	2.84557634976375	0.00152354	1.32812	0	3.37607	0.0017411	4.63506	0.00151973	10.0437
NR3C1	M3356_1.02	0	0.351069	0	1.04598	0	6.68218237287943	0	1.76407	0	5.53726342682125	0	4.77465693023657	0	1.15369	0.00124664	2.69178	0	3.13579	0	6.42214
H3K9me3	H3K9me3_4630_cluster_hc1_hc2_0.15_L2	0	0.356651	0	1.02587	0	5.99433754944362	0	1.64803	0	3.736807173268	0	2.41048904363471	0	1.1324	0	2.43836	0.00116576	2.86268	0	5.7138
FOXO1	M5464_1.02	0	0.351922	0	1.03113	0	3.51607460464598	0	1.83597	0	6.66278737664994	0	3.99620050649594	0	1.20128	0.00170998	3.07365	0.00193987	4.36113	0	6.19598
H3K36me3	H3K36me3_4832_cluster_hc1_hc2_0.15_L2	0	0.337409	0	1.03828	0	3.73827989312615	0	1.5262	0	3.66588145351426	0.00158126	1.98860761752301	0	1.14614	0.00135511	2.7714	0	1.75589	0.00121626	6.19313
AIRE	M6140_1.02	0	0.341862	0	1.01359	0.00179387	4.91935385289724	0	1.58333	0	2.65483193580391	0	NA	0	1.11421	0.00155822	2.29915	0.00263791	2.60525	0.00148107	7.01913
GCM1	M5486_1.02	0	0.334507	0	1.06125	0.00100392	5.19259870126755	0	1.77251	0	3.63003426850903	0	2.00886721219384	0	1.23554	0	3.19986	0	3.37813	0.00116344	7.87781
GATA2	M1868_1.02	0	0.345732	0	1.02495	0.00318345	6.02559249952027	0	1.69386	0	3.48789032088933	0.00123573	6.36854178221614	0	1.17234	0	2.4994	0.00114187	1.7134	0.0011111	5.6866
SOX10	M5814_1.02	0	0.344061	0	1.02511	0	3.54234664207625	0	1.77567	0.00119029	5.60111819403942	0	1.74628189398732	0.00111272	1.17744	0.00161683	2.84267	0	3.57164	0	6.145
NR1D1	M6382_1.02	0	0.342889	0	1.00872	0	6.95180789859939	0	1.80514	0	4.17449033394813	0	2.95001721231793	0.00124477	1.18497	0.00115082	2.67793	0	2.45286	0.00118615	6.51374
CDC5L	M3018_1.02	0	0.339159	0	1.02817	0.00108193	4.61638800955195	0	1.68023	0	4.83203624583206	0	NA	0	1.12814	0.00124132	2.18022	0.00101139	1.96145	0	7.01453
NR2C2	M5673_1.02	0	0.34651	0	1.02036	0.0012317	5.93802323919913	0	1.80094	0	9.34999970866845	0	4.53345037833495	0	1.19086	0.00119355	2.57873	0.0010245	2.04662	0	7.78972
H3K9me3	H3K9me3_4743_cluster_hc1_hc2_0.15_L2	0	0.350488	0	1.0152	0.00216317	3.56402438166501	0	1.71774	0	3.01881416320388	0	1.97860972849777	0	1.2204	0	2.48968	0.0010604	2.10781	0	6.41744
NEUROD1	M6358_1.02	0	0.357466	0	1.05195	0	3.8035207379872	0	1.90277	0.00148946	6.17274100180241	0	5.20288047730244	0	1.28971	0	3.2452	0.00140082	4.40519	0.00144032	6.82267
MM	MM_47.1_2.01_0.56_3_GAKCTGCCY	0	0.367971	0	1.08917	0.00303705	3.74977119941412	0	1.82735	0	4.47003984494009	0	23.2188869719948	0	1.254	0.00105239	2.75898	0.00158341	2.86581	0.00265915	6.40723
MECOM	M3227_1.02	0	0.342109	0	1.01613	0.00444893	3.63344475996004	0	1.64909	0	3.57022402816787	0	1.00693842805726	0.00117787	1.13265	0.00187655	2.44409	0	3.16127	0.00161099	6.59253
NKX3.1	M6378_1.02	0	0.350006	0	1.00879	0	3.61830492240761	0	1.69521	0	4.37697513197701	0.00605555	2.60889889656399	0	1.12954	0	2.3049	0	2.07189	0.00168901	4.99297
BDP1	BDP1	0	0.347145	0	1.07044	0	5.79388838579866	0	1.8829	0	7.55185332927284	0.00324092	3.09476773782495	0	1.27527	0	2.84668	0.00159457	3.06566	0.0011162	6.54194
STAT1	M4634_1.02	0	0.350994	0	1.03174	0	4.88615420660137	0	1.75441	0	3.92964515754252	0.00282106	5.7639379922155	0	1.20631	0.00125907	2.69071	0	2.20294	0.0022499	6.89907
ZNF274	M4653_1.02	0	0.351023	0	1.02972	0	4.77947973089737	0	1.79511	0	4.73161545974836	0.00574552	5.27832813260224	0	1.19755	0	2.61854	0.00359306	3.97832	0.00103734	6.49289
REST	M4655_1.02	0	0.355779	0	1.04254	0	4.76201460678604	0	1.8986	0	3.87038867642234	0.00226588	4.99855329822272	0.00104342	1.26302	0.00110275	2.79634	0.00191121	3.14811	0.00214127	7.22806
CTCF	M4441_1.02	0	0.359597	0	1.10251	0.00137621	4.30554162186082	0	1.97668	0	5.23713275387061	0	2.71427486872668	0	1.36656	0	2.63502	0	2.87148	0.0018946	7.57359
UM	UM_21.2_6.14_0.56_1_known.VPS4B	0	0.342491	0	1.05519	0.00155775	3.55244803927828	0	1.88069	0.00198216	4.44388010844047	0.00125018	2.95001721231793	0	1.25293	0.0016285	2.91265	0.00433199	3.54397	0.00125229	6.58714
DLX3	M6189_1.02	0	0.338811	0	1.01438	0.00433019	10.7745429821089	0	1.62384	0	5.60108944252353	0.00213703	14.0809524942035	0	1.21234	0.00134271	2.67546	0.00585936	8.41431	0.0012016	5.20735
JUN	M4608_1.02	0	0.343958	0	1.05747	0	3.20697346428113	0	1.97183	0	4.42899652167782	0	4.94473404268312	0.00106041	1.29777	0.00146444	2.96741	0	5.58335	0	7.72789
IKZF1	M3452_1.02	0	0.342922	0	1.01724	0	3.65972734539538	0	1.77375	0	4.36553792138669	0.00181807	5.57067929629371	0	1.21252	0.0011268	2.38856	0	1.41854	0.00103656	5.967
MM	MM_450.0_2.33_0.63_3_ACCCCGTCT	0	0.384082	0.00102001	1.16468	0	4.45190899137279	0	1.87148	0	4.2091888693653	0	2.49235172378202	0	1.25814	0.00111206	3.17334	0.00120989	4.7972	0	7.16776
CTCF	M4430_1.02	0	0.360266	0	1.11771	0	NA	0	1.98742	0	9.54865625808621	0.00133879	4.94473404268312	0.00107436	1.37278	0	3.21278	0	3.58306	0	6.48179
ESR1	M5403_1.02	0	0.339221	0	1.055	0	2.47853252513543	0	1.80211	0	3.16230697467452	0.00279809	2.77175094666583	0	1.27654	0	2.72048	0	4.5321	0	6.80567
MM	MM_10.6_3.05_0.55_1_ACAGGCASY	0	0.359609	0	1.06274	0	3.86437697565485	0.00102792	1.84318	0	3.20470963193209	0	2.31303892259568	0.00141501	1.24153	0.00211722	2.74574	0	2.83919	0	5.83757
SREBF1	M2387_1.02	0	0.350257	0	1.05315	0	4.5945511181204	0	1.83099	0	6.83276253856012	0	2.6461720294789	0	1.20376	0.00116817	2.73127	0	2.73609	0.00125395	6.32686
PTF1A	M6441_1.02	0	0.354779	0	1.01396	0	6.1848999717705	0	1.78126	0	3.55079095185223	0	1.3918766330393	0	1.23812	0.0023351	2.76281	0	3.55904	0	5.72681
SREBF1	M6487_1.02	0	0.353476	0	1.04424	0	4.66317615161747	0.0022049	1.80212	0	3.88593651901407	0	2.59214332995789	0.00120157	1.23173	0.00195836	3.14979	0.00222682	2.9987	0.00147435	6.25802
H3K36me3	H3K36me3_1860_cluster_hc1_hc2_0.15_L2	0	0.358863	0	1.09992	0	2.77981710441868	0.0018023	1.91759	0.00116764	11.6630400010172	0	NA	0	1.31426	0.00173123	3.0206	0.00145822	3.1681	0.00111526	7.10922
MM	MM_29.6_2.28_0.57_1_GCMACCTCC	0	0.37585	0	1.13209	0	2.74077078973373	0	1.85475	0.00101978	6.2177901727476	0.00660516	4.9599284155681	0	1.25299	0.00168162	3.07028	0.00108329	2.60245	0.00103716	6.47526
ZNF274	M4605_1.02	0	0.344092	0	0.995626	0.00107335	3.85216520434616	0	1.68997	0.00202732	4.81365843508419	0.00342242	2.51289483771304	0.00157695	1.19169	0.00192268	2.47859	0.00154984	3.4568	0.00186132	6.44408
JUN	M2290_1.02	0	0.344359	0	1.03739	0	4.34879172185949	0.0015188	2.00697	0.00152281	8.95683071394374	0	6.58865100945571	0.00195466	1.27602	0.00176322	3.17303	0	4.98273	0.0012316	7.69429
SOX8	M5844_1.02	0	0.342529	0	1.0235	0	5.12786261919336	0	1.69681	0.00150855	6.14929918594454	0.00142533	1.47868693186011	0.00177256	1.17289	0.00200008	2.54829	0.00427186	3.10355	0.00253752	6.38046
RUNX3	M5794_1.02	0	0.338179	0	1.01852	0	4.31882791772995	0	1.69523	0	5.10315596927252	0	NA	0.00129635	1.14392	0.00174162	2.46342	0.00765979	5.74038	0.0010066	6.40528
RFX5	M5779_1.02	0	0.336311	0	1.03906	0	5.99787285439219	0.00104229	1.9822	0	10.2621398537705	0	NA	0	1.29619	0.0010786	3.40518	0	1.14031	0.00382656	7.67729
RUNX3	M6459_1.02	0	0.345793	0	1.02462	0	4.09650522934832	0.00107771	1.77617	0	5.5738122751048	0	0.839394596433758	0.00133173	1.18089	0.00244771	2.53709	0.0136761	3.03192	0.00220773	5.79964
UM	UM_31.1_2.14_0.55_3_TGACTCTCTTTT	0	0.34688	0	1.01403	0.00251506	4.97289275364375	0	1.69781	0.00226146	4.75871542433068	0.00197864	1.45902772771762	0.00157776	1.15002	0.00376152	2.49214	0.00539176	4.00013	0.00388126	5.87777
EBF1	M5364_1.02	0	0.349663	0	1.02138	0.00113834	6.26415756569272	0	1.81977	0.00335965	6.18784286857074	0	0.986611413770222	0	1.25689	0.00158494	3.0573	0.00328459	3.66332	0.00530248	7.91782
PPARA	M3781_1.02	0	0.345028	0	1.00229	0	3.42384633888063	0	1.70839	0	3.0478649073362	0	2.95001721231793	0.00118484	1.15141	0.00196777	2.6343	0	1.93451	0.0015004	6.99071
MECOM	M3225_1.02	0	0.345507	0	1.00233	0	3.94784261420212	0	1.63083	0	3.55458993264639	0	0.839394596433758	0	1.1364	0.00205183	2.5978	0	1.26312	0.00169997	7.20333
HNF4A	M3415_1.02	0	0.350701	0	1.00763	0.00120025	2.94842341590874	0	1.73032	0.00110912	5.37340506674521	0.00113085	1.9784778201876	0.00155829	1.20063	0.00227049	2.62465	0.00134999	3.25865	0.00154363	7.14703
SOX14	M5817_1.02	0	0.344383	0	1.02641	0.00195645	6.50675900179478	0	1.61401	0	1.86013073805822	0	2.01387685611453	0.00166467	1.16078	0.00229283	2.51384	0.00230712	3.53326	0	6.99366
HNF4A	M3414_1.02	0	0.347183	0	1.02606	0	4.23271529929385	0.0010348	1.67343	0.00182266	5.1932028880742	0.00192684	1.49983407201063	0.00169164	1.19178	0.00290734	2.57309	0	2.09375	0.00218716	7.1491
SOX15	M5820_1.02	0	0.346577	0	1.02865	0	1.20974154284349	0	1.60915	0.00121264	5.39205335333567	0	NA	0.00206946	1.13666	0.00234142	2.52686	0.00502213	4.2306	0.00217015	6.93429
POU4F1	M5740_1.02	0	0.352398	0	1.02475	0	2.15176630876161	0	1.80948	0.00208031	6.68778516006294	0.00343427	1.27498091766293	0.00131883	1.16304	0.00197647	2.5011	0.00181987	2.43158	0.00305256	6.42496
FOXA1	M4439_1.02	0	0.346946	0	1.02101	0	2.08923300857032	0	1.66249	0.00163108	5.5956716859978	0.00753344	3.72090145758902	0.00133313	1.17211	0.00217409	2.28362	0.00107044	1.86701	0.00218299	5.97488
KDM1A	KDM1A	0	0.342178	0	1.03528	0.00372189	9.40023915830862	0	1.61383	0	6.82767660817626	0.0034597	5.52219261804028	0.00120603	1.15672	0.00208755	2.45226	0	1.96216	0.00236008	6.40269
SPDEF	M5862_1.02	0	0.345444	0	1.02276	0.00319376	5.04949888175555	0	1.70752	0.00165844	4.21993154763549	0.00255794	4.76828303480574	0	1.17016	0.00198105	2.30586	0	3.71073	0.00210607	5.86721
HOXC12	M5551_1.02	0	0.344188	0	0.991421	0.00237575	7.85665910579791	0	1.80304	0.0015849	2.54590065764351	0	1.47868693186011	0.00124999	1.11179	0.00227501	2.20835	0.00119239	1.37869	0.00389484	6.7736
UM	UM_34.9_2.54_0.54_3_ARAGCCTGT	0	0.342979	0	1.01734	0	3.5057318053172	0	1.71458	0	4.68167287110302	0.00596185	7.33528719267799	0.00125563	1.19641	0.00332051	2.99944	0.00164577	2.83916	0.0028309	7.68118
PKNOX2	M5722_1.02	0	0.344061	0	1.01833	0	3.04340746732313	0	1.77238	0	8.15550253892572	0.00366836	8.54975152878361	0	1.22601	0.00197561	2.85622	0.00179461	2.68721	0.00246609	5.1368
ZNF282	M5970_1.02	0	0.342786	0	1.00705	0.00456782	3.70845104415745	0.00124485	1.71045	0.00128359	3.76102784685578	0.0100438	6.13897007102579	0.00125568	1.15836	0.00319014	2.66003	0.00259773	3.19778	0.00256602	7.01186
NR6A1	M6397_1.02	0	0.34775	0	1.03145	0.00429612	3.47900937693381	0	1.76093	0.00193198	7.43239303245185	0.00269338	2.77704609295005	0.0019569	1.20563	0.00303471	2.46325	0.00208078	1.9936	0.00280195	6.92572
TEAD1	M6507_1.02	0	0.346926	0	1.04026	0.00145648	3.84403047170344	0.00229284	1.81944	0.00389715	7.55001434647186	0	2.00886721219384	0.00227611	1.22983	0.00331253	2.59126	0.00193389	2.49119	0.00265523	7.70591
SRF	M4477_1.02	0	0.34303	0	1.03744	0.00360559	6.33945844261596	0.00138634	1.73399	0.00687173	7.78155373547504	0	0.671850764810254	0.0021453	1.17386	0.00299847	2.26251	0.00252572	3.34602	0.00289979	6.51673
MEF2C	M4467_1.02	0	0.351203	0.00140785	1.03071	0	2.78657828919582	0.00142174	1.75561	0.00298278	5.03853195061956	0.00211136	3.02438916741619	0.00283515	1.15539	0.0040595	2.46361	0.00169997	2.01727	0.00473615	7.13693
MEF2A	M4466_1.02	0	0.353383	0	1.03492	0	2.77492601001451	0	1.73151	0.00232457	6.78705755042896	0.00103659	4.03280026168116	0.00129485	1.15168	0.00227321	2.33749	0	1.82304	0.00361249	7.27027
UM	UM_22.7_3.04_0.55_2_MCCCRCTGAG	0	0.356995	0	1.02868	0.00107277	3.80470807623528	0	1.88402	0.0048774	5.85737045829803	0.00543971	4.02062291385442	0.00114588	1.2397	0.00214108	2.78956	0.0018355	2.89774	0.00446357	7.22793
TFAP2C	M2320_1.02	0	0.366468	0	1.06452	0.00144843	3.85433407528882	0.00142102	1.88717	0.00304091	5.03232931036501	0.00134205	1.05249204157588	0.00116026	1.30014	0.00168476	2.93727	0.00726523	4.21319	0.00484707	6.93529
ETV6	M5425_1.02	0	0.340937	0.00106582	1.08886	0.00194412	2.73587816004216	0.00232523	1.85198	0.00260804	6.72375185677559	0	NA	0.00144791	1.25592	0.00219454	2.81968	0.00116807	2.11934	0.00388289	5.79305
NFIC	NFIC	0	0.366214	0	1.0333	0.0012221	5.52435349832102	0	1.7726	0.00212271	4.90321862014619	0.00279138	8.62559755532368	0	1.20036	0	2.56602	0	3.2908	0.00521159	5.73704
IRF1	M6307_1.02	0	0.358354	0	1.05283	0.00412897	5.5356360554057	0	1.8156	0.00101978	4.96421238474514	0.00261163	1.33413901800711	0	1.22773	0.00101678	2.64849	0.00138835	2.25192	0.0125463	3.73867
IRF2	M6308_1.02	0	0.35152	0	1.05106	0	6.07156520789632	0.00156009	1.86103	0	5.93281116639443	0	0.986611413770222	0.00278594	1.23689	0.00347076	2.59046	0	3.25231	0.00391919	4.17682
STAT2	M4635_1.02	0	0.358273	0	1.05674	0.00102095	4.84130608803139	0	1.80862	0.00346438	4.28184938672023	0	1.22921880168712	0	1.21848	0	2.64733	0	1.79021	0.00446276	4.25802
IKZF1	M3451_1.02	0	0.341666	0	1.03423	0.00193619	3.90818213710138	0	1.71001	0.00355383	8.42780624553128	0	NA	0.00131856	1.2126	0.00247074	2.69651	0.00508248	3.75638	0.0159769	3.71506
IRF5	M6311_1.02	0	0.375058	0	1.05248	0.00227043	5.17801687915658	0	1.71529	0.00125792	4.83088241773096	0.00235402	2.49878280874446	0.00106398	1.18704	0	2.54332	0.001355	3.05619	0.0164537	6.2533
H3K27me3	H3K27me3_3443_cluster_hc1_hc2_0.15_L2	0	0.380873	0	1.10963	0.00108704	4.05887660686442	0	1.90838	0.00430152	5.7032768773738	0.00937497	4.49987160058879	0	1.32306	0	3.04953	0.00141296	3.91949	0.0116516	6.82144
POU1F1	M5724_1.02	0	0.354148	0	1.02768	0.0014932	9.46151160907978	0	1.70605	0.00296994	5.30282943337862	0	1.00693842805726	0.00139785	1.15007	0.0026329	2.77685	0	1.92939	0.0133288	6.82511
POU2F1	M5725_1.02	0	0.351391	0	1.01025	0	12.9251503637674	0	1.6445	0	7.05866264565404	0	NA	0	1.16309	0	2.62565	0	1.25247	0.0140545	7.89941
ESR2	M2065_1.02	0	0.35168	0.00101357	1.04809	0	2.63403596880111	0	1.78941	0	5.34496593479538	0	2.54346253989815	0	1.25428	0	2.80883	0	4.47657	0	6.50321
EZH2	EZH2	0	0.385337	0	1.10911	0	5.74811762891432	0	1.92816	0	6.4449984754177	0	6.38635727486464	0.00133422	1.18321	0	3.04302	0	3.16046	0	6.48947
SIRT6	SIRT6	0	0.350922	0	1.02787	0	5.14629757401981	0	1.74073	0	6.26514195561058	0	10.5770888769778	0.0010411	1.15137	0	2.49315	0	2.7464	0	6.03682
LHX3	M6329_1.02	0	0.347967	0	1.03299	0	3.64340405959085	0	1.64328	0	4.26742536846521	0.00101761	4.51464167614851	0	1.15956	0	2.40499	0	2.31012	0	7.40414
RREB1	M1901_1.02	0	0.375816	0	1.04505	0	5.22455758706966	0	1.89463	0	6.56127920787954	0	1.86060664839197	0	1.19129	0	2.69287	0.00137221	3.6205	0	6.5637
BARHL2	M5299_1.02	0	0.339921	0	1.03349	0	3.74225502178302	0	1.68605	0	4.2798847485796	0.00115798	1.56319506306598	0	1.16987	0	2.28842	0	2.78657	0	6.1477
ARNTL	M5290_1.02	0	0.34051	0	1.09311	0	NA	0	1.88662	0	1.92424036320606	0.00132409	7.05803354447605	0	1.29856	0	2.61978	0	1.25664	0	6.86588
H3K9me3	H3K9me3_665_cluster_hc1_hc2_0.15_L2	0	0.351355	0	1.05714	0	4.59414317530681	0	1.812	0	4.02606724666361	0.0017084	11.1803475019365	0	1.23008	0	2.78363	0	3.67048	0	7.52461
PROP1	M5752_1.02	0	0.344902	0	1.04243	0	3.17217076546999	0	1.77253	0.00123582	7.22238221012783	0	2.00886721219384	0	1.14113	0	2.28709	0	5.20359	0	6.03589
STAT5A	M3985_1.02	0	0.342372	0	1.02848	0	3.33486180960122	0	1.77803	0	4.75814235666731	0.00359273	7.0707813353377	0	1.19066	0	2.64302	0	2.65677	0	6.2839
H3K36me3	H3K36me3_786_cluster_hc1_hc2_0.15_L2	0	0.386665	0	1.17684	0	4.224526731818	0	1.9028	0	5.74013609713513	0	3.04303322380383	0	1.28759	0	3.22887	0.00549046	3.84943	0	6.18663
H3K36me3	H3K36me3_2255_cluster_hc1_hc2_0.15_L2	0	0.387049	0	1.16319	0	4.01802598681258	0	1.88403	0	6.65624684933783	0	5.93864115545238	0	1.27227	0	3.04609	0.00227998	4.37933	0	6.54571
CTCF	M4434_1.02	0	0.352506	0	1.08237	0	3.49893260263349	0	1.98298	0	6.39621611119604	0.00172789	3.45776126004549	0	1.35533	0	2.69574	0	1.71342	0	6.75845
CEBPB	M2268_1.02	0	0.348157	0	1.07834	0.00101665	2.94733146087325	0	1.68154	0	3.03887987112225	0	1.74273547659635	0	1.16191	0	2.36333	0	1.77635	0	5.3795
ZIC1	M6548_1.02	0	0.354908	0	1.04765	0	8.10178219232246	0	1.86687	0	4.84016286542769	0.00102465	10.6562930555951	0	1.23361	0	2.72939	0.00204973	4.15545	0	7.98639
NR3C1	M4428_1.02	0	0.344526	0	1.03877	0	7.52875753780098	0	1.79601	0	5.75678906689274	0.00193863	2.47715702777889	0	1.24137	0	2.91585	0	2.89804	0	6.56617
RUNX2	M6458_1.02	0	0.347153	0	1.02072	0.00163273	3.45629349580932	0	1.73191	0	6.32057410961743	0	4.49381817300643	0	1.19429	0	2.55443	0.0014447	3.46227	0	7.46938
ESRRA	M6214_1.02	0	0.347475	0	1.0108	0	3.96611176585336	0	1.77133	0	7.55004061905332	0.00479136	4.217630248752	0	1.24433	0	2.58226	0	2.84725	0	7.41676
ONECUT1	M5694_1.02	0	0.348334	0	1.01604	0.00266642	3.49143423583165	0	1.5118	0	4.93402197724958	0.00182709	2.73158041830488	0	1.09904	0	2.41034	0	3.04494	0	5.21142
H3K4me3.H3K27ac	H3K4me3.H3K27ac_5149_cluster_hc1_hc2_0.15_L2	0	0.341812	0	1.11377	0	6.1081487744684	0	1.87095	0	8.5154848532607	0	2.81445790754056	0	1.35419	0	2.94678	0	4.24654	0.00132665	9.6372
UM	UM_50.0_2.02_0.62_1_known.MAZ	0	0.381797	0	1.05361	0	6.12084225635985	0	1.98548	0.00188802	6.92391832276264	0.00508319	4.64503886340995	0	1.20594	0	3.3382	0.00158872	4.04407	0.00153507	6.33919
PAX5	M6409_1.02	0	0.38929	-0.0054297	1.18865	0	5.98079890869608	-0.00144719	1.8802	0	5.61546422470454	0	4.49958466211484	0	1.27775	0	3.24217	0	3.15783	0	5.39708
CTCF	M4580_1.02	0	0.356546	0	1.09861	0	NA	-0.00113244	1.95995	0	4.84353699144613	0	NA	0	1.35766	0	3.09558	0	2.91609	0	7.14844
PLAG1	M1972_1.02	0	0.361662	0	1.05472	0	5.87042999049994	-0.00113468	1.89123	0	5.06921921741311	0	5.83908843899376	0	1.24533	0	2.9632	0	3.46358	0	7.28522
OTX2	M6401_1.02	0	0.377788	-0.0023136	1.13702	0	2.91875701702465	0	1.90465	0	4.85066241905177	0	2.07791930900666	0	1.2673	0	3.06708	0	2.8688	0	7.26854
H3K36me3	H3K36me3_1068_cluster_hc1_hc2_0.15_L2	0	0.373663	-0.00101109	1.12181	0	2.80104243664716	0	1.78865	0	4.58854096188066	0	4.94473404268312	0	1.20633	0	2.80693	0	2.35902	0	5.86773
H3K36me3	H3K36me3_844_cluster_hc1_hc2_0.15_L2	0	0.361646	-0.00170505	1.08564	0	4.17662397920476	0	1.84475	0	8.47257733689086	0	2.95001721231793	0	1.23437	0	3.02641	0	2.46841	0	5.49476
ZNF143	M6551_1.02	0	0.362739	-0.00327497	1.05459	0	4.00381198141749	0	1.82746	0	6.04754753510703	0	4.39337907054453	0	1.21407	0	2.71185	0	3.25197	0	6.22235
FOXL1	M3298_1.02	0	0.363296	-0.0025281	1.03251	0	3.34057293033115	0	1.60447	0	4.24025888332255	0	6.91328860788725	0	1.13242	0	2.38531	0	3.38561	0	4.94744
H3K36me3	H3K36me3_2001_cluster_hc1_hc2_0.15_L2	0	0.370744	-0.00139214	1.11423	0	3.33405341633778	0	1.86905	0	6.07001640078554	0	0.939920895407861	0	1.25541	0	2.88666	0	3.09477	0	6.23381
H3K4me1	H3K4me1_3552_cluster_hc1_hc2_0.15_L2	0	0.36722	-0.00103404	1.04768	0	4.85315796682779	0	1.85536	0	4.04757122673867	0	7.08412410595529	0	1.26403	0	2.89962	0	2.89176	0	6.13772
RARG	M6446_1.02	0	0.369676	-0.00201514	1.09894	0	5.22046340006493	0	1.84928	0	4.24046039453384	0	2.16184847069653	0	1.24966	0	3.04522	0	3.10024	0	6.47953
MM	MM_359.2_2.01_0.57_6_SARTGGCGTG	0	0.370747	-0.00131698	1.11811	0	5.69424989534739	0	1.87395	0	5.37021098413738	0	NA	0	1.23484	0	2.85845	0	5.30827	0	6.36906
H3K9me3	H3K9me3_1012_cluster_hc1_hc2_0.15_L2	0	0.354533	-0.00161844	1.05395	0	3.82129828951707	0	1.89927	0	4.88549971907991	0	1.00693842805726	0	1.21985	0	2.73459	0	3.32944	0	6.03415
H3K9me3	H3K9me3_1315_cluster_hc1_hc2_0.15_L2	-0.00109622	0.359431	-0.00102583	1.03504	0	3.60985630797626	0	1.62802	0	4.85135308876959	0	6.01186874779541	0	1.15829	0	2.44643	0	2.27087	0	6.24879
PROP1	M6438_1.02	-0.00118043	0.351464	0	1.0258	0	3.84815097696781	0	1.64832	0	5.40486467237263	0	5.7639379922155	0	1.13885	0	2.4643	0	2.81807	0	6.04117
NR2E3	M6391_1.02	-0.00124132	0.354804	0	1.03438	0	3.29202000460698	0	1.73686	0	4.56197458233618	0	8.88603343763368	0	1.14972	0	2.40452	0	3.04954	0	5.84217
ONECUT2	M6399_1.02	-0.00144117	0.356182	0	1.02257	0	3.49916471851002	0	1.67588	0	6.01204124621277	0	3.19391783668335	0	1.1129	0	2.16498	0	2.32707	0	4.97368
H3K9me3	H3K9me3_397_cluster_hc1_hc2_0.15_L2	-0.00209799	0.361031	0	1.03168	0	3.46778704395462	0	1.66637	0	3.61555259896017	0	3.65722731956334	0	1.15549	0	2.36912	0	2.51599	0	5.34166
FOXJ2	M5455_1.02	-0.00235954	0.359977	0	1.03213	0	6.21363022922661	0	1.68728	0	2.42352967487048	0	0.839394596433758	0	1.16272	0	2.48426	0	4.17899	0	5.56811
H3K36me3	H3K36me3_301_cluster_hc1_hc2_0.15_L2	-0.00336582	0.360856	0	1.0405	0	1.87604911124129	0	1.71342	0.00107151	5.05290374502541	0	2.85810436488961	0	1.15038	0	2.32916	0	3.12868	0.00152619	5.6507
FOXD2	M5445_1.02	-0.00443576	0.361362	-0.00105954	1.02909	0.00191618	3.68132094845161	0	1.73916	0.00167355	5.60394722191912	0	5.2989637639189	0	1.15765	0.00174653	2.383	0.00514405	2.71825	0.00354989	5.40961
H3K4me3.H3K4me1	H3K4me3.H3K4me1_4609_cluster_hc1_hc2_0.15_L2	-0.00534591	0.357187	0	1.02717	0	5.19323743222955	0	1.76353	0	4.74759834795881	0	5.63082003112819	0	1.17758	0	2.60334	0	3.13273	0	5.93888
TP53	M6403_1.02	-0.00562664	0.348748	0	1.05566	0	4.93673453877498	0	1.76955	0	3.58133841451655	0	4.26836023816808	0	1.24688	0	2.795	0	2.82423	0	6.33235
HOXC6	M6299_1.02	-0.0064974	0.35612	0	1.02426	0	3.45640793065188	0	1.71358	0	7.34627523650211	0	1.05249204157588	0	1.1548	0	2.40828	0	2.70702	0	5.06821
ATF5	M6154_1.02	-0.00682546	0.361245	0	1.03538	0	5.19918594847593	0	1.73994	0	5.84031761226047	0	2.5023613707022	0	1.175	0	2.74775	0	2.61098	0	5.83798
SETDB1	SETDB1	-0.00697786	0.361385	0	1.02512	0	3.26483848225775	0	1.6314	0	4.15325392271005	0	3.35569111797201	0	1.121	0	2.281	0	2.16549	0	5.87316
RARG	M5765_1.02	-0.0069896	0.359458	-0.00159197	1.08596	0	5.05502969105888	0	1.77121	0	2.86595798399079	0	NA	0	1.23121	0	2.54075	0	1.98453	0	5.29652
PRDM1	M2307_1.02	-0.00709163	0.363313	0	1.04539	0.00366665	5.83452109775903	0	1.77702	0.00127146	5.08231125178394	0.00162381	2.17426507248023	0	1.21859	0	2.58455	0	2.31607	0.00244286	5.06231
NKX6.1	M3640_1.02	-0.0072258	0.356323	0	1.04004	0	4.07312501781773	0	1.74325	0	3.17037302649579	0	1.47868693186011	0	1.13953	0	2.29566	0	2.58889	0	5.52085
RREB1	M3843_1.02	-0.00763811	0.371493	0	1.03408	0.00165925	4.06645063806296	0	1.83984	0.00289697	6.37997949508439	0.00262549	4.04683918554578	0	1.1913	0	2.76186	0.0548859	3.84414	0.0029566	6.50836
BPTF	M6163_1.02	-0.00812969	0.359522	0	1.04093	0	5.69885362328231	0	1.75998	0	5.74599992460117	0	3.73479630361619	0	1.17128	0	2.52129	0	2.88579	0	5.77075
SPI1	M4475_1.02	-0.0101091	0.366092	0	1.03669	0	4.85524692466038	0	1.74448	0	5.75160818672703	0	7.19238577502544	0	1.20181	0	2.59192	0	2.82926	0	6.10533
H3K4me1.H3K36me3	H3K4me1.H3K36me3_306_cluster_hc1_hc2_0.15_L2	-0.0106224	0.374892	0	1.05363	0	4.18617871422349	0	1.70073	0	4.17201926805988	0	4.77246614835634	0	1.21055	0	2.47316	0	3.02667	0	5.49861
HDAC2	HDAC2	-0.011612	0.372488	-0.00198073	1.04602	0.00512497	4.80626934101275	0	1.82381	0.00298237	6.26902512805212	0.626449	4.83268715294622	0	1.2608	0.00242378	2.89093	0.00389795	3.03749	0.0150427	6.30137
XRCC4	XRCC4	-0.0119278	0.376758	-0.00354961	1.101	0	3.70480323557592	0	1.78172	0	5.52957674503614	0	3.99689025323392	0	1.22138	0	2.37325	0	3.32866	0	5.80959
