# Supplementary material for: Predicting regional somatic mutation rates using DNA motifs
Source: PLoS Comput Biol. 2023 Oct 2;19(10):e1011536. doi: 10.1371/journal.pcbi.1011536 (PMC10569533; doi:10.1371/journal.pcbi.1011536)
Supplement: S9 Table — (XLSX) [file pcbi.1011536.s017.xlsx]

## Sheet: Breast-AdenoCA
Ontology	ID	Desc	BinomRank	BinomP	BinomBonfP	BinomFdrQ	RegionFoldEnrich	ExpRegions	ObsRegions	GenomeFrac	SetCov	HyperRank	HyperP	HyperBonfP	HyperFdrQ	GeneFoldEnrich	ExpGenes	ObsGenes	TotalGenes	GeneSetCov	TermCov	Regions	Genes
GO Biological Process	GO:0003221	right ventricular cardiac muscle tissue morphogenesis	1	1.32034e-07	0.00173558	0.00173558	18.8758	0.370846	7	0.000934121	0.0176322	172	0.00168031	1	0.128417	27.9142	0.0716481	2	3	0.00451467	0.666667	chr8:105641200-105716200,chr8:105977600-106025800,chr8:106131600-106183000,chr8:106230800-106262600,chr8:106426600-106702400,chr8:107162600-107199000,chr8:61464400-61470600	CHD7,ZFPM2
GO Biological Process	GO:0045599	negative regulation of fat cell differentiation	2	5.79974e-07	0.00762376	0.00381188	4.98888	3.00669	15	0.00757353	0.0377834	259	0.0046538	1	0.236194	4.55123	1.0986	5	46	0.0112867	0.108696	chr15:61369800-61384400,chr5:173617600-173632600,chr6:19235400-19238400,chr8:105641200-105716200,chr8:105977600-106025800,chr8:106131600-106183000,chr8:106230800-106262600,chr8:106426600-106702400,chr8:107162600-107199000,chr8:92450600-92511800,chr8:92600200-92629400,chr8:92715000-92800200,chr8:92930400-92968400,chr8:93012000-93033600,chr8:93633600-93688600	ID4,MSX2,RORA,RUNX1T1,ZFPM2
GO Biological Process	GO:2000195	negative regulation of female gonad development	3	1.94038e-06	0.0255063	0.00850208	16.9689	0.353587	6	0.000890647	0.0151133	1545	0.113856	1	0.968696	8.37427	0.119413	1	5	0.00225734	0.2	chr8:105641200-105716200,chr8:105977600-106025800,chr8:106131600-106183000,chr8:106230800-106262600,chr8:106426600-106702400,chr8:107162600-107199000	ZFPM2
GO Biological Process	GO:0019532	oxalate transport	12	3.37653e-05	0.443846	0.0369871	14.1268	0.353936	5	0.000891527	0.0125945	2500	0.251854	1	1	3.48928	0.286592	1	12	0.00225734	0.0833333	chr8:92450600-92511800,chr8:92600200-92629400,chr8:92715000-92800200,chr8:92930400-92968400,chr8:93012000-93033600	SLC26A7
GO Biological Process	GO:0001696	gastric acid secretion	14	4.09097e-05	0.537758	0.0384113	13.5622	0.368673	5	0.000928646	0.0125945	1859	0.15569	1	1	5.98162	0.167179	1	7	0.00225734	0.142857	chr8:92450600-92511800,chr8:92600200-92629400,chr8:92715000-92800200,chr8:92930400-92968400,chr8:93012000-93033600	SLC26A7
GO Biological Process	GO:0090671	telomerase RNA localization to Cajal body	4	1.18501e-05	0.155769	0.0389424	409.641	0.00488232	2	1.2298e-05	0.00503778	572	0.0238827	1	0.548843	41.8713	0.0238827	1	1	0.00225734	1	chr17:7576600-7577600,chr17:7577600-7579600	WRAP53
GO Biological Process	GO:0032203	telomere formation via telomerase	4	1.18501e-05	0.155769	0.0389424	409.641	0.00488232	2	1.2298e-05	0.00503778	572	0.0238827	1	0.548843	41.8713	0.0238827	1	1	0.00225734	1	chr17:7576600-7577600,chr17:7577600-7579600	WRAP53
GO Biological Process	GO:0051645	Golgi localization	10	2.97095e-05	0.390531	0.0390531	10.4411	0.574652	6	0.00144749	0.0151133	208	0.00323731	1	0.204589	9.66262	0.310475	3	13	0.00677201	0.230769	chr10:24505400-24508000,chr10:24722200-24725000,chr11:75497400-75503400,chr11:75503400-75509800,chr1:58174600-58276000,chr1:58787600-58837000	ARHGAP21,DAB1,UVRAG
GO Biological Process	GO:0038098	sequestering of BMP from receptor via BMP binding	13	4.0618e-05	0.533924	0.041071	21.7477	0.183928	4	0.000463294	0.0100756	873	0.0471963	1	0.710647	20.9357	0.0477654	1	2	0.00225734	0.5	chr1:240263200-240309400,chr1:240434400-240536000,chr1:240886600-240976000,chr1:241196000-241355200	GREM2
GO Biological Process	GO:0051684	maintenance of Golgi location	9	2.91739e-05	0.383492	0.0426102	23.6938	0.16882	4	0.00042524	0.0100756	172	0.00168031	1	0.128417	27.9142	0.0716481	2	3	0.00451467	0.666667	chr10:24505400-24508000,chr10:24722200-24725000,chr11:75497400-75503400,chr11:75503400-75509800	ARHGAP21,UVRAG

## Sheet: CNS-Medullo
Ontology	ID	Desc	BinomRank	BinomP	BinomBonfP	BinomFdrQ	RegionFoldEnrich	ExpRegions	ObsRegions	GenomeFrac	SetCov	HyperRank	HyperP	HyperBonfP	HyperFdrQ	GeneFoldEnrich	ExpGenes	ObsGenes	TotalGenes	GeneSetCov	TermCov	Regions	Genes
GO Biological Process	GO:0002396	MHC protein complex assembly	3	1.54297e-25	2.02824e-21	6.76079e-22	645.346	0.0154956	10	0.000114782	0.0740741	42	0.000928817	1	0.290697	40.9923	0.0487897	2	5	0.0110497	0.4	chr6:32439400-32440200,chr6:32440200-32445400,chr6:32446200-32450400,chr6:32450400-32464200,chr6:32464200-32486000,chr6:32504800-32548800,chr6:32548800-32551400,chr6:32552800-32556800,chr6:32556800-32557600,chr6:32557600-32577200	HLA-DRA,HLA-DRB1
GO Biological Process	GO:0060333	interferon-gamma-mediated signaling pathway	4	4.48356e-21	5.89364e-17	1.47341e-17	29.2961	0.614417	18	0.00455123	0.133333	1	1.95521e-07	0.00257012	0.00257012	12.8101	0.624508	8	64	0.0441989	0.125	chr6:29762000-29785200,chr6:32439400-32440200,chr6:32440200-32445400,chr6:32446200-32450400,chr6:32450400-32464200,chr6:32464200-32486000,chr6:32490600-32504800,chr6:32504800-32548800,chr6:32548800-32551400,chr6:32552800-32556800,chr6:32556800-32557600,chr6:32557600-32577200,chr6:32577800-32625200,chr6:32625200-32632600,chr6:32632800-32633200,chr6:32634600-32664400,chr6:32686000-32730800,chr6:327…	HLA-DQA1,HLA-DQA2,HLA-DQB2,HLA-DRA,HLA-DRB1,HLA-DRB5,HLA-F,HLA-G
GO Biological Process	GO:0031295	T cell costimulation	5	6.56305e-19	8.62713e-15	1.72543e-15	25.2952	0.672065	17	0.00497826	0.125926	13	4.44289e-05	0.584018	0.0449245	9.31642	0.644024	6	66	0.0331492	0.0909091	chr6:32439400-32440200,chr6:32440200-32445400,chr6:32446200-32450400,chr6:32450400-32464200,chr6:32464200-32486000,chr6:32490600-32504800,chr6:32504800-32548800,chr6:32548800-32551400,chr6:32552800-32556800,chr6:32556800-32557600,chr6:32557600-32577200,chr6:32577800-32625200,chr6:32625200-32632600,chr6:32632800-32633200,chr6:32634600-32664400,chr6:32686000-32730800,chr6:32735800-32752400	HLA-DQA1,HLA-DQA2,HLA-DQB2,HLA-DRA,HLA-DRB1,HLA-DRB5
GO Biological Process	GO:0019886	antigen processing and presentation of exogenous peptide antigen via MHC class II	7	4.48139e-17	5.89079e-13	8.41542e-14	19.5411	0.86996	17	0.00644415	0.125926	11	4.02248e-05	0.528755	0.0480686	7.55121	0.927004	7	95	0.038674	0.0736842	chr6:32439400-32440200,chr6:32440200-32445400,chr6:32446200-32450400,chr6:32450400-32464200,chr6:32464200-32486000,chr6:32490600-32504800,chr6:32504800-32548800,chr6:32548800-32551400,chr6:32552800-32556800,chr6:32556800-32557600,chr6:32557600-32577200,chr6:32577800-32625200,chr6:32625200-32632600,chr6:32632800-32633200,chr6:32634600-32664400,chr6:32686000-32730800,chr6:32735800-32752400	HLA-DOB,HLA-DQA1,HLA-DQA2,HLA-DQB2,HLA-DRA,HLA-DRB1,HLA-DRB5
GO Biological Process	GO:0050852	T cell receptor signaling pathway	11	7.51579e-16	9.87951e-12	8.98137e-13	11.9145	1.67863	20	0.0124343	0.148148	2	1.01856e-05	0.13389	0.0669451	6.54132	1.37587	9	141	0.0497238	0.0638298	chr10:6921000-6958400,chr12:121357000-121437200,chr3:16400200-16413400,chr6:32439400-32440200,chr6:32440200-32445400,chr6:32446200-32450400,chr6:32450400-32464200,chr6:32464200-32486000,chr6:32490600-32504800,chr6:32504800-32548800,chr6:32548800-32551400,chr6:32552800-32556800,chr6:32556800-32557600,chr6:32557600-32577200,chr6:32577800-32625200,chr6:32625200-32632600,chr6:32632800-32633200,chr6:3…	HLA-DQA1,HLA-DQA2,HLA-DQB2,HLA-DRA,HLA-DRB1,HLA-DRB5,PRKCQ,RFTN1,SPPL3
GO Biological Process	GO:0050870	positive regulation of T cell activation	22	9.08118e-11	1.19372e-06	5.42601e-08	6.67066	2.84829	19	0.0210985	0.140741	41	0.000817732	1	0.262173	4.07883	1.96135	8	201	0.0441989	0.039801	chr10:6921000-6958400,chr6:29762000-29785200,chr6:32439400-32440200,chr6:32440200-32445400,chr6:32446200-32450400,chr6:32450400-32464200,chr6:32464200-32486000,chr6:32490600-32504800,chr6:32504800-32548800,chr6:32548800-32551400,chr6:32552800-32556800,chr6:32556800-32557600,chr6:32557600-32577200,chr6:32577800-32625200,chr6:32625200-32632600,chr6:32632800-32633200,chr6:32634600-32664400,chr6:3268…	HLA-DQA1,HLA-DQA2,HLA-DQB2,HLA-DRA,HLA-DRB1,HLA-DRB5,HLA-G,PRKCQ
GO Biological Process	GO:0045087	innate immune response	32	1.35484e-07	0.00178094	5.56544e-05	4.02018	4.97491	20	0.0368512	0.148148	274	0.04351	1	1	1.80078	6.10847	11	626	0.0607735	0.0175719	chr19:54824400-54858800,chr6:29762000-29785200,chr6:32439400-32440200,chr6:32440200-32445400,chr6:32446200-32450400,chr6:32450400-32464200,chr6:32464200-32486000,chr6:32490600-32504800,chr6:32504800-32548800,chr6:32548800-32551400,chr6:32552800-32556800,chr6:32556800-32557600,chr6:32557600-32577200,chr6:32577800-32625200,chr6:32625200-32632600,chr6:32632800-32633200,chr6:32634600-32664400,chr6:32…	DDX3X,HLA-DQA1,HLA-DQA2,HLA-DQB2,HLA-DRA,HLA-DRB1,HLA-DRB5,HLA-F,HLA-G,LILRA4,LILRA5

## Sheet: Eso-AdenoCA
Ontology	ID	Desc	BinomRank	BinomP	BinomBonfP	BinomFdrQ	RegionFoldEnrich	ExpRegions	ObsRegions	GenomeFrac	SetCov	HyperRank	HyperP	HyperBonfP	HyperFdrQ	GeneFoldEnrich	ExpGenes	ObsGenes	TotalGenes	GeneSetCov	TermCov	Regions	Genes
GO Biological Process	GO:0022008	neurogenesis	2	2.44291e-36	3.2112e-32	1.6056e-32	1.24111	2238.32	2778	0.215493	0.26745	7	3.20083e-28	4.20749e-24	6.0107e-25	1.41859	460.316	653	1478	0.113034	0.441813	chr10:102450200-102466200,chr10:103032800-103041400,chr10:116967200-117845800,chr10:117868400-118027800,chr10:118767000-118866000,chr10:118866000-118884400,chr10:118911800-118922200,chr10:119203000-119272000,chr10:119358800-119384000,chr10:119448200-119479200,chr10:119504000-119590200,chr10:119623600-119670800,chr10:119677600-119709000,chr10:119711000-119760200,chr10:120515800-120558200,chr10:120…	ABI1,ADAM22,ADARB1,ADCY1,ADCYAP1,ADM,ADRA2C,AGTPBP1,AHI1,ALCAM,ALK,ANK3,ANKRD1,ANXA1,APCDD1,APP,ARFGEF1,ARID1B,ARX,ASAP1,ASCL1,ASPM,ASTN1,ATOH1,ATP2B2,ATP8A2,AUTS2,B3GNT2,BAI1,BAI3,BARHL1,BARHL2,BCHE,BCL11A,BCL11B,BDNF,BEND6,BHLHB9,BHLHE22,BIN1,BMP2,BMP4,BMP5,BMP6,BMP7,BMPR1A,BMPR1B,BOC,BRAF,BRINP1,BRINP2,BRINP3,BTBD3,C21orf91,C2orf71,C3orf17,C9orf72,CAMK1D,CAMK2A,CAMK2B,CAMSAP1,CAMSAP2,CBLN1,CCD…
GO Biological Process	GO:0048731	system development	5	3.93824e-28	5.17681e-24	1.03536e-24	1.12216	4545.71	5101	0.437634	0.491095	4	4.46988e-30	5.87566e-26	1.46891e-26	1.23458	1286.27	1588	4130	0.274883	0.384504	chr10:101213000-101245600,chr10:102450200-102466200,chr10:103032800-103041400,chr10:114948400-114992800,chr10:116967200-117845800,chr10:117868400-118027800,chr10:118767000-118866000,chr10:118866000-118884400,chr10:118911800-118922200,chr10:119203000-119272000,chr10:119358800-119384000,chr10:119448200-119479200,chr10:119504000-119590200,chr10:119623600-119670800,chr10:119677600-119709000,chr10:119…	AACS,AARD,ABCA12,ABCB4,ABCB5,ABI1,ACAN,ACKR3,ACTA2,ACTC1,ACTG2,ACTL6A,ACTN1,ACTN2,ACVR1,ACVR2A,ADAM19,ADAM22,ADAM23,ADAMTS1,ADAMTS16,ADAMTS18,ADAMTS2,ADAMTS5,ADAMTS9,ADAR,ADARB1,ADCY1,ADCYAP1,ADD2,ADM,ADRA1A,ADRA2C,AFF2,AGPAT5,AGTPBP1,AGTR1,AGTR2,AHI1,AHR,AHSP,AK4,AKT3,ALCAM,ALDH1A3,ALK,ALX1,ALX4,AMBN,AMER1,AMOT,AMTN,ANGPT1,ANGPT2,ANGPT4,ANK2,ANK3,ANKH,ANKRD1,ANKRD17,ANKRD7,ANLN,ANO6,ANTXR1,ANXA1…
GO Biological Process	GO:0032501	multicellular organismal process	15	6.55797e-19	8.62045e-15	5.74697e-16	1.07377	5987.33	6429	0.576425	0.618947	9	3.67482e-26	4.83055e-22	5.36728e-23	1.15623	2043.7	2363	6562	0.409036	0.360104	chr10:100230600-100286000,chr10:100301200-100407200,chr10:100409600-100981200,chr10:101213000-101245600,chr10:102450200-102466200,chr10:103032800-103041400,chr10:106151600-106240000,chr10:106245600-106295600,chr10:106298600-106338400,chr10:106357800-106377600,chr10:106377600-106397800,chr10:106408600-107357600,chr10:107360000-107425200,chr10:113126200-113473200,chr10:113474400-113716400,chr10:113…	A2M,AACS,AARD,ABCA1,ABCA12,ABCA5,ABCB4,ABCB5,ABHD2,ABI1,ACACB,ACADL,ACAN,ACKR3,ACO1,ACRV1,ACSBG2,ACTA2,ACTC1,ACTG2,ACTL6A,ACTN1,ACTN2,ACVR1,ACVR1C,ACVR2A,ADAD1,ADAM18,ADAM19,ADAM22,ADAM23,ADAM28,ADAM29,ADAMTS1,ADAMTS14,ADAMTS16,ADAMTS18,ADAMTS2,ADAMTS3,ADAMTS5,ADAMTS9,ADAR,ADARB1,ADCY1,ADCY2,ADCY5,ADCY8,ADCYAP1,ADCYAP1R1,ADD2,ADM,ADRA1A,ADRA1B,ADRA1D,ADRA2A,ADRA2C,AFF2,AFF3,AGO2,AGPAT5,AGTPBP1,AG…
GO Biological Process	GO:2000026	regulation of multicellular organismal development	17	2.26195e-18	2.97333e-14	1.74902e-15	1.15817	2395.16	2774	0.230592	0.267065	14	1.40501e-20	1.84689e-16	1.31921e-17	1.31296	565.896	743	1817	0.128613	0.408916	chr10:102450200-102466200,chr10:103032800-103041400,chr10:114948400-114992800,chr10:118767000-118866000,chr10:118866000-118884400,chr10:118911800-118922200,chr10:121457600-121484000,chr10:12313400-12375400,chr10:123456600-123486800,chr10:12397600-12441000,chr10:12455400-12527200,chr10:12560600-12647400,chr10:12681200-12748800,chr10:12763800-12815200,chr10:12826200-12848800,chr10:12851800-12884600…	ACACB,ACVR1,ACVR1C,ACVR2A,ADAMTS12,ADAMTS9,ADCYAP1,ADM,ADRA2C,AGTR2,AHI1,AJAP1,AKAP6,ALX1,AMIGO2,AMOT,AMTN,ANGPT2,ANGPT4,ANKH,ANKRD1,ANKRD6,ANO6,ANXA1,AP3B1,APCS,APLF,APP,AR,ASAP1,ASB4,ASCL1,ASIC2,ASPM,ATOH1,ATP11C,ATP8A2,AXIN2,BAI1,BAI3,BAMBI,BARHL2,BASP1,BCL11A,BCL11B,BCOR,BDNF,BEND6,BHLHB9,BIN1,BMP10,BMP2,BMP4,BMP5,BMP6,BMP7,BMPR1A,BMPR1B,BRAF,BRCA2,BRINP1,BRINP2,BRINP3,BTG1,C21orf91,C3orf17,C…
GO Biological Process	GO:0051239	regulation of multicellular organismal process	18	3.12953e-18	4.11377e-14	2.28542e-15	1.12772	3223.33	3635	0.310323	0.349957	16	1.85118e-19	2.43338e-15	1.52086e-16	1.23744	861.458	1066	2766	0.184525	0.385394	chr10:10138400-10234400,chr10:10234800-10702000,chr10:102450200-102466200,chr10:103032800-103041400,chr10:10702800-10839200,chr10:10841600-11045000,chr10:11048000-11059200,chr10:11064400-11180400,chr10:11209800-11244800,chr10:11248000-11355000,chr10:113126200-113473200,chr10:113474400-113716400,chr10:113716600-113869400,chr10:113944200-113965400,chr10:113987000-114034800,chr10:11418800-11475000,c…	ABCA1,ABCB4,ABCC9,ACACB,ACVR1,ACVR1C,ACVR2A,ADAMTS12,ADAMTS18,ADAMTS9,ADCYAP1,ADM,ADRA1A,ADRA1B,ADRA1D,ADRA2A,ADRA2C,AGTR1,AGTR2,AHI1,AIM2,AJAP1,AKAP6,AKAP9,AKIRIN2,ALX1,AMIGO2,AMOT,AMOTL1,AMTN,ANGPT1,ANGPT2,ANGPT4,ANK2,ANKH,ANKRD1,ANKRD17,ANKRD6,ANO6,ANXA1,ANXA2,ANXA5,AP3B1,APCS,APLF,APP,AR,ARFGEF2,ARG1,ARHGAP42,ARRDC3,ARX,ASAP1,ASB1,ASB4,ASCL1,ASIC2,ASPH,ASPM,ATF2,ATOH1,ATP11C,ATP1B1,ATP1B2,ATP…
GO Biological Process	GO:0009653	anatomical structure morphogenesis	19	5.52204e-18	7.25873e-14	3.82038e-15	1.14703	2619.81	3005	0.25222	0.289304	12	6.41053e-24	8.42665e-20	7.02221e-21	1.32431	615.416	815	1976	0.141077	0.412449	chr10:101213000-101245600,chr10:102450200-102466200,chr10:103032800-103041400,chr10:116967200-117845800,chr10:117868400-118027800,chr10:118767000-118866000,chr10:118866000-118884400,chr10:118911800-118922200,chr10:123456600-123486800,chr10:124769600-124823000,chr10:124844200-124877000,chr10:127642800-127730600,chr10:127749000-128073800,chr10:128078400-128089200,chr10:128089200-128112000,chr10:129…	ABI1,ACKR3,ACTA2,ACTC1,ACTG2,ACTN1,ACTN2,ACVR1,ACVR2A,ADAM12,ADAMTS1,ADAMTS16,ADAMTS5,ADAMTS9,ADARB1,ADCY1,ADM,AFF3,AGTPBP1,AGTR2,AHI1,AKT3,ALCAM,ALDH1A3,ALX1,ALX4,AMBN,AMOT,AMTN,ANGPT1,ANGPT2,ANGPT4,ANK2,ANK3,ANKRD1,ANTXR1,ANXA2,APAF1,APOB,APP,AR,ARG1,ARHGAP12,ARHGAP22,ARHGAP24,ARHGEF26,ARID2,ARID5B,ARL6,ARX,ASPH,ASTN2,ATF2,ATM,ATOH1,ATP6AP2,ATP8A2,ATRX,AUTS2,AXIN2,B3GNT2,BAI1,BAI3,BAK1,BBS5,BBS…
GO Biological Process	GO:0035108	limb morphogenesis	24	8.79583e-17	1.15621e-12	4.81755e-14	1.50398	299.87	451	0.0288698	0.0434197	26	2.27217e-16	2.98677e-12	1.14876e-13	2.05319	45.7825	94	147	0.0162714	0.639456	chr10:123456600-123486800,chr10:53460400-53478200,chr10:53479000-53489600,chr10:53490200-53519400,chr10:53520200-53720600,chr10:53721200-53972000,chr10:53992800-54066600,chr10:54082400-54136000,chr10:54139400-54180200,chr10:54181400-54326400,chr10:54326800-54409400,chr10:54449200-54534200,chr10:88472400-88510000,chr11:102980800-103196400,chr11:103196800-103553000,chr11:103553400-103604400,chr11:1…	AFF3,ALX1,ALX4,ASPH,ATRX,BAK1,BCL2L11,BMP4,BMP7,BMPR1A,BMPR1B,C5orf42,CACNA1C,CHD7,CHST11,CTNNB1,CYP26B1,DKK1,DLX5,DLX6,DYNC2H1,EN1,ENSG00000091436,EVX2,FBN2,FGF10,FGF9,FGFR1,FGFR2,FMN1,FZD6,GJA5,GLI2,GLI3,GNA12,GNAQ,GNAS,GREM1,GRHL2,HAND2,HDAC2,HOXD10,HOXD12,HOXD13,IMPAD1,INTU,KIAA1715,LEF1,MSX1,MSX2,MYCN,NIPBL,NOG,OSR1,PBX1,PCSK5,PITX2,PKDCC,PLXNA2,PRRX1,PTCH1,RARB,RDH10,RECK,RNF165,ROR2,RSPO2,…
GO Biological Process	GO:0007411	axon guidance	28	5.92045e-16	7.78243e-12	2.77944e-13	1.38203	468.875	648	0.0451406	0.0623857	47	1.11565e-13	1.46652e-09	3.12026e-11	1.76309	69.7638	123	224	0.0212913	0.549107	chr10:116967200-117845800,chr10:117868400-118027800,chr10:118767000-118866000,chr10:118866000-118884400,chr10:118911800-118922200,chr10:32496600-32542000,chr10:33299400-33341000,chr10:33678400-33716400,chr10:33716400-33775800,chr10:33849400-33878800,chr10:33902000-33993000,chr10:34032600-34150600,chr10:34155200-34290200,chr10:34290800-34405400,chr10:43396000-43421200,chr10:43477800-43542800,chr10…	ALCAM,APP,ARX,ATOH1,B3GNT2,BCL11B,BDNF,BMP7,BMPR1B,BOC,CDH4,CHL1,CHN1,CNTN4,CREB1,CRMP1,CXCL12,CXCR4,DAB1,DCC,DLX5,DOK5,DOK6,DPYSL2,DPYSL5,DRGX,EFNA5,EFNB2,EGR2,EPHA4,EPHA5,EPHA7,EPHB1,ETV1,EVL,EXT1,FEZ1,FEZ2,FEZF1,FLRT2,FLRT3,FOXG1,FRS2,GAB1,GAP43,GATA3,GBX2,GDNF,GFRA1,GFRA2,GLI2,GLI3,GPC1,GRB7,IRS2,ISL1,ISL2,ISPD,KAL1,KIF5B,KIF5C,KIRREL,KLF7,LAMA2,LHX1,LHX4,LHX9,LMX1A,MAPK1,NCAM1,NEO1,NFIB,NKX2…
GO Biological Process	GO:0006935	chemotaxis	31	1.51012e-15	1.98505e-11	6.4034e-13	1.29562	722.433	936	0.0695516	0.0901126	84	1.29811e-09	1.70636e-05	2.03138e-07	1.40555	155.1	218	498	0.0377359	0.437751	chr10:116967200-117845800,chr10:117868400-118027800,chr10:118767000-118866000,chr10:118866000-118884400,chr10:118911800-118922200,chr10:133910400-133961400,chr10:32496600-32542000,chr10:33299400-33341000,chr10:33678400-33716400,chr10:33716400-33775800,chr10:33849400-33878800,chr10:33902000-33993000,chr10:34032600-34150600,chr10:34155200-34290200,chr10:34290800-34405400,chr10:43396000-43421200,chr…	ACKR3,ACKR4,AGTR1,ALCAM,AMOT,ANGPT1,ANO6,ANXA1,APP,ARX,ATOH1,B3GNT2,BCL11B,BDNF,BMP4,BMP7,BMPR1B,BOC,CALCA,CCL1,CCL11,CCL18,CCL2,CCL21,CCL3,CCL5,CCL8,CCR1,CCR2,CCR3,CCR4,CCRL2,CDH4,CH25H,CHL1,CHN1,CMKLR1,CMTM6,CNTN4,CREB1,CRMP1,CSF3R,CXADR,CXCL12,CXCL14,CXCR2,CXCR4,CYP7B1,DAB1,DCC,DLX5,DOCK2,DOCK4,DOK5,DOK6,DPYSL2,DPYSL4,DPYSL5,DRGX,EDN2,EDN3,EDNRB,EFNA5,EFNB2,EGR2,ELMO2,EMR2,ENPP2,EPHA4,EPHA5,EP…
GO Biological Process	GO:0007423	sensory organ development	32	1.61673e-15	2.12519e-11	6.64122e-13	1.28326	777.708	998	0.0748732	0.0960816	48	1.28976e-13	1.6954e-09	3.53208e-11	1.49254	159.46	238	512	0.0411979	0.464844	chr10:102450200-102466200,chr10:118767000-118866000,chr10:118866000-118884400,chr10:118911800-118922200,chr10:123456600-123486800,chr10:124769600-124823000,chr10:124844200-124877000,chr10:15482000-15753400,chr10:17276000-17382000,chr10:17383400-17466400,chr10:23481600-23494200,chr10:25499000-25974000,chr10:25974400-26220800,chr10:26226400-26498000,chr10:27705200-27779800,chr10:27831200-27896400,c…	ABCB5,ACTL6A,ADAMTS18,AGTPBP1,AHI1,ALDH1A3,ARL6,ASCL1,ATF6,ATOH1,ATP2B1,ATP8A2,BAK1,BBS7,BCL11B,BCL2L11,BFSP1,BFSP2,BMP2,BMP4,BMP6,BMP7,BMPER,BMPR1B,BNC2,CACNA1C,CALB1,CC2D2A,CDON,CEBPD,CHD7,CHRDL1,CLIC5,COL11A1,COL4A1,COL5A1,COL5A2,COL8A1,CRB1,CRYBA4,CRYBB2,CRYGS,CTHRC1,CTNNB1,CXCL14,CYP1B1,CYP26B1,CYTL1,DFNA5,DFNB31,DIO3,DLX5,DLX6,DSCAM,EDN1,EFEMP1,EGF,EGFR,ENSG00000117600,EPHB1,ESRRB,EYA1,FASL…
GO Biological Process	GO:0009987	cellular process	35	6.39798e-14	8.41015e-10	2.4029e-11	1.02587	9160.97	9398	0.881965	0.904785	2686	0.138883	1	0.679679	1.00621	4567.66	4596	14666	0.795569	0.313378	chr10:100230600-100286000,chr10:100301200-100407200,chr10:100409600-100981200,chr10:101001000-101024600,chr10:101213000-101245600,chr10:10138400-10234400,chr10:10234800-10702000,chr10:102450200-102466200,chr10:103032800-103041400,chr10:104683400-104748400,chr10:106151600-106240000,chr10:106245600-106295600,chr10:106298600-106338400,chr10:106357800-106377600,chr10:106377600-106397800,chr10:1064086…	A1CF,A2M,AACS,AADAT,AAR2,AASDHPPT,AASS,ABCA1,ABCA12,ABCA13,ABCA5,ABCB1,ABCB11,ABCB4,ABCB5,ABCB7,ABCC4,ABCC9,ABCD2,ABCE1,ABHD2,ABHD5,ABI1,ABI2,ABI3BP,ABRA,ABTB2,ACACB,ACADL,ACADM,ACADSB,ACAN,ACBD5,ACBD6,ACER2,ACKR3,ACKR4,ACN9,ACO1,ACOT12,ACOXL,ACPL2,ACSBG2,ACSM1,ACSM2A,ACSM2B,ACSM4,ACSS3,ACTA2,ACTC1,ACTL6A,ACTL7B,ACTL8,ACTN1,ACTN2,ACTR10,ACTR3,ACTR3B,ACTR6,ACVR1,ACVR1C,ACVR2A,ACYP2,ADAD1,ADAM12,AD…
GO Biological Process	GO:0048485	sympathetic nervous system development	36	1.21972e-13	1.60333e-09	4.45369e-11	2.0099	68.1628	137	0.00656231	0.0131896	591	0.000857495	1	0.0190724	2.14056	6.54035	14	21	0.0024234	0.666667	chr10:33299400-33341000,chr10:33678400-33716400,chr10:33716400-33775800,chr10:33849400-33878800,chr10:33902000-33993000,chr10:34032600-34150600,chr10:34155200-34290200,chr10:34290800-34405400,chr10:8135400-8160600,chr10:8160600-8336200,chr10:8342600-8367400,chr10:8381400-8398200,chr10:8430200-8465400,chr10:8465400-8489200,chr10:8489200-8504400,chr10:8512200-8581400,chr10:8582600-8658000,chr10:866…	ASCL1,CTNNB1,GATA3,GDNF,HAND2,INSM1,NRP1,NRP2,PHOX2B,PLXNA4,SEMA3A,SOX11,SOX4,TFAP2B
GO Biological Process	GO:0050794	regulation of cellular process	37	1.28296e-13	1.68645e-09	4.55797e-11	1.04251	7643.09	7968	0.735832	0.767113	55	1.56996e-12	2.06371e-08	3.75221e-10	1.0673	3242.77	3461	10412	0.5991	0.332405	chr10:100230600-100286000,chr10:100301200-100407200,chr10:100409600-100981200,chr10:101001000-101024600,chr10:101213000-101245600,chr10:102450200-102466200,chr10:103032800-103041400,chr10:106151600-106240000,chr10:106245600-106295600,chr10:106298600-106338400,chr10:106357800-106377600,chr10:106377600-106397800,chr10:106408600-107357600,chr10:107360000-107425200,chr10:107713000-108258000,chr10:108…	A2M,A2ML1,AACS,ABCA1,ABCA5,ABCB4,ABCC4,ABCC9,ABCD2,ABCE1,ABHD2,ABHD5,ABI1,ABI2,ABRA,ACACB,ACADL,ACER2,ACKR3,ACKR4,ACN9,ACO1,ACPL2,ACTC1,ACTL6A,ACTN1,ACTN2,ACTR3,ACTR3B,ACVR1,ACVR1C,ACVR2A,ADAM22,ADAMTS1,ADAMTS12,ADAMTS16,ADAMTS18,ADAMTS20,ADAMTS3,ADAMTS8,ADAMTS9,ADAR,ADARB1,ADCY1,ADCY2,ADCY5,ADCY8,ADCYAP1,ADCYAP1R1,ADD2,ADM,ADRA1A,ADRA1B,ADRA1D,ADRA2A,ADRA2C,ADRBK2,AEBP2,AEN,AFF2,AFF3,AGO2,AGPAT9…
GO Biological Process	GO:0006928	movement of cell or subcellular component	38	1.58791e-13	2.08731e-09	5.49291e-11	1.16491	1705.72	1987	0.164217	0.191297	81	1.13806e-09	1.49598e-05	1.84689e-07	1.23405	433.532	535	1392	0.0926086	0.384339	chr10:101213000-101245600,chr10:113126200-113473200,chr10:113474400-113716400,chr10:113716600-113869400,chr10:116967200-117845800,chr10:117868400-118027800,chr10:118767000-118866000,chr10:118866000-118884400,chr10:118911800-118922200,chr10:119203000-119272000,chr10:119358800-119384000,chr10:119448200-119479200,chr10:119504000-119590200,chr10:119623600-119670800,chr10:119677600-119709000,chr10:119…	ABI1,ABI2,ACTC1,ACTN2,ACTR10,ACTR3,ACVR1,ADAMTS12,ADD2,ADRA2A,AGTR1,AKAP3,ALCAM,ALX1,AMFR,AMOT,AMOTL1,ANGPT1,ANGPT2,ANGPT4,ANK2,ANLN,ANO6,ANXA1,AP3B1,AP3B2,APBA1,APC,APCDD1,APOB,APP,ARHGEF11,ARID5B,ARMC4,ARX,ASCL1,ASPM,ASTN1,ATOH1,ATP1B1,ATP1B2,ATP1B3,AUTS2,B3GNT2,BAMBI,BARHL1,BARHL2,BBS12,BCL11B,BDNF,BLK,BMP7,BMPR1B,BOC,BTG1,C12orf55,C6orf165,CABYR,CACNA1C,CACNA1D,CACNA2D1,CACNB2,CALCA,CALD1,CAM…
GO Biological Process	GO:0060039	pericardium development	47	1.35575e-12	1.78213e-08	3.79176e-10	2.24106	43.2831	97	0.00416704	0.0093386	934	0.00715215	1	0.100658	1.9265	6.22891	12	20	0.0020772	0.6	chr11:32132600-32149400,chr11:32149400-32160600,chr11:32168000-32194800,chr11:32197000-32229200,chr11:32235800-32334400,chr11:32372400-32419600,chr11:32419600-32446000,chr11:32503400-32591400,chr12:114405000-114457400,chr12:114457400-114474600,chr12:114474600-114485800,chr12:114485800-114674800,chr12:114684000-114781200,chr12:114790800-114813800,chr12:114813800-114830800,chr12:114856000-114876400…	BMP2,BMP5,BMP7,FLRT3,HAND2,NKX2-6,SMAD2,SOS1,TBX20,TBX5,WNT5A,WT1
GO Biological Process	GO:0030516	regulation of axon extension	52	4.30512e-12	5.65908e-08	1.08829e-09	1.6617	126.978	211	0.0122247	0.0203139	977	0.00862753	1	0.116079	1.43643	23.6699	34	76	0.00588541	0.447368	chr10:118767000-118866000,chr10:118866000-118884400,chr10:33299400-33341000,chr10:33678400-33716400,chr10:33716400-33775800,chr10:33849400-33878800,chr10:33902000-33993000,chr10:34032600-34150600,chr10:34155200-34290200,chr10:34290800-34405400,chr10:44196400-44267000,chr10:44381200-44435800,chr10:44438600-44493000,chr10:44494000-44515400,chr10:44554600-44607400,chr10:44608200-44653200,chr10:44669…	BARHL2,CDH4,CDKL5,CTTN,CXCL12,DISC1,DPYSL2,DSCAM,FN1,GOLGA4,IFRD1,KIAA1598,NDEL1,NKX6-1,NRCAM,NRG1,NRP1,NTN1,NTRK3,OLFM1,PLXNA1,PLXNA2,PLXNA4,POU4F2,PTPRS,RNF6,RTN4,SEMA3A,SEMA5A,TNR,TRPC5,TTL,WDR36,WNT5A
GO Biological Process	GO:0035282	segmentation	56	9.19412e-12	1.20857e-07	2.15816e-09	1.58996	151.576	241	0.0145929	0.0232021	248	3.68094e-06	0.0483859	0.000195105	1.74812	28.0301	49	90	0.00848191	0.544444	chr10:27178600-27234200,chr10:33299400-33341000,chr10:33678400-33716400,chr10:33716400-33775800,chr10:33849400-33878800,chr10:33902000-33993000,chr10:34032600-34150600,chr10:34155200-34290200,chr10:34290800-34405400,chr10:53460400-53478200,chr10:53479000-53489600,chr10:53490200-53519400,chr10:53520200-53720600,chr10:53721200-53972000,chr10:53992800-54066600,chr10:54082400-54136000,chr10:54139400-…	ABI1,ATM,AXIN2,BASP1,BMP4,BMPR1A,COBL,DKK1,EGR2,FOXB1,FOXC1,FOXF1,FRS2,IRX1,IRX2,IRX3,KDM6A,LEF1,LFNG,LHX1,MAFB,MEOX2,MLLT3,MYF5,MYF6,NEUROG1,NKX3-1,NRP1,OSR1,PAX1,PCDH8,PLXNA2,RBPJ,RIPPLY2,ROR2,SEMA3A,SEMA3C,SFRP1,SFRP2,SMAD4,T,TBX3,TCF15,TDRD5,TIFAB,WNT5A,WT1,XRCC2,ZEB2
GO Biological Process	GO:0006355	regulation of transcription, DNA-templated	61	2.60069e-11	3.41861e-07	5.60428e-09	1.09392	3364.04	3680	0.323871	0.354289	265	5.16648e-06	0.0679134	0.000256277	1.09854	1132.41	1244	3636	0.215337	0.342134	chr10:101213000-101245600,chr10:102450200-102466200,chr10:103032800-103041400,chr10:114948400-114992800,chr10:118767000-118866000,chr10:118866000-118884400,chr10:118911800-118922200,chr10:119203000-119272000,chr10:119358800-119384000,chr10:119448200-119479200,chr10:119504000-119590200,chr10:119623600-119670800,chr10:119677600-119709000,chr10:119711000-119760200,chr10:121457600-121484000,chr10:123…	ABRA,ACTL6A,ACVR1,ACVR2A,ADCYAP1,AEBP2,AFF3,AGO2,AGTR2,AHCTF1,AHI1,AHR,AIM2,AKIRIN2,AKNA,ALK,ALX1,ALX4,ANKRD1,ANKRD30A,APP,AR,ARGLU1,ARHGAP22,ARHGEF11,ARID1B,ARID2,ARID3B,ARID5B,ARX,ASCL1,ASCL4,ASXL3,ATAD2B,ATF2,ATF6,ATF7IP,ATOH1,ATP1B4,ATRX,ATXN1,AUTS2,BACH1,BACH2,BAG3,BAMBI,BARHL1,BARHL2,BARX1,BASP1,BATF3,BAZ1A,BAZ1B,BAZ2B,BBS7,BBX,BCAS3,BCL11A,BCL11B,BCL3,BCL7A,BCL9,BCOR,BEND5,BEND6,BHLHE22,BH…
GO Biological Process	GO:0009888	tissue development	63	3.58466e-11	4.71203e-07	7.47942e-09	1.1375	1903.29	2165	0.183238	0.208434	141	6.49059e-08	0.000853188	6.05098e-06	1.18949	506.099	602	1625	0.104206	0.370461	chr10:101213000-101245600,chr10:102450200-102466200,chr10:103032800-103041400,chr10:118767000-118866000,chr10:118866000-118884400,chr10:118911800-118922200,chr10:123456600-123486800,chr10:130263200-130332400,chr10:130377400-130403400,chr10:130432200-130452000,chr10:130452600-130504000,chr10:130515400-130653000,chr10:130654400-130696200,chr10:130698400-130723200,chr10:130730200-130792600,chr10:130…	AACS,ABCA12,ABI1,ACTA2,ACTC1,ACTG2,ACTL8,ACTN2,ACVR1,ACVR2A,ADAMTS16,ADAMTS9,ADARB1,ADM,AGTR2,AHI1,ALDH1A3,ALX1,ALX4,AMBN,AMER1,AMER2,AMTN,ANKRD1,ANO6,ANXA1,APAF1,APCDD1,AR,ARHGAP12,ARHGEF26,ARID2,ARID5B,ARRDC3,ARX,ASB2,ASCL1,ASTN2,ATF2,ATM,ATOH1,ATP6AP2,ATRX,AXIN2,BARX1,BASP1,BBS5,BBS7,BCL11B,BCL9,BFSP1,BFSP2,BMP10,BMP15,BMP2,BMP3,BMP4,BMP5,BMP6,BMP7,BMPER,BMPR1A,BMPR1B,BNC1,BNC2,BTRC,BVES,C1orf…
GO Biological Process	GO:0048598	embryonic morphogenesis	68	6.12739e-11	8.05445e-07	1.18448e-08	1.22445	810.98	993	0.0780764	0.0956003	83	1.25391e-09	1.64826e-05	1.98586e-07	1.38438	171.918	238	552	0.0411979	0.431159	chr10:102450200-102466200,chr10:103032800-103041400,chr10:123456600-123486800,chr10:124769600-124823000,chr10:124844200-124877000,chr10:15482000-15753400,chr10:25499000-25974000,chr10:25974400-26220800,chr10:26226400-26498000,chr10:31353600-31372600,chr10:31426200-31607200,chr10:31644400-31690400,chr10:31691200-31773200,chr10:31773400-31871200,chr10:31910200-31953800,chr10:32946600-33076800,chr10…	ACVR1,ACVR2A,ADM,AFF3,AHI1,ALDH1A3,ALX1,ALX4,AMOT,APAF1,ATOH1,ATP8A2,BBS5,BBS7,BCL2L11,BMP4,BMP5,BMP7,BMPR1A,C5orf42,CACNA1C,CC2D2A,CCDC39,CDON,CER1,CHD7,CHST11,CLIC5,COBL,COL11A1,COL12A1,COL6A1,COL8A1,CTHRC1,CTNNB1,CTR9,CUL3,CYP26B1,DACT1,DKK1,DLC1,DLX5,DLX6,DNAJB6,DSCAML1,DYNC2H1,EDN1,EFEMP1,EGF,EN1,ENSG00000091436,EOMES,ETS2,EXOC4,EXT1,EYA1,EYA2,FBN1,FBN2,FGF10,FGF9,FGFR1,FGFR2,FLRT3,FLT1,FN1,…
GO Biological Process	GO:0050896	response to stimulus	72	9.37711e-11	1.23262e-06	1.71198e-08	1.05277	6054.52	6374	0.582894	0.613652	453	0.000186893	1	0.00542319	1.04637	2397.82	2509	7699	0.434308	0.325887	chr10:100230600-100286000,chr10:100301200-100407200,chr10:100409600-100981200,chr10:101213000-101245600,chr10:102450200-102466200,chr10:103032800-103041400,chr10:106151600-106240000,chr10:106245600-106295600,chr10:106298600-106338400,chr10:106357800-106377600,chr10:106377600-106397800,chr10:106408600-107357600,chr10:107360000-107425200,chr10:107713000-108258000,chr10:108260600-108269000,chr10:108…	A2M,AACS,ABCA1,ABCA13,ABCA8,ABCB1,ABCB4,ABCB5,ABCC4,ABCC9,ABHD2,ABI1,ABI2,ABTB2,ACACB,ACER2,ACKR3,ACKR4,ACN9,ACO1,ACSM1,ACSM2B,ACTA2,ACTC1,ACTL6A,ACTN2,ACTR10,ACTR3,ACVR1,ACVR1C,ACVR2A,ADAM23,ADAMTS1,ADAMTS12,ADAMTS5,ADAR,ADARB1,ADCY1,ADCY2,ADCY5,ADCY8,ADCYAP1,ADCYAP1R1,ADM,ADRA1A,ADRA1B,ADRA1D,ADRA2A,ADRA2C,ADRBK2,ADSS,AEN,AFF3,AGA,AGBL4,AGO2,AGTR1,AGTR2,AHI1,AHR,AIM2,AIPL1,AK4,AKAP1,AKAP11,AKAP…
GO Biological Process	GO:0060322	head development	73	1.09836e-10	1.4438e-06	1.9778e-08	1.18585	1101.32	1306	0.106029	0.125734	27	2.79164e-16	3.66961e-12	1.35912e-13	1.45865	221.438	323	711	0.0559114	0.45429	chr10:102450200-102466200,chr10:118767000-118866000,chr10:118866000-118884400,chr10:118911800-118922200,chr10:119203000-119272000,chr10:119358800-119384000,chr10:119448200-119479200,chr10:119504000-119590200,chr10:119623600-119670800,chr10:119677600-119709000,chr10:119711000-119760200,chr10:120515800-120558200,chr10:120568200-120632600,chr10:121457600-121484000,chr10:123456600-123486800,chr10:124…	ABCB4,ADCYAP1,AFF2,AGTPBP1,AGTR2,AHI1,AK4,AKT3,ALDH1A3,ALK,APAF1,APP,ARID5B,ARL6,ARMC4,ARX,ASCL1,ASPH,ASPM,ATIC,ATM,ATOH1,ATP2B1,ATP5J,ATP6AP2,ATRX,ATXN1,AVPR1A,BAG3,BAK1,BARHL1,BASP1,BBS7,BCL11B,BCL2L11,BMP2,BMP4,BMP5,BMP7,BMPR1A,BRAF,BRCA2,BTBD3,C11orf63,C21orf91,C5orf42,CA10,CASP5,CBLN1,CCKAR,CDH2,CDH22,CDK5RAP2,CDK6,CDON,CENPF,CEP120,CHD7,CNTN1,CNTN4,CNTNAP2,COL3A1,COL4A1,CREB1,CRH,CRISPLD1,C…
GO Biological Process	GO:0042221	response to chemical	74	1.18007e-10	1.55121e-06	2.09622e-08	1.087	3548.3	3857	0.34161	0.371329	766	0.00303484	1	0.0520797	1.05771	1246.09	1318	4001	0.228146	0.329418	chr10:101213000-101245600,chr10:102450200-102466200,chr10:103032800-103041400,chr10:113126200-113473200,chr10:113474400-113716400,chr10:113716600-113869400,chr10:113944200-113965400,chr10:113987000-114034800,chr10:114948400-114992800,chr10:116967200-117845800,chr10:117868400-118027800,chr10:118767000-118866000,chr10:118866000-118884400,chr10:118911800-118922200,chr10:119203000-119272000,chr10:119…	AACS,ABCA1,ABCA8,ABCB1,ABCB4,ABCB5,ABCC4,ABCC9,ABHD2,ABTB2,ACACB,ACER2,ACKR3,ACKR4,ACO1,ACSM1,ACSM2B,ACTC1,ACTN2,ACVR1,ACVR1C,ACVR2A,ADAM23,ADAMTS12,ADAR,ADCY1,ADCY2,ADCY5,ADCY8,ADCYAP1,ADCYAP1R1,ADM,ADRA1A,ADRA2A,ADSS,AFF3,AGO2,AGTR1,AGTR2,AHR,AIM2,AK4,AKAP6,AKAP9,AKIRIN2,ALB,ALCAM,ALG2,ALOX5AP,AMFR,AMOT,AMPD1,ANGPT1,ANGPT2,ANGPT4,ANK2,ANK3,ANKRD1,ANO6,ANXA1,ANXA11,ANXA2,ANXA5,APAF1,APC,APOB,APP…
GO Biological Process	GO:0048518	positive regulation of biological process	77	1.50713e-10	1.98112e-06	2.57288e-08	1.06382	5035.61	5357	0.4848	0.515741	64	3.43241e-11	4.5119e-07	7.04984e-09	1.11176	1687.41	1876	5418	0.324736	0.346253	chr10:100230600-100286000,chr10:100301200-100407200,chr10:100409600-100981200,chr10:101001000-101024600,chr10:101213000-101245600,chr10:102450200-102466200,chr10:103032800-103041400,chr10:113126200-113473200,chr10:113474400-113716400,chr10:113716600-113869400,chr10:113944200-113965400,chr10:113987000-114034800,chr10:114948400-114992800,chr10:118767000-118866000,chr10:118866000-118884400,chr10:119…	AACS,ABCA1,ABCA12,ABCB1,ABCB4,ABCC4,ABCD2,ABHD5,ABI1,ABI2,ABI3BP,ABRA,ACACB,ACER2,ACKR3,ACPL2,ACTA2,ACTC1,ACTG2,ACTL6A,ACTN2,ACTR3,ACTR3B,ACVR1,ACVR1C,ACVR2A,ADAMTS20,ADAMTS3,ADAMTS9,ADAR,ADARB1,ADCY1,ADCY2,ADCY5,ADCY8,ADCYAP1,ADCYAP1R1,ADM,ADRA1A,ADRA1B,ADRA1D,ADRA2A,ADRA2C,AGO2,AGTR1,AGTR2,AGXT2,AHI1,AHR,AIM2,AKAP12,AKAP6,AKAP9,AKIRIN2,AKNA,AKT3,ALDH1A3,ALG10B,ALK,ALX1,ALX4,AMER1,AMIGO2,AMOT,AM…
GO Biological Process	GO:0001655	urogenital system development	78	1.56238e-10	2.05375e-06	2.63301e-08	1.27658	534.241	682	0.0514336	0.065659	79	9.33191e-10	1.22668e-05	1.55276e-07	1.53562	93.1222	143	299	0.0247533	0.478261	chr10:102450200-102466200,chr10:119203000-119272000,chr10:119358800-119384000,chr10:119448200-119479200,chr10:119504000-119590200,chr10:119623600-119670800,chr10:119677600-119709000,chr10:119711000-119760200,chr10:123456600-123486800,chr10:15482000-15753400,chr10:33299400-33341000,chr10:33678400-33716400,chr10:33716400-33775800,chr10:33849400-33878800,chr10:33902000-33993000,chr10:34032600-341506…	ACTA2,ADAMTS1,ADAMTS16,AGTR1,AGTR2,AHI1,AMER1,ANGPT1,ANGPT2,ANXA1,AR,ARID5B,BASP1,BCL2L11,BMP2,BMP4,BMP6,BMP7,BMPER,C5orf42,CA2,CALB1,CAT,CENPF,CER1,COL4A1,COL4A3,COL4A4,CTNNB1,CYP7B1,DCHS2,DCN,DLG5,EFNB2,EMX2,ENPEP,EPHA4,EPHA7,ESR1,EYA1,FAT4,FBN1,FGF10,FGFR1,FGFR2,FKBP4,FMN1,FOXA1,FOXB1,FOXC1,FOXF1,FOXJ1,FRS2,GATA3,GCNT4,GDF11,GDNF,GLI2,GLI3,GREM1,HAS2,HOXD11,HOXD13,HPGD,ID4,IRX1,IRX2,IRX3,ITGA8…
GO Biological Process	GO:0006357	regulation of transcription from RNA polymerase II promoter	80	1.8966e-10	2.49308e-06	3.11635e-08	1.1197	2219.35	2485	0.213666	0.239241	111	1.03772e-08	0.000136408	1.2289e-06	1.18096	611.367	722	1963	0.124978	0.367804	chr10:101213000-101245600,chr10:102450200-102466200,chr10:103032800-103041400,chr10:114948400-114992800,chr10:118767000-118866000,chr10:118866000-118884400,chr10:118911800-118922200,chr10:121457600-121484000,chr10:123456600-123486800,chr10:126851000-126907400,chr10:127103800-127170600,chr10:127186600-127241000,chr10:127241600-127311600,chr10:127314000-127371400,chr10:129400200-129529600,chr10:129…	ABRA,ACTL6A,ACVR1,ACVR2A,ADCYAP1,AEBP2,AGO2,AHI1,AHR,AKIRIN2,AKNA,ALX1,ALX4,ANKRD1,APP,AR,ARID3B,ARID5B,ARX,ASCL1,ASCL4,ATAD2B,ATF2,ATF6,ATF7IP,ATOH1,ATP1B4,ATRX,AUTS2,BACH1,BACH2,BAG3,BARHL1,BARHL2,BARX1,BATF3,BBS7,BCAS3,BCL11A,BCL11B,BCL3,BCL9,BCOR,BEND6,BHLHE22,BHLHE41,BMP10,BMP15,BMP2,BMP3,BMP4,BMP5,BMP6,BMP7,BMPER,BMPR1A,BMPR1B,BRD7,BRIP1,BRMS1L,BRWD3,BSX,C14orf166,CAMK2D,CAND1,CARF,CAV1,CCD…
GO Biological Process	GO:0060911	cardiac cell fate commitment	84	3.01239e-10	3.95978e-06	4.71403e-08	2.52797	23.7345	60	0.00228502	0.00577645	1105	0.0132	1	0.157026	2.24758	3.11445	7	10	0.0012117	0.7	chr11:32132600-32149400,chr11:32149400-32160600,chr11:32168000-32194800,chr11:32197000-32229200,chr11:32235800-32334400,chr11:32372400-32419600,chr11:32419600-32446000,chr11:32503400-32591400,chr11:78360000-78406800,chr11:78411800-78453400,chr11:78454000-78512000,chr11:78561000-78670800,chr11:78678000-78795200,chr11:78797000-78812200,chr11:78812200-79083400,chr11:79083400-79111400,chr11:79157000-…	ACVR1,ISL1,NKX2-5,SOX17,TBX3,TENM4,WT1
GO Biological Process	GO:0035295	tube development	92	4.09133e-10	5.37806e-06	5.84572e-08	1.20856	848.116	1025	0.0816517	0.098681	53	1.14936e-12	1.51083e-08	2.85062e-10	1.45574	170.361	248	547	0.0429289	0.453382	chr10:101213000-101245600,chr10:102450200-102466200,chr10:103032800-103041400,chr10:123456600-123486800,chr10:31353600-31372600,chr10:31426200-31607200,chr10:31644400-31690400,chr10:31691200-31773200,chr10:31773400-31871200,chr10:31910200-31953800,chr10:33299400-33341000,chr10:33678400-33716400,chr10:33716400-33775800,chr10:33849400-33878800,chr10:33902000-33993000,chr10:34032600-34150600,chr10:3…	AARD,ABCA12,ACVR1,ADAMTS16,ADAMTS2,ADM,AHI1,ALX1,ALX4,APAF1,AR,ARG1,ASCL1,ATP6AP2,ATRX,BBS5,BBS7,BCAS3,BCL2L11,BMP2,BMP4,BMP5,BMP7,BMPER,BMPR1A,BRIP1,BTRC,CALB1,CAT,CC2D2A,CCBE1,CCDC39,CCL11,CECR2,CER1,CHD7,CITED2,CLDN18,CLMP,COBL,COL3A1,COL4A1,CREB1,CRH,CTGF,CTHRC1,CTNNB1,CYP1A2,DAB1,DACT1,DLC1,DLG5,DPPA4,EDA,EDN1,EDN2,EDNRA,EDNRB,EFNB2,EGF,EGFR,EN1,EPAS1,EPHA4,EPHA7,ESR1,ESRP2,EYA1,FAT4,FERD3L,…
GO Biological Process	GO:0036269	swimming behavior	107	2.22661e-09	2.92688e-05	2.7354e-07	5.20146	4.03733	21	0.000388691	0.00202176	2214	0.0969866	1	0.575831	3.21084	0.622891	2	2	0.000346201	1	chr2:29420400-29442600,chr2:29468200-29492800,chr2:29492800-29504400,chr2:29504600-29524400,chr2:29533400-29553200,chr2:29553200-29580400,chr2:29598000-29616400,chr2:29629000-29646600,chr2:29648800-29720400,chr2:29725600-29745600,chr2:29751800-29780600,chr2:29783200-29792200,chr2:29841000-29879400,chr2:29886400-29940200,chr2:30074400-30118400,chr2:30118400-30140000,chr2:30150800-30178400,chr2:301…	ALK,IDO1
GO Biological Process	GO:0090648	response to environmental enrichment	116	3.11125e-09	4.08974e-05	3.52563e-07	5.3724	3.72273	20	0.000358403	0.00192548	3975	0.311445	1	1	3.21084	0.311445	1	1	0.0001731	1	chr2:29420400-29442600,chr2:29468200-29492800,chr2:29492800-29504400,chr2:29504600-29524400,chr2:29533400-29553200,chr2:29553200-29580400,chr2:29598000-29616400,chr2:29629000-29646600,chr2:29648800-29720400,chr2:29725600-29745600,chr2:29751800-29780600,chr2:29783200-29792200,chr2:29841000-29879400,chr2:29886400-29940200,chr2:30074400-30118400,chr2:30118400-30140000,chr2:30150800-30178400,chr2:301…	ALK
GO Biological Process	GO:0035042	fertilization, exchange of chromosomal proteins	122	4.54455e-09	5.97382e-05	4.89657e-07	4.98901	4.20925	21	0.000405242	0.00202176	3975	0.311445	1	1	3.21084	0.311445	1	1	0.0001731	1	chr2:217567600-217604600,chr2:217605000-217630200,chr2:217641600-217650800,chr2:217657200-217694000,chr2:217694400-217859000,chr2:217864800-217903200,chr2:217913400-217925600,chr2:217925600-218002600,chr2:218003000-218088400,chr2:218101200-218121400,chr2:218136600-218149600,chr2:218164600-218182600,chr2:218182600-218196000,chr2:218205000-218220400,chr2:218234000-218258600,chr2:218261000-218298800…	TNP1
GO Biological Process	GO:0045892	negative regulation of transcription, DNA-templated	123	4.61484e-09	6.06621e-05	4.93188e-07	1.15043	1329.07	1529	0.127955	0.147203	542	0.000566817	1	0.0137469	1.14113	357.539	408	1148	0.0706249	0.355401	chr10:102450200-102466200,chr10:103032800-103041400,chr10:114948400-114992800,chr10:118767000-118866000,chr10:118866000-118884400,chr10:118911800-118922200,chr10:121457600-121484000,chr10:123456600-123486800,chr10:126851000-126907400,chr10:127103800-127170600,chr10:127186600-127241000,chr10:127241600-127311600,chr10:127314000-127371400,chr10:31353600-31372600,chr10:31426200-31607200,chr10:3164440…	AEBP2,AHR,AKIRIN2,ALX1,ANKRD1,AR,ARID5B,ARX,ASCL1,ATF2,ATF7IP,ATRX,ATXN1,BACH1,BACH2,BAG3,BASP1,BATF3,BCL11A,BCL3,BCL7A,BCOR,BEND5,BEND6,BHLHE41,BMP2,BMP4,BMP6,BMP7,BRD7,BRMS1L,BTRC,C1D,CALCA,CAV1,CBX3,CCND1,CCNE1,CD36,CD38,CDK6,CDKN2A,CDX4,CEBPD,CENPF,CGGBP1,CHCHD3,CITED2,CNOT2,CREB1,CREM,CRY1,CTBP2,CTNNB1,CTR9,CUL3,CUX1,CUX2,DAB2,DACH1,DACT1,DAP,DAXX,DDX20,DEPDC1,DICER1,DKK1,DMAP1,DMRT1,DNAJB6,…
GO Biological Process	GO:0030203	glycosaminoglycan metabolic process	124	5.13159e-09	6.74547e-05	5.4399e-07	1.38931	238.249	331	0.0229372	0.0318668	476	0.000241008	1	0.00665558	1.43862	47.9626	69	154	0.0119439	0.448052	chr10:100230600-100286000,chr10:100301200-100407200,chr10:100409600-100981200,chr10:101001000-101024600,chr10:125661400-125684600,chr10:125688800-125699400,chr10:125941800-125989000,chr10:129957600-130008200,chr10:130028200-130058600,chr10:130062400-130083400,chr10:130089400-130262400,chr10:130263200-130332400,chr10:130377400-130403400,chr10:130432200-130452000,chr10:130452600-130504000,chr10:130…	ACAN,ACPL2,ANGPT1,B3GAT1,B3GAT2,B3GNT2,CHST1,CHST11,CHST12,CHST13,CHST15,CHST2,CHST3,CHST4,CHST9,CSGALNACT1,CSGALNACT2,CSPG4,CYTL1,DCN,DSEL,EGFLAM,EXT1,FOXC1,GALNT5,GCNT2,GPC1,GPC5,GPC6,GUSB,HAS2,HGF,HGSNAT,HPSE2,HS2ST1,HS3ST1,HS3ST2,HS3ST3A1,HS3ST3B1,HS3ST5,HS6ST1,IDS,IL15,IMPAD1,ITIH2,ITIH3,ITIH4,ITIH5,ITIH6,KIAA1199,LUM,LYG1,LYG2,MKI67,NDNF,NDST3,NDST4,SDC2,SPACA3,SPOCK2,SPOCK3,ST3GAL1,ST3GAL4…
GO Biological Process	GO:0007267	cell-cell signaling	133	7.88385e-09	0.000103633	7.79197e-07	1.14707	1343.43	1541	0.129337	0.148359	65	4.35389e-11	5.72319e-07	8.80491e-09	1.28721	347.262	447	1115	0.0773758	0.400897	chr10:103032800-103041400,chr10:114948400-114992800,chr10:119358800-119384000,chr10:119448200-119479200,chr10:119504000-119590200,chr10:119623600-119670800,chr10:119677600-119709000,chr10:119711000-119760200,chr10:119825000-119940800,chr10:119941600-119991800,chr10:120007400-120047000,chr10:120117000-120148200,chr10:120179000-120206600,chr10:120232600-120300000,chr10:120380600-120426600,chr10:123…	ADARB1,ADCYAP1,ADM,ADRA1A,ADRA1B,ADRA1D,ADRA2C,AGO2,AGTR2,AKAP9,AMER1,AMER2,AMER3,AMOTL1,AMPH,ANK2,ANXA1,APBA1,APBA2,APC,APCDD1,AR,ARID1B,ARL6,ASIC2,ASIP,AXIN2,BARX1,BCL9,BDNF,BMP2,BMP3,BMP4,BRD7,BTRC,CACNA1B,CACNA1C,CACNA1D,CACNA1E,CACNA2D1,CACNB2,CADPS,CADPS2,CAMK2A,CAV1,CBLN1,CCL18,CCL21,CCL3,CCL5,CCL8,CCND1,CCNE1,CCNY,CCR1,CD33,CDH8,CDK14,CGA,CHAT,CHRM2,CHRM3,CHRM5,CHRNA1,CHRNA4,CHRNA6,CHRNA7…
GO Biological Process	GO:0000012	single strand break repair	135	9.2452e-09	0.000121528	9.00208e-07	3.41746	9.07107	31	0.00087331	0.0029845	1835	0.067296	1	0.482074	2.00677	2.49156	5	8	0.000865501	0.625	chr11:71499000-71599200,chr13:108531000-108614600,chr13:108615000-108685800,chr13:108753000-108805200,chr13:108808000-108866400,chr2:217567600-217604600,chr2:217605000-217630200,chr2:217641600-217650800,chr2:217657200-217694000,chr2:217694400-217859000,chr2:217864800-217903200,chr2:217913400-217925600,chr2:217925600-218002600,chr2:218003000-218088400,chr2:218101200-218121400,chr2:218136600-218149…	APLF,APTX,ENSG00000254469,LIG4,TNP1
GO Biological Process	GO:0008284	positive regulation of cell proliferation	161	3.15596e-08	0.000414851	2.57672e-06	1.16414	1029.09	1198	0.0990745	0.115336	280	9.23773e-06	0.12143	0.000433678	1.21765	266.909	325	857	0.0562576	0.37923	chr10:100230600-100286000,chr10:100301200-100407200,chr10:100409600-100981200,chr10:101001000-101024600,chr10:102450200-102466200,chr10:113126200-113473200,chr10:113474400-113716400,chr10:113716600-113869400,chr10:113944200-113965400,chr10:113987000-114034800,chr10:120380600-120426600,chr10:120515800-120558200,chr10:120568200-120632600,chr10:123456600-123486800,chr10:29095400-29127600,chr10:29173…	ABCC4,ACER2,ADCYAP1,ADM,ADRA1D,ADRA2A,AGTR2,AKIRIN2,ANXA1,ANXA2,AR,ARG1,ASCL1,ASPM,AVPR1A,BAMBI,BMP10,BMP2,BMP4,BMP5,BMP6,BMPR1A,BNC1,BST1,CACUL1,CALCRL,CARD11,CCAR1,CCK,CCL11,CCL2,CCL5,CCND1,CCND2,CCPG1,CCR2,CCR3,CD1D,CD38,CD40,CD81,CDC6,CDC7,CDCA7L,CDH13,CDK1,CDK13,CDK6,CDON,CGA,CHRNA7,CLECL1,CNOT6,CRH,CSNK2A3,CTGF,CTHRC1,CTNNB1,CUL3,CXCL12,CXCR2,CYP7B1,DCT,DDR2,DHX9,DISC1,DLX5,DLX6,DMRTA2,DPP4…
GO Biological Process	GO:0043506	regulation of JUN kinase activity	167	3.81778e-08	0.000501847	3.00507e-06	1.54311	114.056	176	0.0109806	0.0169443	2005	0.0803622	1	0.526863	1.24656	26.4729	33	85	0.00571231	0.388235	chr10:36015400-36053800,chr10:36082600-36146600,chr10:36147200-36173400,chr10:36181800-36206600,chr10:36207000-36221200,chr10:36231600-36280200,chr10:36281600-36309600,chr10:36313600-36340400,chr10:36340800-36370200,chr10:36374600-36403600,chr10:36405800-36490200,chr10:36490200-36495000,chr10:36499200-36698600,chr10:36711800-36755600,chr10:36757600-36827800,chr10:36832000-36842600,chr10:50622200-…	DAXX,DKK1,DTNBP1,DUSP10,DUSP19,EDN1,ENSG00000091436,ENSG00000143674,EPHA4,ERCC6-PGBD3,FCER1A,FZD10,FZD8,HIPK3,MAP2K4,MAP3K4,MAP3K7,MAP3K9,MDFIC,NRK,PGBD3,PTPN22,ROR2,SASH1,SFRP1,SFRP2,SYK,TIAM1,TNFSF11,TRAF6,WNT5A,ZEB2,ZNF675
GO Biological Process	GO:0048638	regulation of developmental growth	168	3.84582e-08	0.000505533	3.00912e-06	1.25138	472.278	591	0.0454682	0.056898	170	3.30597e-07	0.0043457	2.55629e-05	1.45333	88.7619	129	285	0.0223299	0.452632	chr10:113126200-113473200,chr10:113474400-113716400,chr10:113716600-113869400,chr10:113944200-113965400,chr10:113987000-114034800,chr10:118767000-118866000,chr10:118866000-118884400,chr10:123456600-123486800,chr10:33299400-33341000,chr10:33678400-33716400,chr10:33716400-33775800,chr10:33849400-33878800,chr10:33902000-33993000,chr10:34032600-34150600,chr10:34155200-34290200,chr10:34290800-34405400…	ACACB,AKAP6,APP,AR,ARX,ATP8A2,BARHL2,BASP1,BCL11A,BCL2L11,BDNF,BMP10,BMP4,BMPR1A,CDH4,CDK1,CDKL5,CHD7,COLQ,CREB1,CTTN,CXCL12,DCC,DIO3,DISC1,DPYSL2,DRD2,DSCAM,DUSP10,EDN1,EFNA5,EPHA7,ERBB4,FGF13,FGF20,FGF9,FGFR1,FGFR2,FN1,FOXC1,FSTL4,FTO,GAL,GHR,GJA1,GOLGA4,GPAM,HEY2,HLX,IFRD1,IGF1,IL7,JARID2,KCNK2,KIAA1598,LPAR3,MBD5,MEF2C,MEIS1,MKKS,MSTN,MTM1,MUSK,NDEL1,NIPBL,NKD1,NKX2-5,NKX6-1,NOG,NPY1R,NRCAM,N…
GO Biological Process	GO:0042271	susceptibility to natural killer cell mediated cytotoxicity	173	4.45818e-08	0.000586027	3.38744e-06	3.62613	7.17017	26	0.000690303	0.00250313	8375	0.775255	1	1	0.802709	1.24578	1	4	0.0001731	0.25	chr11:114323000-115003400,chr11:115003400-115038800,chr11:115039000-115151200,chr11:115158200-115280000,chr11:115280800-115322400,chr11:115323400-115369000,chr11:115375800-115410000,chr11:115410000-115419000,chr11:115420600-115435600,chr11:115438800-115450600,chr11:115453800-115494000,chr11:115498400-115513800,chr11:115514600-115529600,chr11:115538200-115571000,chr11:115571400-115601600,chr11:115…	CADM1
GO Biological Process	GO:0060021	palate development	181	6.20865e-08	0.000816127	4.50899e-06	1.42982	169.951	243	0.0163619	0.0233946	113	1.27444e-08	0.000167525	1.48252e-06	1.91952	28.653	55	92	0.00952051	0.597826	chr10:118767000-118866000,chr10:118866000-118884400,chr10:118911800-118922200,chr10:63239200-63307200,chr10:63307600-63380800,chr10:88472400-88510000,chr11:44523000-44562200,chr12:114856000-114876400,chr12:114889600-114916000,chr12:114946400-115051600,chr12:115052400-115100000,chr12:115149800-115170000,chr12:115181800-115237400,chr12:115289600-115313400,chr12:115356800-115433200,chr12:115440200-1…	ALX1,ALX4,ARID5B,ASPH,BBS7,BCOR,BMPR1A,BNC2,C5orf42,CHD7,COL11A2,DLX5,DLX6,FOXF2,FZD1,GABRB3,GDF11,GLI3,HAND2,INHBA,INSIG1,INSIG2,LEF1,MEF2C,MEOX2,MSC,MSX1,NEUROG1,OSR1,PDGFRA,PKDCC,PRRX1,SATB2,SHH,SMAD2,SMAD4,SNAI2,SOS1,SOX11,SUMO1,TBX2,TBX3,TCF21,TFAP2A,TGFB2,TGFBR1,TGFBR2,TGFBR3,TIFAB,TSHZ1,TWIST1,VAX1,WDPCP,WNT5A,WNT7A
GO Biological Process	GO:0060686	negative regulation of prostatic bud formation	187	7.71496e-08	0.00101413	5.42316e-06	2.50947	17.5336	44	0.00168803	0.00423606	988	0.00940193	1	0.125089	3.21084	1.24578	4	4	0.000692401	1	chr14:53620400-53684000,chr14:53685200-53911000,chr14:53925600-54075600,chr14:54085400-54103200,chr14:54103800-54181400,chr20:55223000-55249800,chr20:55288800-55310400,chr20:55310600-55329600,chr20:55329600-55380600,chr20:55380600-55410000,chr20:55410000-55480000,chr20:55480000-55496800,chr20:55505200-55547600,chr20:55551400-55568200,chr20:55568800-55609200,chr20:55649800-55663400,chr20:55696400-…	BMP4,BMP7,SULF1,WNT5A
GO Biological Process	GO:1902285	semaphorin-plexin signaling pathway involved in neuron projection guidance	190	8.29363e-08	0.0010902	5.73788e-06	2.34383	21.3326	50	0.00205378	0.00481371	1942	0.0798959	1	0.540799	2.14056	1.86867	4	6	0.000692401	0.666667	chr10:33299400-33341000,chr10:33678400-33716400,chr10:33716400-33775800,chr10:33849400-33878800,chr10:33902000-33993000,chr10:34032600-34150600,chr10:34155200-34290200,chr10:34290800-34405400,chr2:205592400-205705400,chr2:205706000-205765400,chr2:205766200-205811600,chr2:205812000-205882200,chr2:205890200-205986000,chr2:205986000-206004400,chr2:206005000-206138200,chr2:206159800-206200000,chr2:20…	NRP1,NRP2,PLXNA4,SEMA3A
GO Biological Process	GO:0050920	regulation of chemotaxis	206	1.38121e-07	0.0018156	8.8136e-06	1.3605	222.712	303	0.0214414	0.0291711	1342	0.0263615	1	0.258213	1.22661	55.4373	68	178	0.0117708	0.382022	chr10:12313400-12375400,chr10:12397600-12441000,chr10:12455400-12527200,chr10:12560600-12647400,chr10:12681200-12748800,chr10:12763800-12815200,chr10:12826200-12848800,chr10:12851800-12884600,chr10:12898600-13002000,chr10:33299400-33341000,chr10:33678400-33716400,chr10:33716400-33775800,chr10:33849400-33878800,chr10:33902000-33993000,chr10:34032600-34150600,chr10:34155200-34290200,chr10:34290800-…	ANGPT2,ANO6,BST1,CAMK1D,CCL1,CCL2,CCL21,CCL3,CCL5,CCR1,CCR2,CCR4,CDH13,CMKLR1,CXCL12,CXCL14,CXCR4,DSCAM,EDN1,EDN2,EDN3,EFNB2,FAM65B,FGF10,FGF16,FGF18,FGFR1,FPR2,GREM1,HMGB1,HSPB1,IL12A,IL16,IL6,JAM3,KDR,LBP,LGALS9,LPAR1,MET,NOV,NRP1,NTF3,NTRK3,PDGFD,PDGFRA,PLXNA1,PLXNA2,PLXNA4,POU4F2,PPM1F,PRKD1,PTPRO,ROBO1,ROBO2,S1PR1,SCG2,SEMA3A,SEMA5A,SLIT2,STAP1,SWAP70,TBR1,THBS1,TIAM1,TNFSF18,VEGFC,WNT5A
GO Biological Process	GO:0021615	glossopharyngeal nerve morphogenesis	209	1.73396e-07	0.00227929	1.09057e-05	3.84922	5.71544	22	0.00055025	0.00211803	8375	0.775255	1	1	0.802709	1.24578	1	4	0.0001731	0.25	chr7:131339200-131376600,chr7:131379000-131416000,chr7:131416000-131447400,chr7:131447400-131487000,chr7:131524200-131589400,chr7:131599400-131623000,chr7:131633800-131750800,chr7:131751200-131861800,chr7:131872400-131909400,chr7:131941200-131992800,chr7:132013200-132065000,chr7:132070200-132108000,chr7:132113000-132149000,chr7:132184800-132214800,chr7:132214800-132235600,chr7:132264600-132282000…	PLXNA4
GO Biological Process	GO:0007157	heterophilic cell-cell adhesion via plasma membrane cell adhesion molecules	225	3.05171e-07	0.00401147	1.78288e-05	1.47336	126.921	187	0.0122192	0.0180033	560	0.00064907	1	0.0152358	1.73385	15.5723	27	50	0.00467371	0.54	chr11:114323000-115003400,chr11:115003400-115038800,chr11:115039000-115151200,chr11:115158200-115280000,chr11:115280800-115322400,chr11:115323400-115369000,chr11:115375800-115410000,chr11:115410000-115419000,chr11:115420600-115435600,chr11:115438800-115450600,chr11:115453800-115494000,chr11:115498400-115513800,chr11:115514600-115529600,chr11:115538200-115571000,chr11:115571400-115601600,chr11:115…	ALCAM,AMIGO2,CADM1,CADM2,CADM3,CBLN1,CD226,CDH2,CDH4,CRTAM,CXADR,FAT4,GRID2,GYPC,IL1RAPL1,NLGN1,PTPRD,PVRL3,REG3A,SELP,TENM1,TENM2,TENM3,TENM4,TIGIT,UMOD,VCAM1
GO Biological Process	GO:0007154	cell communication	229	3.62442e-07	0.0047643	2.08048e-05	1.05431	4638.1	4890	0.446529	0.470781	76	3.00638e-10	3.95189e-06	5.19985e-08	1.1096	1610.48	1787	5171	0.30933	0.345581	chr10:101213000-101245600,chr10:102450200-102466200,chr10:103032800-103041400,chr10:106151600-106240000,chr10:106245600-106295600,chr10:106298600-106338400,chr10:106357800-106377600,chr10:106377600-106397800,chr10:106408600-107357600,chr10:107360000-107425200,chr10:107713000-108258000,chr10:108260600-108269000,chr10:108274600-108691000,chr10:108691200-108921600,chr10:108924200-108927800,chr10:108…	ABCA1,ABCC9,ABHD2,ABI1,ABI2,ACKR3,ACKR4,ACTL6A,ACTN2,ACTR3,ACVR1,ACVR1C,ACVR2A,ADAMTS1,ADAR,ADARB1,ADCY1,ADCY2,ADCY5,ADCY8,ADCYAP1,ADCYAP1R1,ADM,ADRA1A,ADRA1B,ADRA1D,ADRA2A,ADRA2C,ADRBK2,AEN,AGO2,AGTR1,AGTR2,AHI1,AHR,AIM2,AIPL1,AKAP11,AKAP12,AKAP3,AKAP6,AKAP9,AKT3,ALB,ALCAM,ALK,AMER1,AMER2,AMER3,AMFR,AMOT,AMOTL1,AMPH,ANGPT1,ANGPT2,ANGPT4,ANK1,ANK2,ANK3,ANO6,ANTXR1,ANXA1,ANXA2,ANXA5,APAF1,APBA1,AP…
GO Biological Process	GO:0009719	response to endogenous stimulus	248	7.28482e-07	0.00957589	3.86125e-05	1.11085	1642.88	1825	0.158167	0.1757	142	6.58937e-08	0.000866173	6.09981e-06	1.20239	449.104	540	1442	0.0934741	0.37448	chr10:101213000-101245600,chr10:102450200-102466200,chr10:113126200-113473200,chr10:113474400-113716400,chr10:113716600-113869400,chr10:123456600-123486800,chr10:130263200-130332400,chr10:130377400-130403400,chr10:130432200-130452000,chr10:130452600-130504000,chr10:130515400-130653000,chr10:130654400-130696200,chr10:130698400-130723200,chr10:130730200-130792600,chr10:130796600-130827000,chr10:130…	AACS,ABCA1,ABCB4,ABCC4,ABHD2,ACTN2,ACVR1,ACVR1C,ACVR2A,ADAMTS12,ADCY1,ADCY2,ADCY5,ADCY8,ADCYAP1,ADM,ADRA1A,ADRA2A,ADSS,AGTR1,AGTR2,AKAP6,AKAP9,ANKRD1,ANXA1,ANXA2,APAF1,APC,APOB,APP,AQP8,AR,ARG1,ARID1B,ASCL1,ASIP,ASNS,ATP2B1,ATP6V0A4,ATP6V0D2,ATP6V1B2,ATP6V1C1,ATP6V1G1,ATP6V1G3,ATP6V1H,AVPR1A,BAIAP2L1,BAIAP2L2,BAMBI,BCHE,BCL11A,BMP10,BMP15,BMP2,BMP3,BMP4,BMP5,BMP6,BMP7,BMPR1A,BMPR1B,BRAF,BRIP1,C2C…
GO Biological Process	GO:0010543	regulation of platelet activation	255	9.11764e-07	0.0119851	4.70005e-05	1.89617	36.3891	69	0.00350333	0.00664292	2058	0.0908957	1	0.580575	1.40474	9.96625	14	32	0.0024234	0.4375	chr10:52646400-52731000,chr10:52753800-52831000,chr10:52837600-52884400,chr10:52885000-52955600,chr10:52957400-53005600,chr10:53006800-53124800,chr10:53161600-53181800,chr10:53189600-53221400,chr10:53227200-53248400,chr10:53249400-53409600,chr10:53410000-53428000,chr10:6452800-6568600,chr10:6585800-6615000,chr10:6623000-6716400,chr10:6726000-6750400,chr10:6767800-6832000,chr10:6832000-6918400,chr…	ADAMTS18,FGG,PDGFA,PDGFRA,PDPN,PLEK,PRKCA,PRKCQ,PRKG1,SELP,SERPINE2,SYK,TLR4,UBASH3B
GO Biological Process	GO:1904646	cellular response to beta-amyloid	270	1.34865e-06	0.0177281	6.56595e-05	1.80549	42.6477	77	0.00410587	0.00741311	863	0.00527898	1	0.0804081	1.87299	7.47469	14	24	0.0024234	0.583333	chr11:104840000-104893400,chr11:88072200-88151600,chr11:88152000-88214400,chr11:88215000-88237200,chr11:88251000-88794000,chr12:102628800-102735800,chr12:102738200-102782200,chr12:102817600-102872400,chr12:102916800-102942400,chr12:102980800-103015800,chr12:103052400-103080000,chr12:103102800-103163400,chr12:103167600-103186800,chr12:103220600-103266200,chr12:103281600-103308600,chr15:98553800-98…	APP,CACNA1A,CACNA2D1,CASP4,CD36,EPHA4,FCGR2B,FPR2,GRM5,GSK3B,IGF1,IGF1R,PRNP,TLR4
GO Biological Process	GO:1990502	dense core granule maturation	285	2.09217e-06	0.0275016	9.64967e-05	3.86054	4.66257	18	0.000448885	0.00173293	6076	0.525904	1	1	1.60542	0.622891	1	2	0.0001731	0.5	chr11:130703400-130745800,chr11:130825200-130870600,chr11:130871000-130903000,chr11:130908800-130919200,chr11:130919200-130937200,chr11:130937200-131114600,chr11:131123000-131233400,chr11:131233400-131240400,chr11:131243800-131251400,chr11:131251400-131277400,chr11:131280000-131293400,chr11:131296400-131332400,chr11:131332400-131343600,chr11:131343600-131503000,chr11:131503000-131527400,chr11:131…	SNX19
GO Biological Process	GO:0001101	response to acid chemical	327	5.28043e-06	0.0694113	0.000212267	1.2312	377.68	465	0.0363609	0.0447675	1057	0.0117243	1	0.145805	1.19403	99.6625	119	320	0.0205989	0.371875	chr10:102450200-102466200,chr10:123456600-123486800,chr10:130263200-130332400,chr10:130377400-130403400,chr10:130432200-130452000,chr10:130452600-130504000,chr10:130515400-130653000,chr10:130654400-130696200,chr10:130698400-130723200,chr10:130730200-130792600,chr10:130796600-130827000,chr10:130839400-131166200,chr10:131166200-131175200,chr10:131175200-131191400,chr10:131202000-131240400,chr10:131…	AACS,ABCA1,ABCB4,ACER2,APOB,ARG1,ASCL1,ASNS,ATF2,AVPR1A,BCHE,BCL11A,BMP6,BRINP1,BRINP2,BRINP3,CAT,CCL2,CCL21,CD36,CD38,CDO1,COL1A2,COL3A1,COL4A1,COL5A2,COL6A1,CPEB1,CREB1,CTGF,CYP26B1,CYP2E1,DKK1,EDN1,EGFR,EPHA3,FGFR2,FOXO1,FZD10,FZD7,GCLC,GDAP1,GJA1,GLRA1,GLRA3,GLRB,GNG2,GSN,HDAC2,HNRNPD,IGFBP7,IL6,INSIG2,IPO5,KCNMB1,KDR,KLF4,LAMTOR3,LDLR,MGMT,MMP2,NCOA1,NR1H4,NSMF,NTRK2,NTRK3,OR51E2,OSR1,PAX2,P…
GO Biological Process	GO:0033603	positive regulation of dopamine secretion	329	5.6159e-06	0.073821	0.00022438	2.43243	13.5667	33	0.00130612	0.00317705	1942	0.0798959	1	0.540799	2.14056	1.86867	4	6	0.000692401	0.666667	chr10:44196400-44267000,chr10:44381200-44435800,chr10:44438600-44493000,chr10:44494000-44515400,chr10:44554600-44607400,chr10:44608200-44653200,chr10:44669800-44690400,chr10:44694600-44757200,chr10:44757800-44784000,chr10:44884800-45144400,chr10:45147000-45348400,chr4:155703800-155962800,chr4:155967000-155984200,chr4:155984600-155991400,chr4:155991400-156011200,chr4:156011200-156125600,chr4:15613…	CXCL12,GDNF,NPY2R,OPRK1
GO Biological Process	GO:0031279	regulation of cyclase activity	333	5.89568e-06	0.0774987	0.000232729	1.40906	129.164	182	0.0124352	0.0175219	445	0.000167306	1	0.0049421	1.58815	28.9644	46	93	0.00796261	0.494624	chr10:113126200-113473200,chr10:113474400-113716400,chr10:113716600-113869400,chr10:49621400-49659800,chr10:49741000-49798200,chr11:113265200-113328600,chr11:113356000-113397600,chr11:113431600-113484600,chr11:14929600-14988600,chr11:15004000-15056000,chr11:5985200-6227600,chr12:117628600-117678800,chr12:117678800-117759400,chr12:117759400-117796200,chr12:117822400-117923200,chr12:117964600-11802…	ADCY1,ADCY2,ADCY5,ADCY8,ADCYAP1,ADRA2A,AKAP9,CALCA,CALCR,CAP2,CCR2,DRD1,DRD2,DRD5,EDNRA,EDNRB,FPR2,FSHR,GABBR2,GALR1,GLP1R,GNAL,GPR126,GPR133,GRM3,GRM7,GUCA1C,HRH4,LHCGR,MAPK8,MARCO,NOS1,NOS2,NPFFR2,NPR3,OPRM1,OR13F1,OR56A1,P2RY13,PRKCA,RCVRN,RIT2,TSHR,VIP,VIPR2,WFS1
GO Biological Process	GO:0048066	developmental pigmentation	335	5.98126e-06	0.0786236	0.000234697	1.53349	78.9048	121	0.0075965	0.0116492	662	0.00146667	1	0.029123	1.76596	12.4578	22	40	0.0038082	0.55	chr10:77374400-77445600,chr10:77446000-77487200,chr10:77566600-77605000,chr10:77605800-77793200,chr10:77816000-77842200,chr10:77843400-77865600,chr10:77910600-77990800,chr10:77995400-78041400,chr10:78097400-78192400,chr10:78205200-78318000,chr10:78319000-78390800,chr10:78410200-78461200,chr10:78463600-78476800,chr10:78485800-78498600,chr10:78506200-78537400,chr11:86885200-86990400,chr11:87012200-…	ATP6AP2,BCL2L11,C10orf11,DCT,EDN3,EDNRB,GLI3,GNAQ,GPR143,KIT,LEF1,MEF2C,MITF,MREG,MYO5A,OCA2,RAB32,RAB38,TYR,TYRP1,USP13,ZEB2
GO Biological Process	GO:0042744	hydrogen peroxide catabolic process	346	7.25556e-06	0.0953744	0.000275648	2.40148	13.7415	33	0.00132295	0.00317705	6878	0.569515	1	1	1.01395	5.91746	6	19	0.0010386	0.31579	chr11:34385400-34428800,chr1:173219000-173309000,chr1:173315600-173391200,chr2:1055400-1216800,chr2:1217600-1479800,chr2:1480400-1491000,chr2:1495000-1534800,chr2:1534800-1554000,chr2:1555200-1563400,chr2:1563400-1590200,chr2:1597600-1655800,chr2:1658200-1711400,chr2:1712200-1726000,chr2:1726200-1734000,chr2:1749000-1790600,chr2:1790600-1802600,chr2:1802600-1820400,chr2:1821200-1839000,chr2:18400…	CAT,GPX3,PRDX6,PXDN,PXDNL,TPO
GO Biological Process	GO:0048384	retinoic acid receptor signaling pathway	413	2.9448e-05	0.387094	0.000937274	2.01474	20.8463	42	0.00200696	0.00404352	3145	0.203265	1	0.849578	1.40474	4.98313	7	16	0.0012117	0.4375	chr10:23481600-23494200,chr10:35438400-35472400,chr10:35509800-35595400,chr1:165416600-165439200,chr1:165471600-165511400,chr1:216622000-216672400,chr1:216676400-216701000,chr1:216705400-216733800,chr1:216734800-216774000,chr1:216775000-216890600,chr1:216902400-216989200,chr1:216989600-217057800,chr1:217062800-217076000,chr1:217078400-217199800,chr1:217203800-217260400,chr1:217264400-217304800,ch…	CREM,CYP26B1,ESRRG,PTF1A,RARB,RXRA,RXRG
GO Biological Process	GO:0006940	regulation of smooth muscle contraction	417	3.18555e-05	0.41874	0.00100417	1.4357	96.1206	138	0.00925393	0.0132858	454	0.000190361	1	0.00551167	1.74147	18.3753	32	59	0.00553921	0.542373	chr10:113126200-113473200,chr10:113474400-113716400,chr10:113716600-113869400,chr10:52646400-52731000,chr10:52753800-52831000,chr10:52837600-52884400,chr10:52885000-52955600,chr10:52957400-53005600,chr10:53006800-53124800,chr10:53161600-53181800,chr10:53189600-53221400,chr10:53227200-53248400,chr10:53249400-53409600,chr10:53410000-53428000,chr10:95677800-95750400,chr10:95905200-95954200,chr11:100…	ADRA1A,ADRA1B,ADRA1D,ADRA2A,ADRA2C,ARHGAP42,C12orf39,CALCA,CALCRL,CAV1,CHRM2,CHRM3,CTTN,DOCK4,DOCK5,EDN1,EDN2,GUCY1A3,KCNB2,KIT,MYOCD,NMUR2,NPY2R,OXTR,PLCE1,PRKG1,PROK2,PTGS2,RGS2,SOD1,TACR1,TACR3
GO Biological Process	GO:0006122	mitochondrial electron transport, ubiquinol to cytochrome c	423	3.43386e-05	0.451381	0.00106709	2.67189	8.60813	23	0.000828741	0.00221431	9139	0.86037	1	1	0.688036	4.36024	3	14	0.000519301	0.214286	chr19:28464000-28959400,chr19:28959800-29141200,chr19:29141600-29217000,chr19:29228000-29283600,chr19:29283600-29285600,chr19:29285600-29325000,chr19:29327200-29358800,chr19:29363200-29431800,chr19:29436000-29458800,chr19:29458800-29476200,chr19:29476200-29487800,chr19:29489400-29506200,chr19:29513400-29589400,chr19:29591200-29702200,chr19:29716800-29736800,chr19:29736800-29761600,chr19:29761600-…	CYCS,UQCRB,UQCRFS1
GO Biological Process	GO:0008037	cell recognition	447	4.37572e-05	0.575188	0.00128677	1.27606	217.075	277	0.0208987	0.0266679	1122	0.0132841	1	0.155632	1.2985	42.3566	55	136	0.00952051	0.404412	chr10:33299400-33341000,chr10:33678400-33716400,chr10:33716400-33775800,chr10:33849400-33878800,chr10:33902000-33993000,chr10:34032600-34150600,chr10:34155200-34290200,chr10:34290800-34405400,chr10:99844200-99893800,chr11:114323000-115003400,chr11:115003400-115038800,chr11:115039000-115151200,chr11:115158200-115280000,chr11:115280800-115322400,chr11:115323400-115369000,chr11:115375800-115410000,c…	APP,BAI1,CADM1,CADM2,CADM3,CCL21,CD226,CD36,CNR1,CNTN4,CNTNAP2,CNTNAP3,COLEC12,CRISP1,CRTAC1,CRTAM,CSGALNACT1,DOCK2,DSCAM,ENSG00000259680,EPHA3,EPHA4,EPHB1,FCN1,FCN2,FOLR4,FOXG1,GAP43,GYPC,KCNU1,MEGF10,MFGE8,MSN,NCAM2,NCK2,NDN,NRCAM,NRP1,NTM,OPCML,PRSS37,PVRL3,ROBO1,ROBO2,RTN4,SEMA3A,SEMA5A,SPACA3,SPAM1,TIGIT,TUB,TULP1,VCAN,ZP4,ZPBP
GO Biological Process	GO:0071479	cellular response to ionizing radiation	452	4.77233e-05	0.627322	0.00138788	1.54736	60.1024	93	0.00578631	0.0089535	4883	0.330947	1	0.890907	1.10373	19.9325	22	64	0.0038082	0.34375	chr10:130263200-130332400,chr10:130377400-130403400,chr10:130432200-130452000,chr10:130452600-130504000,chr10:130515400-130653000,chr10:130654400-130696200,chr10:130698400-130723200,chr10:130730200-130792600,chr10:130796600-130827000,chr10:130839400-131166200,chr10:131166200-131175200,chr10:131175200-131191400,chr10:131202000-131240400,chr10:131240400-131261000,chr10:131300600-131384800,chr10:131…	ATM,CCND2,ECT2,FBXO4,FIGNL1,IFI16,INO80,KDM4D,MGMT,NIPBL,NOX4,RAD51AP1,RHOB,SFRP1,SFRP2,SNAI2,SPIDR,TANK,TSPYL5,WRN,XRCC5,YAP1
GO Biological Process	GO:1900087	positive regulation of G1/S transition of mitotic cell cycle	462	5.26348e-05	0.691884	0.00149759	1.76443	32.3051	57	0.00311015	0.00548763	4848	0.317903	1	0.861971	1.1892	8.40902	10	27	0.001731	0.37037	chr11:109965200-109998800,chr11:109999200-110019600,chr11:110020000-110044800,chr11:110080400-110146600,chr11:110200000-110247400,chr11:110250400-110300600,chr12:3983200-4027400,chr12:4073400-4108400,chr12:4188200-4251600,chr12:4276800-4303200,chr12:4303200-4377200,chr12:5021800-5071600,chr12:5074400-5130800,chr12:5160400-5188200,chr12:5258800-5279200,chr12:5279200-5303400,chr12:5423800-5488400,c…	ANKRD17,ANXA1,CCL2,CCND2,CDC6,KCNA5,MTBP,PLCB1,RDX,UBE2E2

## Sheet: Kidney-RCC
Ontology	ID	Desc	BinomRank	BinomP	BinomBonfP	BinomFdrQ	RegionFoldEnrich	ExpRegions	ObsRegions	GenomeFrac	SetCov	HyperRank	HyperP	HyperBonfP	HyperFdrQ	GeneFoldEnrich	ExpGenes	ObsGenes	TotalGenes	GeneSetCov	TermCov	Regions	Genes
GO Biological Process	GO:0098742	cell-cell adhesion via plasma-membrane adhesion molecules	1	5.1148e-13	6.7234e-09	6.7234e-09	1.89898	76.3566	145	0.0392983	0.0746269	57	2.58071e-08	0.000339234	5.95148e-06	2.40134	18.7396	45	220	0.028481	0.204545	chr10:55600200-55659400,chr10:55659800-56097200,chr10:56230400-56355800,chr10:56356600-56559400,chr10:57079600-57143000,chr11:115731800-115779800,chr13:58484000-58681000,chr13:58683000-58754400,chr13:61340600-61419200,chr13:61794000-61849600,chr13:62449400-62588600,chr13:62880200-62932000,chr13:66872400-66934200,chr13:68044800-68129600,chr13:68440800-68529600,chr13:68686400-68726200,chr13:6872700…	ALCAM,CADM1,CADM2,CDH10,CDH11,CDH12,CDH13,CDH18,CDH19,CDH2,CDH26,CDH4,CDH5,CDH6,CDH7,CDH8,CDH9,CLDN17,CLDN8,DAB1,DCHS2,DSC3,DSCAM,FAT1,FAT2,FAT4,GRID2,GYPC,IL1RAPL1,LPHN1,LPHN3,NRXN1,PCDH10,PCDH11X,PCDH15,PCDH17,PCDH20,PCDH7,PCDH9,PTPRD,REG3A,SDK1,TENM2,TENM3,UNC5D
GO Biological Process	GO:0061386	closure of optic fissure	6	3.81661e-09	5.01693e-05	8.36154e-06	9.1898	1.41461	13	0.000728055	0.00669069	2291	0.163108	1	0.935861	5.86994	0.17036	1	2	0.000632911	0.5	chr2:4845400-4970600,chr2:5254600-5288600,chr2:5328200-5390800,chr2:5392000-5439600,chr2:5440400-5648400,chr2:5661400-5680200,chr2:5822000-5865800,chr2:5866600-5927800,chr2:5932600-6059200,chr2:6060000-6118400,chr2:6327200-6453000,chr2:6455000-6516400,chr2:6517200-6842600	SOX11
GO Biological Process	GO:0007626	locomotory behavior	4	2.55674e-09	3.36084e-05	8.4021e-06	1.86806	55.6728	104	0.028653	0.0535255	65	1.2604e-07	0.0016568	2.54892e-05	2.44842	15.9286	39	187	0.0246835	0.208556	chr11:113346200-113351200,chr13:69681200-69742600,chr13:69832600-69918800,chr13:69999800-70042600,chr13:70896600-71185400,chr13:85391600-85600800,chr13:85776800-85912800,chr13:85914400-86074200,chr13:86209200-86249200,chr13:86428800-86483800,chr13:86595000-86709000,chr14:26088000-26225400,chr14:26225800-26301600,chr14:26457000-26665400,chr16:56305200-56350000,chr1:164822600-164916000,chr1:1747212…	ALK,ANKH,CHRNA4,DAB1,DRD1,DRD2,DSCAM,EN1,EPHA4,FGF12,FOXA2,GAD1,GNAO1,GPR37,GPR52,GRM1,KCND2,KLHL1,LMX1A,LPHN3,LRRTM1,LSAMP,MEIS1,NEGR1,NOVA1,NR4A2,OPRK1,OPRM1,OXR1,PAK7,PENK,PREX2,PUM1,RASD2,SEZ6L,SLITRK6,SNCA,SOBP,TNR
GO Biological Process	GO:0034332	adherens junction organization	5	3.56117e-09	4.68115e-05	9.36231e-06	2.27123	28.1786	64	0.0145026	0.0329388	109	4.98121e-06	0.0654779	0.000600715	3.14166	6.04777	19	71	0.0120253	0.267606	chr11:115731800-115779800,chr12:26050600-26089000,chr12:33050600-33181000,chr12:33252600-33301000,chr16:61206000-61511200,chr16:61512400-61624600,chr16:61630200-61914800,chr16:61915800-62053200,chr16:62260200-62471800,chr16:62506800-62679600,chr16:62732600-62793400,chr16:62856800-62926800,chr16:63009400-63085800,chr16:64343600-64385800,chr16:64927800-65019800,chr16:65484400-65560800,chr16:6618520…	CADM1,CADM2,CDH10,CDH11,CDH12,CDH13,CDH18,CDH2,CDH4,CDH5,CDH6,CDH7,CDH8,CDH9,DLC1,PKP2,RASSF8,RCC2,ZNF703
GO Biological Process	GO:2001111	positive regulation of lens epithelial cell proliferation	3	2.31389e-09	3.04161e-05	1.01387e-05	9.59032	1.35553	13	0.00069765	0.00669069	2291	0.163108	1	0.935861	5.86994	0.17036	1	2	0.000632911	0.5	chr2:4845400-4970600,chr2:5254600-5288600,chr2:5328200-5390800,chr2:5392000-5439600,chr2:5440400-5648400,chr2:5661400-5680200,chr2:5822000-5865800,chr2:5866600-5927800,chr2:5932600-6059200,chr2:6060000-6118400,chr2:6327200-6453000,chr2:6455000-6516400,chr2:6517200-6842600	SOX11
GO Biological Process	GO:0035332	positive regulation of hippo signaling	8	1.12492e-08	0.000147871	1.84838e-05	8.37498	1.55224	13	0.00079889	0.00669069	2291	0.163108	1	0.935861	5.86994	0.17036	1	2	0.000632911	0.5	chr2:4845400-4970600,chr2:5254600-5288600,chr2:5328200-5390800,chr2:5392000-5439600,chr2:5440400-5648400,chr2:5661400-5680200,chr2:5822000-5865800,chr2:5866600-5927800,chr2:5932600-6059200,chr2:6060000-6118400,chr2:6327200-6453000,chr2:6455000-6516400,chr2:6517200-6842600	SOX11
GO Biological Process	GO:0031223	auditory behavior	14	5.25024e-08	0.000690144	4.9296e-05	3.96232	5.80468	23	0.00298748	0.0118374	440	0.00320432	1	0.0957291	4.51534	1.10734	5	13	0.00316456	0.384615	chr11:113346200-113351200,chr13:85391600-85600800,chr13:85776800-85912800,chr13:85914400-86074200,chr13:86209200-86249200,chr13:86428800-86483800,chr13:86595000-86709000,chr2:50371600-50463200,chr2:51168400-51232800,chr2:51415400-51479400,chr2:51759800-51837200,chr2:51924600-52104400,chr5:36306400-36367000,chr7:145101200-145186200,chr7:145300000-145532200,chr7:145534000-145564200,chr7:145816800-1…	CNTNAP2,DRD2,NRXN1,SLC1A3,SLITRK6
GO Biological Process	GO:0060023	soft palate development	12	4.55702e-08	0.000599021	4.99184e-05	7.41486	1.75324	13	0.000902334	0.00669069	3886	0.359297	1	1	2.34797	0.425899	1	5	0.000632911	0.2	chr2:4845400-4970600,chr2:5254600-5288600,chr2:5328200-5390800,chr2:5392000-5439600,chr2:5440400-5648400,chr2:5661400-5680200,chr2:5822000-5865800,chr2:5866600-5927800,chr2:5932600-6059200,chr2:6060000-6118400,chr2:6327200-6453000,chr2:6455000-6516400,chr2:6517200-6842600	SOX11
GO Biological Process	GO:0008038	neuron recognition	16	6.78748e-08	0.000892214	5.57634e-05	2.36998	20.6753	49	0.0106409	0.0252187	50	1.18526e-08	0.000155802	3.11605e-06	5.50307	2.72575	15	32	0.00949367	0.46875	chr10:99630200-99721600,chr11:131243000-131301800,chr11:133228800-133250600,chr11:133405800-133462600,chr14:28179600-28473600,chr14:28527000-28717800,chr14:28736600-28830400,chr14:28936600-29100400,chr15:23932200-24114400,chr15:24143200-24239600,chr17:31199000-31202600,chr1:23200200-23249000,chr21:21362800-21526400,chr21:21614800-21689200,chr21:21690000-21849600,chr21:21876600-21917600,chr21:2191…	CDK5R1,CNR1,CNTNAP2,CRTAC1,DSCAM,EPHA3,EPHA4,EPHB2,FOXG1,GAP43,NCAM2,NDN,NTM,OPCML,SEMA5A
GO Biological Process	GO:0003207	cardiac chamber formation	18	1.20973e-07	0.00159019	8.83437e-05	3.92055	5.61146	22	0.00288804	0.0113227	650	0.0106255	1	0.214881	4.26905	0.936978	4	11	0.00253165	0.363636	chr12:115001200-115051000,chr2:4845400-4970600,chr2:5254600-5288600,chr2:5328200-5390800,chr2:5392000-5439600,chr2:5440400-5648400,chr2:5661400-5680200,chr2:5822000-5865800,chr2:5866600-5927800,chr2:5932600-6059200,chr2:6060000-6118400,chr2:6327200-6453000,chr2:6455000-6516400,chr2:6517200-6842600,chr5:88347200-88413200,chr5:88496400-88692600,chr5:88693000-88833000,chr5:88882000-88934800,chr5:889…	MEF2C,SOX11,TBX20,TBX5
GO Biological Process	GO:0002091	negative regulation of receptor internalization	21	1.92503e-07	0.00253045	0.000120498	5.1425	3.11133	16	0.0016013	0.00823469	1054	0.0350634	1	0.437294	3.91329	0.766618	3	9	0.00189873	0.333333	chr2:79500000-79581600,chr2:79591000-79625600,chr2:79626400-79738600,chr2:79743800-79773800,chr2:79778200-80114200,chr2:80124000-80274400,chr2:80303600-80362600,chr2:80416800-80483000,chr2:80485000-80514600,chr2:80556200-80640400,chr2:80726400-80882000,chr2:80882800-80949400,chr2:81158400-81194600,chr2:81364600-81495600,chr4:3636000-3696800,chr8:59404600-59464800	LRPAP1,LRRTM1,SDCBP
GO Biological Process	GO:0060291	long-term synaptic potentiation	22	3.00895e-07	0.00395526	0.000179785	2.64494	13.6109	36	0.0070051	0.0185281	534	0.00663743	1	0.163388	2.57705	3.49237	9	41	0.0056962	0.219512	chr16:9607400-9632600,chr19:30941400-30964200,chr19:30996600-31087600,chr19:31312600-31350600,chr19:31496600-31553600,chr19:31606200-31653200,chr19:31660200-31732000,chr19:32031600-32076200,chr19:32076200-32111800,chr19:32137000-32176800,chr19:32357000-32374200,chr19:32538000-32592200,chr19:32599000-32636600,chr19:32728200-32793600,chr1:175234200-175337400,chr2:79500000-79581600,chr2:79591000-796…	DRD1,GRIN2A,LRRTM1,NTRK2,PTN,SLC24A2,SNCA,TNR,TSHZ3
GO Biological Process	GO:0050807	regulation of synapse organization	26	2.60005e-06	0.0341777	0.00131452	1.66142	55.9763	93	0.0288092	0.0478641	33	8.40854e-10	1.1053e-05	3.3494e-07	3.1679	10.7326	34	126	0.021519	0.269841	chr10:53490400-53551400,chr10:54442800-54592200,chr11:113346200-113351200,chr11:63879200-63883000,chr13:83933600-84000000,chr13:84123600-84196000,chr13:84221600-84448200,chr13:84677800-84726000,chr13:84774200-84845000,chr13:84973800-85073200,chr13:85391600-85600800,chr13:85776800-85912800,chr13:85914400-86074200,chr13:86209200-86249200,chr13:86428800-86483800,chr13:86595000-86709000,chr13:8916280…	ASIC2,BAI3,CBLN2,CDH2,CTNNA2,DKK1,DRD2,EFNA5,EPHA4,EPHB2,FLRT1,FLRT2,GRID2,IL1RAPL1,LINGO2,LPHN1,LPHN3,LRRTM1,MEF2C,NRXN1,NTRK2,NTRK3,PTN,PTPRD,SIX1,SIX4,SLITRK1,SLITRK2,SLITRK3,SLITRK5,SLITRK6,SNCA,SYNDIG1,WNT5A
GO Biological Process	GO:0042693	muscle cell fate commitment	27	2.74738e-06	0.0361143	0.00133757	3.77432	4.76907	18	0.00245449	0.00926403	1017	0.0334256	1	0.432035	3.13063	1.2777	4	15	0.00253165	0.266667	chr11:32195000-32276800,chr12:115001200-115051000,chr12:115178200-115292000,chr12:115360400-115433400,chr12:115480400-115534000,chr12:115624400-115739000,chr5:43822200-44109800,chr5:44195400-44271600,chr5:44290800-44373400,chr5:44394200-44463800,chr5:44520800-44786600,chr5:88347200-88413200,chr5:88496400-88692600,chr5:88693000-88833000,chr5:88882000-88934800,chr5:88935400-88988800,chr5:89009600-8…	FGF10,MEF2C,TBX3,WT1
GO Biological Process	GO:0060134	prepulse inhibition	31	4.63056e-06	0.0608687	0.00196351	3.48036	5.45921	19	0.00280968	0.00977869	440	0.00320432	1	0.0957291	4.51534	1.10734	5	13	0.00316456	0.384615	chr11:113346200-113351200,chr2:50371600-50463200,chr2:51168400-51232800,chr2:51415400-51479400,chr2:51759800-51837200,chr2:51924600-52104400,chr2:79418800-79499200,chr2:79500000-79581600,chr2:79591000-79625600,chr2:79626400-79738600,chr2:79743800-79773800,chr2:79778200-80114200,chr2:80124000-80274400,chr2:80303600-80362600,chr4:92597000-92698200,chr4:93178400-93219400,chr5:174248800-174358000,chr…	CTNNA2,DRD1,DRD2,GRID2,NRXN1
GO Biological Process	GO:0035418	protein localization to synapse	36	6.7764e-06	0.0890757	0.00247433	2.96134	7.76675	23	0.0039973	0.0118374	1265	0.0564387	1	0.586472	2.34797	2.12949	5	25	0.00316456	0.2	chr17:32171000-32222800,chr2:50371600-50463200,chr2:51168400-51232800,chr2:51415400-51479400,chr2:51759800-51837200,chr2:51924600-52104400,chr2:79500000-79581600,chr2:79591000-79625600,chr2:79626400-79738600,chr2:79743800-79773800,chr2:79778200-80114200,chr2:80124000-80274400,chr2:80303600-80362600,chr2:80416800-80483000,chr2:80485000-80514600,chr2:80556200-80640400,chr2:80726400-80882000,chr2:80…	ASIC2,HSPB1,LRRTM1,NRXN1,PCLO
GO Biological Process	GO:2000678	negative regulation of transcription regulatory region DNA binding	41	9.2902e-06	0.12212	0.00297853	3.44583	5.22371	18	0.00268848	0.00926403	3264	0.263558	1	1	1.67712	1.78878	3	21	0.00189873	0.142857	chr19:23654600-23690400,chr2:4845400-4970600,chr2:5254600-5288600,chr2:5328200-5390800,chr2:5392000-5439600,chr2:5440400-5648400,chr2:5661400-5680200,chr2:5822000-5865800,chr2:5866600-5927800,chr2:5932600-6059200,chr2:6060000-6118400,chr2:6327200-6453000,chr2:6455000-6516400,chr2:6517200-6842600,chr5:173961600-174026600,chr5:174248800-174358000,chr5:174487200-174536200,chr5:174678600-174731000	MSX2,SOX11,ZNF675
GO Biological Process	GO:0014009	glial cell proliferation	40	9.24091e-06	0.121472	0.00303679	4.00011	3.7499	15	0.00192995	0.00772002	3150	0.239742	1	1	2.13452	0.936978	2	11	0.00126582	0.181818	chr2:4845400-4970600,chr2:5254600-5288600,chr2:5328200-5390800,chr2:5392000-5439600,chr2:5440400-5648400,chr2:5661400-5680200,chr2:5822000-5865800,chr2:5866600-5927800,chr2:5932600-6059200,chr2:6060000-6118400,chr2:6327200-6453000,chr2:6455000-6516400,chr2:6517200-6842600,chr8:57295200-57354400,chr8:57473200-57595000	PENK,SOX11
GO Biological Process	GO:0071109	superior temporal gyrus development	43	1.16595e-05	0.153265	0.0035643	5.88967	1.69789	10	0.000873848	0.00514668	2291	0.163108	1	0.935861	5.86994	0.17036	1	2	0.000632911	0.5	chr7:145101200-145186200,chr7:145300000-145532200,chr7:145534000-145564200,chr7:145816800-145887000,chr7:145887800-146201000,chr7:146238000-146406400,chr7:146406800-146434600,chr7:146438600-146507200,chr7:146545600-146583000,chr7:146585200-146813600	CNTNAP2
GO Biological Process	GO:0010092	specification of animal organ identity	47	1.56129e-05	0.205232	0.00436664	2.88617	7.62257	22	0.00392309	0.0113227	1017	0.0334256	1	0.432035	3.13063	1.2777	4	15	0.00253165	0.266667	chr5:43822200-44109800,chr5:44195400-44271600,chr5:44290800-44373400,chr5:44394200-44463800,chr5:44520800-44786600,chr5:50149800-50196400,chr5:50277400-50367600,chr5:50369000-50442400,chr5:50458800-50521800,chr5:50762400-50811200,chr5:50899800-50987400,chr5:51090000-51240000,chr5:51363400-51557800,chr5:88347200-88413200,chr5:88496400-88692600,chr5:88693000-88833000,chr5:88882000-88934800,chr5:889…	FGF10,GLI3,ISL1,MEF2C
GO Biological Process	GO:0034970	histone H3-R2 methylation	50	1.80003e-05	0.236613	0.00473227	8.93694	0.783265	7	0.000403122	0.00360268	2291	0.163108	1	0.935861	5.86994	0.17036	1	2	0.000632911	0.5	chr1:106586000-106663000,chr1:106851600-106891000,chr1:106928200-107012800,chr1:107013400-107082200,chr1:107101000-107260400,chr1:107261000-107316000,chr1:107435800-107598200	PRMT6
GO Biological Process	GO:0010845	positive regulation of reciprocal meiotic recombination	53	2.7217e-05	0.357768	0.00675034	6.95582	1.15012	8	0.000591928	0.00411734	2291	0.163108	1	0.935861	5.86994	0.17036	1	2	0.000632911	0.5	chr5:22907400-22929200,chr5:22930000-23102200,chr5:23103200-23257600,chr5:23258400-23394200,chr5:23507400-23894400,chr5:23916400-23977200,chr5:23980000-24202800,chr5:24204600-24445600	PRDM9
GO Biological Process	GO:0071657	positive regulation of granulocyte colony-stimulating factor production	52	2.70451e-05	0.355508	0.0068367	6.00967	1.49759	9	0.00077076	0.00463201	551	0.0072514	1	0.172994	11.7399	0.17036	2	2	0.00126582	1	chr1:208065600-208081000,chr5:50149800-50196400,chr5:50277400-50367600,chr5:50369000-50442400,chr5:50458800-50521800,chr5:50762400-50811200,chr5:50899800-50987400,chr5:51090000-51240000,chr5:51363400-51557800	CD34,ISL1
GO Biological Process	GO:0048557	embryonic digestive tract morphogenesis	55	3.2211e-05	0.423413	0.00769843	2.55134	9.79877	25	0.00504311	0.0128667	168	8.74387e-05	1	0.00684156	4.94311	1.61842	8	19	0.00506329	0.421053	chr1:221614000-221652000,chr2:45486800-45490400,chr2:4845400-4970600,chr2:5254600-5288600,chr2:5328200-5390800,chr2:5392000-5439600,chr2:5440400-5648400,chr2:5661400-5680200,chr2:5822000-5865800,chr2:5866600-5927800,chr2:5932600-6059200,chr2:6060000-6118400,chr2:6327200-6453000,chr2:6455000-6516400,chr2:6517200-6842600,chr3:157356400-157439000,chr4:55426000-55519800,chr5:43822200-44109800,chr5:44…	FGF10,GLI3,HLX,PDGFRA,SHOX2,SIX2,SOX11,TCF21
GO Biological Process	GO:0060359	response to ammonium ion	56	3.29211e-05	0.432748	0.00772764	1.78712	31.895	57	0.0164153	0.0293361	104	3.81369e-06	0.050131	0.000482029	2.57705	10.4771	27	123	0.0170886	0.219512	chr10:57079600-57143000,chr11:113346200-113351200,chr12:74937600-74966400,chr12:75350400-75410400,chr15:26534600-26620800,chr16:56305200-56350000,chr17:31199000-31202600,chr1:239421800-239478600,chr1:239900800-239968200,chr1:240116800-240139000,chr20:61972800-61990000,chr2:133233400-133265000,chr2:138178400-138488800,chr2:138860000-138922200,chr2:25600600-25653400,chr4:61146800-61329400,chr4:6133…	CDK5R1,CHRM2,CHRM3,CHRNA4,CNR1,DNMT3A,DRD1,DRD2,GABRA1,GABRB2,GABRB3,GABRG2,GNAO1,HDAC2,HNMT,HNRNPD,HTR1B,KCNC2,LPHN3,LYPD1,MTRNR2L5,OPRK1,OPRM1,OR13F1,PENK,SDK1,SNCA
GO Biological Process	GO:0035066	positive regulation of histone acetylation	63	5.05214e-05	0.664104	0.0105413	2.73793	7.67003	21	0.00394752	0.010808	617	0.00942609	1	0.20082	2.83376	2.47021	7	29	0.00443038	0.241379	chr10:8117000-8210200,chr10:8800600-8902200,chr12:118112200-118143400,chr12:118143400-118203400,chr4:23627800-23707400,chr4:24153800-24184600,chr5:50149800-50196400,chr5:50277400-50367600,chr5:50369000-50442400,chr5:50458800-50521800,chr5:50762400-50811200,chr5:50899800-50987400,chr5:51090000-51240000,chr5:51363400-51557800,chr7:154053000-154144800,chr7:154498000-154602800,chr7:68083000-68196600,…	AUTS2,GATA3,ISL1,NOS1,PAXIP1,PPARGC1A,SNAI2
GO Biological Process	GO:0060253	negative regulation of glial cell proliferation	65	5.2127e-05	0.685209	0.0105417	3.4319	4.37075	15	0.00224949	0.00772002	2082	0.130029	1	0.820959	2.34797	1.2777	3	15	0.00189873	0.2	chr18:1379800-1495200,chr2:4845400-4970600,chr2:5254600-5288600,chr2:5328200-5390800,chr2:5392000-5439600,chr2:5440400-5648400,chr2:5661400-5680200,chr2:5822000-5865800,chr2:5866600-5927800,chr2:5932600-6059200,chr2:6060000-6118400,chr2:6327200-6453000,chr2:6455000-6516400,chr2:6517200-6842600,chr7:136619200-136841200	ADCYAP1,PTN,SOX11
GO Biological Process	GO:0072272	proximal/distal pattern formation involved in metanephric nephron development	78	0.000125589	1	0.0211651	4.90185	1.83604	9	0.000944951	0.00463201	551	0.0072514	1	0.172994	11.7399	0.17036	2	2	0.00126582	1	chr5:2389400-2421200,chr5:2573000-2594200,chr5:2676800-2678200,chr5:2812800-2871800,chr5:3434000-3469600,chr5:3615600-3662000,chr5:3662000-3706800,chr5:3898800-3957000,chr5:3997400-4018800	IRX1,IRX2
GO Biological Process	GO:0034776	response to histamine	80	0.000150413	1	0.0247148	3.68057	3.26036	12	0.001678	0.00617602	349	0.00132924	1	0.0500657	5.33631	0.936978	5	11	0.00316456	0.454545	chr11:113346200-113351200,chr15:26534600-26620800,chr5:160978800-161097800,chr5:161098600-161252800,chr5:161283200-161422200,chr5:161423200-161482400,chr5:161483200-161569000,chr5:161593400-161749400,chr5:161823600-161885800,chr5:162078000-162141400,chr5:162302800-162326800,chr5:162410800-162468400	DRD2,GABRA1,GABRB2,GABRB3,GABRG2
GO Biological Process	GO:0060903	positive regulation of meiosis I	91	0.000226571	1	0.0327283	5.09919	1.56888	8	0.000807451	0.00411734	3424	0.299626	1	1	2.93497	0.340719	1	4	0.000632911	0.25	chr5:22907400-22929200,chr5:22930000-23102200,chr5:23103200-23257600,chr5:23258400-23394200,chr5:23507400-23894400,chr5:23916400-23977200,chr5:23980000-24202800,chr5:24204600-24445600	PRDM9
GO Biological Process	GO:0008595	anterior/posterior axis specification, embryo	92	0.00022943	1	0.032781	3.13325	4.4682	14	0.00229964	0.00720535	530	0.00647472	1	0.160585	3.91329	1.2777	5	15	0.00316456	0.333333	chr11:32195000-32276800,chr12:115001200-115051000,chr12:115178200-115292000,chr12:115360400-115433400,chr12:115480400-115534000,chr12:115624400-115739000,chr3:55937200-55985600,chr5:17022000-17075600,chr5:17219600-17338200,chr5:17339400-17399800,chr5:17715600-18032000,chr5:18034200-18154200,chr5:18170200-18197400,chr6:166530600-166562400	BASP1,T,TBX3,WNT5A,WT1
GO Biological Process	GO:0051866	general adaptation syndrome	95	0.000247344	1	0.0342245	5.8409	1.19845	7	0.000616802	0.00360268	551	0.0072514	1	0.172994	11.7399	0.17036	2	2	0.00126582	1	chr2:156464800-156530600,chr2:156531400-156582400,chr2:156650800-156744000,chr2:156745200-156815600,chr2:157021200-157094000,chr8:57295200-57354400,chr8:57473200-57595000	NR4A2,PENK
GO Biological Process	GO:0007214	gamma-aminobutyric acid signaling pathway	96	0.000261532	1	0.0358108	2.4863	8.04407	20	0.00414003	0.0102934	118	7.94487e-06	0.104435	0.000885045	5.10429	1.95914	10	23	0.00632911	0.434783	chr15:26534600-26620800,chr15:27686200-27754200,chr15:28002600-28062600,chr2:199090400-199161400,chr4:45903800-45971200,chr4:46149200-46385800,chr4:46415200-46535000,chr4:46535800-46634400,chr5:127758200-127866600,chr5:127875200-127944200,chr5:160978800-161097800,chr5:161098600-161252800,chr5:161283200-161422200,chr5:161423200-161482400,chr5:161483200-161569000,chr5:161593400-161749400,chr5:16182…	GABRA1,GABRA2,GABRA6,GABRB2,GABRB3,GABRG1,GABRG2,GABRG3,PLCL1,SLC12A2
GO Biological Process	GO:0048704	embryonic skeletal system morphogenesis	97	0.000326418	1	0.0442348	1.71514	27.9861	48	0.0144035	0.0247041	141	2.81756e-05	0.370368	0.00262672	2.65094	7.92172	21	93	0.0132911	0.225806	chr10:32179600-32194800,chr12:86075600-86224800,chr14:61132600-61166400,chr14:64807800-64853800,chr18:45494800-45522800,chr1:102684200-102749800,chr1:102780800-102949800,chr1:102965200-103572000,chr2:16154600-16177800,chr2:16483200-16519400,chr2:16607000-16689200,chr2:200471600-200516000,chr2:45486800-45490400,chr2:4845400-4970600,chr2:5254600-5288600,chr2:5328200-5390800,chr2:5392000-5439600,chr…	ALX1,COL11A1,GLI3,GRHL2,MEF2C,MMP16,MTHFD1,MYCN,PDGFRA,SATB2,SHOX2,SIX1,SIX2,SIX4,SMAD2,SOX11,TFAP2A,TGFBR1,TWIST1,WDR60,ZEB1
GO Biological Process	GO:0030513	positive regulation of BMP signaling pathway	100	0.000357451	1	0.0469869	2.26122	10.1715	23	0.00523494	0.0118374	2099	0.131977	1	0.826509	1.83435	2.72575	5	32	0.00316456	0.15625	chr16:49562600-49609800,chr16:49715000-49763200,chr18:45494800-45522800,chr2:4845400-4970600,chr2:5254600-5288600,chr2:5328200-5390800,chr2:5392000-5439600,chr2:5440400-5648400,chr2:5661400-5680200,chr2:5822000-5865800,chr2:5866600-5927800,chr2:5932600-6059200,chr2:6060000-6118400,chr2:6327200-6453000,chr2:6455000-6516400,chr2:6517200-6842600,chr5:173961600-174026600,chr5:174248800-174358000,chr5…	MSX2,SMAD2,SOX11,SULF1,ZNF423

## Sheet: Liver-HCC
Ontology	ID	Desc	BinomRank	BinomP	BinomBonfP	BinomFdrQ	RegionFoldEnrich	ExpRegions	ObsRegions	GenomeFrac	SetCov	HyperRank	HyperP	HyperBonfP	HyperFdrQ	GeneFoldEnrich	ExpGenes	ObsGenes	TotalGenes	GeneSetCov	TermCov	Regions	Genes
GO Biological Process	GO:0098742	cell-cell adhesion via plasma-membrane adhesion molecules	1	3.3773e-113	4.43946e-109	4.43946e-109	1.84002	860.318	1583	0.0392983	0.0723095	180	6.96388e-07	0.00915402	5.08556e-05	1.63988	50.0038	82	220	0.0194497	0.372727	chr10:32669200-32711400,chr10:43469000-43521400,chr10:55566400-55606800,chr10:55625000-55645800,chr10:55647000-55711200,chr10:55715200-55817200,chr10:55828200-55848400,chr10:55864200-55875200,chr10:55890400-55936400,chr10:55938400-55985800,chr10:55991400-56011000,chr10:56016000-56053800,chr10:56056800-56101800,chr10:56102800-56119800,chr10:56120600-56154400,chr10:56154400-56168000,chr10:56184000-…	ALCAM,ATP2C1,CADM1,CADM2,CADM3,CBLN1,CD200,CD226,CDH10,CDH11,CDH12,CDH13,CDH17,CDH18,CDH19,CDH2,CDH20,CDH26,CDH4,CDH5,CDH6,CDH7,CDH8,CDH9,CLDN17,CLDN18,CLDN20,CLDN8,CLSTN2,CRTAM,CXADR,DCHS2,DSC3,DSCAM,FAT1,FAT3,FAT4,FLRT3,GRID2,GYPC,IGSF9B,IL1RAPL1,ITGB1,KIRREL3,LPHN3,NLGN1,NPTN,NRXN1,PCDH10,PCDH11X,PCDH15,PCDH17,PCDH18,PCDH19,PCDH20,PCDH7,PCDH8,PCDH9,PCDHA13,PCDHAC1,PCDHAC2,PCDHB1,PCDHB15,PTPRD,…
GO Biological Process	GO:0008038	neuron recognition	3	3.02619e-103	3.97793e-99	1.32597e-99	2.70015	232.951	629	0.0106409	0.028732	199	1.61827e-06	0.0212722	0.000106896	2.74979	7.27328	20	32	0.00474383	0.625	chr10:33820000-33887200,chr10:34289000-34351200,chr10:99802200-99845800,chr11:130809800-130829800,chr11:130855400-130878800,chr11:130887600-130902800,chr11:130957400-130979400,chr11:131020200-131044600,chr11:131054600-131065600,chr11:131068200-131094400,chr11:131095000-131118400,chr11:131144400-131169200,chr11:131194400-131209800,chr11:131213400-131220200,chr11:131260600-131289400,chr11:131294000…	APP,CNR1,CNTN4,CNTNAP2,CRTAC1,DSCAM,EPHA3,EPHA4,FOXG1,GAP43,NCAM2,NDN,NRCAM,NRP1,NTM,OPCML,ROBO1,ROBO2,SEMA3A,SEMA5A
GO Biological Process	GO:0051963	regulation of synapse assembly	4	5.34069e-86	7.02034e-82	1.75508e-82	1.96822	512.646	1009	0.023417	0.0460899	96	2.10797e-09	2.77092e-05	2.88638e-07	2.30215	19.5469	45	86	0.0106736	0.523256	chr10:67816000-67882800,chr10:68215400-68261200,chr10:68273800-68355400,chr10:68368200-68413000,chr10:68417200-68552200,chr10:68565600-68657400,chr10:69086200-69118000,chr10:69244000-69288600,chr11:119725800-119753400,chr11:27745600-27801200,chr11:27873600-27893200,chr11:27947200-28020400,chr13:83446400-83531800,chr13:83551600-83609000,chr13:83609000-83617800,chr13:83617800-83630800,chr13:8363080…	ASIC2,BAI3,BDNF,CBLN1,CBLN2,CLSTN2,EFNA5,EPHA7,EPHB1,FLRT2,FLRT3,GRID2,IL1RAPL1,LINGO2,LPHN3,LRRC4B,LRRN1,LRRN3,LRRTM1,LRRTM3,LRTM1,MEF2C,MUSK,NLGN1,NRXN1,NTRK2,NTRK3,PDLIM5,PPP1R9A,PTPRD,PVRL1,ROBO2,SIX1,SLITRK1,SLITRK2,SLITRK3,SLITRK4,SLITRK5,SLITRK6,SNCA,SYNDIG1,THBS2,TPBG,UBE2V2,WNT5A
GO Biological Process	GO:0050807	regulation of synapse organization	5	6.17324e-81	8.11473e-77	1.62295e-77	1.83132	630.692	1155	0.0288092	0.052759	131	5.19137e-08	0.000682406	5.2092e-06	1.95541	28.6385	56	126	0.0132827	0.444444	chr10:53460400-53500800,chr10:53500800-53524600,chr10:53527400-53552400,chr10:53554200-53559000,chr10:53562000-53580600,chr10:53596200-53615600,chr10:53643000-53684800,chr10:53717600-53758200,chr10:53758200-53773400,chr10:53775600-53847200,chr10:53847800-53879400,chr10:53892400-53942600,chr10:53943400-53971600,chr10:54015800-54036800,chr10:54045800-54066800,chr10:54075200-54104600,chr10:54138400-…	ASIC2,BAI3,BDNF,CBLN1,CBLN2,CDH2,CLSTN2,CTNNA2,DISC1,DKK1,DRD2,EFNA5,EPHA4,EPHA7,EPHB1,FLRT2,FLRT3,FRMPD4,GRID2,IL10,IL1RAPL1,LINGO2,LPHN3,LRRC4B,LRRN1,LRRN3,LRRTM1,LRRTM3,LRTM1,MEF2C,MUSK,NLGN1,NRXN1,NTRK2,NTRK3,PDLIM5,PPP1R9A,PTN,PTPRD,PVRL1,RELN,ROBO2,SIX1,SLITRK1,SLITRK2,SLITRK3,SLITRK4,SLITRK5,SLITRK6,SNCA,SYNDIG1,THBS2,TIAM1,TPBG,UBE2V2,WNT5A
GO Biological Process	GO:0051962	positive regulation of nervous system development	8	4.47069e-69	5.87672e-65	7.3459e-66	1.42078	1784.23	2535	0.0815014	0.115796	51	2.01181e-12	2.64453e-08	5.18534e-10	1.61945	106.826	173	470	0.0410342	0.368085	chr10:31402200-31422400,chr10:33820000-33887200,chr10:34289000-34351200,chr10:35106000-35212600,chr10:43469000-43521400,chr10:44145200-44184800,chr10:44228200-44261800,chr10:44342200-44380000,chr10:44399200-44415800,chr10:44449200-44482200,chr10:44489000-44511200,chr10:44535800-44550000,chr10:44593000-44638200,chr10:44653800-44678600,chr10:44713600-44732000,chr10:44817400-44866400,chr10:44995000-…	ADCYAP1,ADRA2C,ASCL1,ASIC2,ATOH1,ATP8A2,BAI3,BCL6,BDNF,BEND6,BIN1,BMP2,BMP4,BMP5,BMP6,BMP7,BRINP1,BRINP2,BRINP3,C21orf91,CAPRIN1,CAPRIN2,CBLN1,CBLN2,CDH4,CLSTN2,CNR1,CNTN1,COBL,CPEB1,CTNNB1,CXCL12,CXCR4,DCT,DISC1,DKK1,DLX2,DMRTA2,DPYSL3,DRD2,DSCAM,ECT2,EFNA5,ENC1,ENSG00000117598,EPHA3,EPHA4,EPHB1,FAM150A,FAM150B,FBXO31,FEZF1,FGF20,FLRT2,FLRT3,FMR1,FN1,FOXG1,FYN,GDF6,GLI2,GLI3,GORAB,GRID2,GSX2,HDA…
GO Biological Process	GO:0030182	neuron differentiation	10	9.09286e-64	1.19526e-59	1.19526e-60	1.28284	3235.8	4151	0.147807	0.189613	24	9.63019e-20	1.26589e-15	5.27453e-17	1.5638	209.107	327	920	0.0775617	0.355435	chr10:117286800-117332200,chr10:117442800-117462800,chr10:117462800-117498400,chr10:117511000-117574200,chr10:119415800-119473000,chr10:119497000-119569400,chr10:119630800-119664600,chr10:119666400-119728800,chr10:123215200-123236800,chr10:14430600-14495000,chr10:27190600-27238800,chr10:32669200-32711400,chr10:33820000-33887200,chr10:34289000-34351200,chr10:35106000-35212600,chr10:35989800-360046…	ABI1,ADCY1,ADCYAP1,AGTPBP1,ALCAM,ALK,ANK3,APP,ARFGEF1,ARID1B,ARX,ASCL1,ATOH1,ATP8A2,AUTS2,BAI3,BARHL2,BCL11B,BDNF,BMP4,BMP7,BMPR1B,BOC,BTBD3,C21orf91,C9orf72,CBLN1,CCK,CCKAR,CDH11,CDH4,CDNF,CHL1,CLIC5,CNR1,CNTN1,CNTN4,CNTN6,CNTNAP2,COBL,CRB1,CRMP1,CRTAC1,CTNNA2,CTNNB1,CTNND2,CXCL12,CXCR4,CYFIP2,DBX1,DCC,DCLK1,DCLK2,DFNA5,DIO3,DISC1,DLX2,DLX5,DMRTA2,DOCK10,DOK5,DOK6,DPYSL3,DRD1,DRD2,DRGX,DSCAM,DTN…
GO Biological Process	GO:0072272	proximal/distal pattern formation involved in metanephric nephron development	13	9.06185e-54	1.19118e-49	9.16293e-51	5.99414	20.6869	124	0.000944951	0.00566417	1598	0.0516512	1	0.424878	4.39967	0.45458	2	2	0.000474383	1	chr5:1930800-1975000,chr5:2000800-2038400,chr5:2066000-2095400,chr5:2097800-2113800,chr5:2132800-2142800,chr5:2149800-2176800,chr5:2208200-2232800,chr5:2238000-2280400,chr5:2280400-2296000,chr5:2312000-2319400,chr5:2325200-2341000,chr5:2345400-2353800,chr5:2377400-2400400,chr5:2407400-2420600,chr5:2426800-2475200,chr5:2512200-2529400,chr5:2542400-2548400,chr5:2548400-2558000,chr5:2564000-2577200,…	IRX1,IRX2
GO Biological Process	GO:0007214	gamma-aminobutyric acid signaling pathway	15	1.10324e-50	1.45021e-46	9.66805e-48	2.9349	90.6334	266	0.00414003	0.0121506	256	1.60076e-05	0.21042	0.000821954	2.86935	5.22767	15	23	0.00355787	0.652174	chr15:26109000-26166200,chr15:26171000-26199600,chr15:26205200-26223200,chr15:26236800-26271200,chr15:26271200-26280600,chr15:26358200-26393600,chr15:26409600-26431400,chr15:26442400-26470000,chr15:26474800-26482200,chr15:26485600-26500600,chr15:26500600-26520400,chr15:26520400-26533200,chr15:26536800-26551000,chr15:26552000-26564200,chr15:26584800-26592200,chr15:26601800-26619800,chr15:26627600-…	GABRA1,GABRA2,GABRA3,GABRA4,GABRA5,GABRA6,GABRB1,GABRB2,GABRB3,GABRG1,GABRG2,GABRG3,PLCL1,PLCL2,SLC12A2
GO Biological Process	GO:0061564	axon development	18	5.04972e-46	6.63786e-42	3.6877e-43	1.37778	1463.22	2016	0.0668383	0.0920884	60	1.18911e-11	1.56309e-07	2.60515e-09	1.67494	84.7791	142	373	0.0336812	0.380697	chr10:117286800-117332200,chr10:117442800-117462800,chr10:117462800-117498400,chr10:117511000-117574200,chr10:123215200-123236800,chr10:32669200-32711400,chr10:33820000-33887200,chr10:34289000-34351200,chr10:35106000-35212600,chr10:43469000-43521400,chr10:44145200-44184800,chr10:44228200-44261800,chr10:44342200-44380000,chr10:44399200-44415800,chr10:44449200-44482200,chr10:44489000-44511200,chr10…	ADCY1,ALCAM,ANK3,APP,ARX,ATOH1,ATP8A2,AUTS2,BCL11B,BDNF,BMP7,BMPR1B,BOC,C9orf72,CCK,CCKAR,CDH11,CDH4,CHL1,CNR1,CNTN4,COBL,CRMP1,CRTAC1,CTNNA2,CXCL12,CXCR4,DCC,DCLK1,DLX5,DOK5,DOK6,DRD2,DRGX,EFNA5,EFNB2,EGR2,ENSG00000117600,EPHA3,EPHA4,EPHA5,EPHA7,EPHB1,EPYC,ETV1,EXT1,FEZ2,FEZF1,FGFR2,FLRT2,FLRT3,FOXB1,FOXG1,FYN,GAB1,GAP43,GATA3,GBX2,GDNF,GFRA1,GFRA2,GLI2,GLI3,GRB10,IRS2,ISL1,ISPD,ITGB1,JAM3,KIF5C…
GO Biological Process	GO:0048667	cell morphogenesis involved in neuron differentiation	22	2.39643e-44	3.1501e-40	1.43186e-41	1.36268	1516.86	2067	0.0692882	0.0944181	71	1.02322e-10	1.34502e-06	1.89439e-08	1.62329	89.3249	145	393	0.0343928	0.368957	chr10:117286800-117332200,chr10:117442800-117462800,chr10:117462800-117498400,chr10:117511000-117574200,chr10:123215200-123236800,chr10:27190600-27238800,chr10:32669200-32711400,chr10:33820000-33887200,chr10:34289000-34351200,chr10:35106000-35212600,chr10:43469000-43521400,chr10:44145200-44184800,chr10:44228200-44261800,chr10:44342200-44380000,chr10:44399200-44415800,chr10:44449200-44482200,chr10…	ABI1,ADCY1,ALCAM,ANK3,APP,ARX,ATOH1,ATP8A2,AUTS2,BCL11B,BDNF,BMP7,BMPR1B,BOC,BTBD3,C9orf72,CCK,CCKAR,CDH11,CDH4,CHL1,CLIC5,CNTN4,COBL,CRMP1,CTNNA2,CTNND2,CXCL12,CXCR4,DCC,DCLK1,DLX5,DOCK10,DOK5,DOK6,DRD2,DRGX,DSCAM,DTNBP1,EFNA5,EFNB2,EGR2,ENSG00000117600,EPHA4,EPHA5,EPHA7,EPHB1,EPYC,ETV1,EXT1,FEZ2,FEZF1,FGFR2,FLRT2,FLRT3,FMN1,FOXB1,FOXG1,FYN,GAB1,GAP43,GATA3,GBX2,GDNF,GFRA1,GFRA2,GLI2,GLI3,GRB10,…
GO Biological Process	GO:0050919	negative chemotaxis	25	2.28575e-42	3.00462e-38	1.20185e-39	2.06803	210.345	435	0.00960832	0.0198703	343	0.00012084	1	0.00463102	2.32924	7.72786	18	34	0.00426945	0.529412	chr10:102675400-102716400,chr10:82669000-82742600,chr10:82760000-82785000,chr10:82838800-82852000,chr10:82858200-82936400,chr10:82999400-83017200,chr10:83069600-83187800,chr10:83189200-83219800,chr10:83234600-83249600,chr10:83251000-83262800,chr10:83307600-83314600,chr10:83314600-83334400,chr10:83352200-83373200,chr10:83430200-83457600,chr10:83463000-83527400,chr10:83545200-83590200,chr10:8359100…	EFNA5,EPHA7,FLRT2,FLRT3,NRG1,NRG3,PDGFA,PLXNA4,ROBO1,SEMA3A,SEMA3C,SEMA3D,SEMA3E,SEMA4G,SEMA5A,SLIT2,SLIT3,WNT5A
GO Biological Process	GO:0021957	corticospinal tract morphogenesis	35	4.16565e-35	5.47574e-31	1.5645e-32	3.19125	50.1371	160	0.0022902	0.00730861	1250	0.0268317	1	0.282162	2.93311	1.36374	4	6	0.000948767	0.666667	chr16:64168000-64182000,chr16:64182800-64211200,chr16:64213600-64261600,chr16:64268600-64275200,chr16:64279600-64330200,chr16:64331400-64343200,chr16:64344000-64375000,chr16:64379400-64414600,chr16:64416200-64430400,chr16:64431000-64450200,chr16:64450800-64465200,chr16:64467400-64478000,chr16:64478000-64491400,chr16:64502000-64512200,chr16:64513000-64529600,chr16:64541200-64569000,chr16:64574800-…	CDH11,EPHA4,SLIT2,ZEB2
GO Biological Process	GO:0071420	cellular response to histamine	37	1.67927e-34	2.2074e-30	5.96595e-32	3.81573	32.497	124	0.00148442	0.00566417	648	0.00250026	1	0.0507189	3.29975	1.81832	6	8	0.00142315	0.75	chr15:26109000-26166200,chr15:26171000-26199600,chr15:26205200-26223200,chr15:26236800-26271200,chr15:26271200-26280600,chr15:26358200-26393600,chr15:26409600-26431400,chr15:26442400-26470000,chr15:26474800-26482200,chr15:26485600-26500600,chr15:26500600-26520400,chr15:26520400-26533200,chr15:26536800-26551000,chr15:26552000-26564200,chr15:26584800-26592200,chr15:26601800-26619800,chr15:26627600-…	GABRA1,GABRB1,GABRB2,GABRB3,GABRG2,HRH1
GO Biological Process	GO:0018410	C-terminal protein amino acid modification	39	5.17949e-34	6.80844e-30	1.74575e-31	1.84551	253.588	468	0.0115836	0.0213777	2765	0.185528	1	0.882014	1.20467	19.0923	23	84	0.00545541	0.273809	chr11:112559400-112573600,chr11:112617400-112653800,chr11:112734200-112789000,chr11:112792600-112828600,chr11:130809800-130829800,chr11:130855400-130878800,chr11:130887600-130902800,chr11:130957400-130979400,chr11:131020200-131044600,chr11:131054600-131065600,chr11:131068200-131094400,chr11:131095000-131118400,chr11:131144400-131169200,chr11:131194400-131209800,chr11:131213400-131220200,chr11:131…	AGBL1,AGBL4,AGTPBP1,ATG4C,CD109,CNTN3,CNTN4,CNTN5,ENSG00000272781,FCGR3B,FOLH1,LSAMP,LYPD1,LYPD4,LYPD6B,LYPD8,MDGA2,NEGR1,NRN1,NTM,NTNG1,OPCML,PLET1
GO Biological Process	GO:1902476	chloride transmembrane transport	46	6.67702e-32	8.77694e-28	1.90803e-29	1.90679	209.252	399	0.0095584	0.0182258	604	0.0017328	1	0.0377113	1.60848	21.138	34	93	0.00806452	0.365591	chr11:21213200-21234000,chr11:21247200-21303800,chr11:21312800-21391200,chr11:21391200-21423200,chr11:21423200-21475000,chr11:21477200-21484800,chr11:21485800-21498200,chr11:21526800-21562200,chr11:21562200-21618000,chr11:21619800-21632800,chr11:21648200-21671800,chr11:21686800-21712200,chr11:21713000-21728200,chr11:21796000-21810400,chr11:21817400-21824400,chr11:21834800-21901600,chr11:21902600-…	ANO2,ANO3,ANO4,ANO5,ANO6,CFTR,CLCA1,CLCA4,CLDN17,CLIC5,GABRA1,GABRA2,GABRA3,GABRA4,GABRA5,GABRA6,GABRB1,GABRB2,GABRB3,GABRG1,GABRG2,GABRG3,GABRP,GLRA1,GLRA2,GLRA3,GLRB,NMUR2,SLC12A1,SLC12A2,SLC1A3,SLC26A5,SLC26A7,TTYH1
GO Biological Process	GO:0007268	chemical synaptic transmission	47	7.82289e-32	1.02832e-27	2.18791e-29	1.35521	1135.61	1539	0.0518735	0.0702997	171	4.29548e-07	0.00564641	3.302e-05	1.47389	90.9159	134	400	0.0317837	0.335	chr10:119807200-119862000,chr10:120279800-120319800,chr10:18265000-18281200,chr10:18281200-18299200,chr10:18313800-18338400,chr10:18380800-18397000,chr10:18445800-18495200,chr10:18495800-18522600,chr10:18551600-18601800,chr10:18703400-18761800,chr10:26224800-26236200,chr10:26254800-26292200,chr10:26327200-26341400,chr10:26350200-26374200,chr10:26404800-26426200,chr10:26428200-26454000,chr10:26454…	AKAP9,AMPH,APBA2,ARID1B,ASIC2,CACNA1E,CACNB2,CACNB4,CADPS,CADPS2,CARTPT,CBLN1,CDH8,CHRM2,CHRM3,CHRM5,CHRNA7,CNIH3,CPLX2,CTNNB1,DGKI,DLG2,DLGAP1,DLGAP2,DRD1,DRD2,DRD5,DTNA,ENSG00000168824,EXOC4,FGF12,GABRA1,GABRA5,GABRB2,GABRB3,GABRG1,GABRG2,GAD2,GLRA1,GLRA2,GLRA3,GLRB,GPR149,GRIA1,GRIA2,GRIA3,GRIA4,GRID1,GRID2,GRIK1,GRIK2,GRIK3,GRIK4,GRIN2B,GRIN3A,GRM1,GRM3,GRM5,GRM6,GRM7,HCRTR2,HSPA8,HTR1B,HTR1E…
GO Biological Process	GO:0030534	adult behavior	50	2.94776e-30	3.87484e-26	7.74967e-28	1.54823	490.883	760	0.022423	0.0347159	397	0.000264226	1	0.00874875	1.58261	31.5933	50	139	0.0118596	0.359712	chr10:44145200-44184800,chr10:44228200-44261800,chr10:44342200-44380000,chr10:44399200-44415800,chr10:44449200-44482200,chr10:44489000-44511200,chr10:44535800-44550000,chr10:44593000-44638200,chr10:44653800-44678600,chr10:44713600-44732000,chr10:44817400-44866400,chr10:44995000-45025200,chr10:45086200-45115000,chr10:45115000-45150800,chr10:45200400-45245000,chr11:113350800-113417400,chr11:1134208…	ADAM2,ADAM22,ALK,APP,CARTPT,CCND2,CHD7,CHL1,CHRNA7,CNTNAP2,CXCL12,DRD1,DRD2,EN1,EPHA4,EPS8,FGF12,FOXA2,GABRG2,GDNF,GLRA1,GLRB,HDAC2,HTR2A,KLHL1,LEP,NLGN4X,NPY,NR4A2,NR4A3,NRXN1,NRXN3,OPRK1,OPRM1,OR13F1,OR5T1,OXR1,PCDH17,PREX2,RNF180,SCN1A,SDK1,SEZ6L,SLITRK1,SLITRK5,SLITRK6,SNCA,TRH,USP46,ZIC1
GO Biological Process	GO:0060284	regulation of cell development	52	9.94671e-30	1.30749e-25	2.51441e-27	1.20793	2719.53	3285	0.124225	0.150055	42	2.40806e-14	3.1654e-10	7.53666e-12	1.50286	183.65	276	808	0.0654649	0.341584	chr10:128223000-128230400,chr10:128275600-128306000,chr10:128320800-128379800,chr10:128424000-128447000,chr10:128454800-128480200,chr10:128504200-128510800,chr10:128546200-128563200,chr10:17342200-17355000,chr10:17355000-17381800,chr10:17406200-17427400,chr10:17435000-17473600,chr10:17474600-17490000,chr10:18265000-18281200,chr10:18281200-18299200,chr10:18313800-18338400,chr10:18380800-18397000,c…	ADCYAP1,ADRA2C,AKAP6,APP,ARHGAP44,ARNTL,ASAP1,ASCL1,ATOH1,ATP8A2,AXIN2,BAI3,BARHL2,BCL11A,BCL11B,BCL6,BDNF,BEND6,BIN1,BMP10,BMP2,BMP4,BMP5,BMP6,BMP7,BRINP1,BRINP2,BRINP3,C21orf91,C3orf17,CAPRIN1,CAPRIN2,CAV3,CDH2,CDH4,CDH5,CDK1,CDK5RAP2,CERS2,CHD7,CHODL,CLDN18,CLOCK,CNR1,CNTN1,CNTN4,COBL,COL3A1,CPEB1,CRMP1,CSMD3,CTNNB1,CXCL12,CXCR4,DCC,DCT,DISC1,DKK1,DLX2,DMRTA2,DNM3,DOCK1,DPYSL3,DRD2,DSCAM,DUSP1…
GO Biological Process	GO:0035418	protein localization to synapse	56	3.14736e-29	4.13721e-25	7.38787e-27	2.41118	87.5089	211	0.0039973	0.00963822	2133	0.0933129	1	0.575058	1.58388	5.68225	9	25	0.00213473	0.36	chr17:12571200-12607400,chr17:12657600-12692400,chr17:31361200-31397600,chr17:31419200-31448400,chr17:31449200-31491800,chr17:31521400-31543400,chr17:31552800-31578200,chr17:31626800-31664200,chr17:31671200-31689400,chr17:31691200-31753400,chr17:31803400-31841400,chr17:31864800-31874400,chr17:31887200-31919200,chr17:31974000-32002000,chr17:32002000-32016600,chr17:32084000-32118200,chr17:32118400-…	ARHGAP44,ASIC2,ENSG00000168824,LRRTM1,NLGN1,NRXN1,PCLO,RELN,SNAP25
GO Biological Process	GO:2001111	positive regulation of lens epithelial cell proliferation	62	3.33034e-27	4.37773e-23	7.06085e-25	4.84517	15.2729	74	0.00069765	0.00338023	4653	0.402929	1	1	2.19983	0.45458	1	2	0.000237192	0.5	chr2:4846200-4858600,chr2:4863200-4883400,chr2:4884400-4899600,chr2:4899600-4926400,chr2:4926400-4930800,chr2:4932800-4966000,chr2:4966000-4980400,chr2:4987400-5008800,chr2:5125800-5145800,chr2:5163400-5191000,chr2:5193400-5215600,chr2:5215600-5225000,chr2:5225000-5239200,chr2:5244600-5257800,chr2:5257800-5264400,chr2:5267200-5273200,chr2:5274400-5293000,chr2:5296600-5311800,chr2:5314600-5356000,…	SOX11
GO Biological Process	GO:0061386	closure of optic fissure	64	4.07353e-26	5.35466e-22	8.36665e-24	4.64282	15.9386	74	0.000728055	0.00338023	4653	0.402929	1	1	2.19983	0.45458	1	2	0.000237192	0.5	chr2:4846200-4858600,chr2:4863200-4883400,chr2:4884400-4899600,chr2:4899600-4926400,chr2:4926400-4930800,chr2:4932800-4966000,chr2:4966000-4980400,chr2:4987400-5008800,chr2:5125800-5145800,chr2:5163400-5191000,chr2:5193400-5215600,chr2:5215600-5225000,chr2:5225000-5239200,chr2:5244600-5257800,chr2:5257800-5264400,chr2:5267200-5273200,chr2:5274400-5293000,chr2:5296600-5311800,chr2:5314600-5356000,…	SOX11
GO Biological Process	GO:0007638	mechanosensory behavior	65	8.3795e-26	1.10149e-21	1.69459e-23	2.35296	82.4494	194	0.00376619	0.00886168	1389	0.0351826	1	0.332956	2.05318	3.40935	7	15	0.00166034	0.466667	chr11:113350800-113417400,chr11:113420800-113461200,chr13:85362200-85408800,chr13:85408800-85423000,chr13:85423000-85445800,chr13:85446400-85493000,chr13:85493000-85503600,chr13:85509400-85587000,chr13:85587800-85598200,chr13:85603800-85671800,chr13:85738600-85762200,chr13:85770200-85779400,chr13:85784400-85813600,chr13:85813600-85857000,chr13:85858000-85911200,chr13:85919600-85928200,chr13:85932…	CNTNAP2,DRD2,ETV1,FOXP2,NRXN1,SLC1A3,SLITRK6
GO Biological Process	GO:0060384	innervation	66	8.7149e-26	1.14557e-21	1.73572e-23	2.05236	128.145	263	0.00585352	0.0120135	415	0.000320834	1	0.0101623	2.46381	5.68225	14	25	0.00332068	0.56	chr10:33820000-33887200,chr10:34289000-34351200,chr10:43469000-43521400,chr13:78502800-78534400,chr13:78553400-78580600,chr13:78600400-78617600,chr13:78665600-78687600,chr13:78695800-78729000,chr13:78744000-78758400,chr13:78765400-78828400,chr13:78868200-78910600,chr13:78910600-78955800,chr13:79012400-79083800,chr13:79126400-79160000,chr13:85362200-85408800,chr13:85408800-85423000,chr13:85423000-…	CHD7,GABRA5,GABRB2,GABRB3,ISL1,LRIG1,NRP1,POU4F1,RET,SEMA3A,SLITRK6,SULF1,SULF2,UNC13A
GO Biological Process	GO:0048013	ephrin receptor signaling pathway	68	2.56046e-25	3.36573e-21	4.9496e-23	1.6943	265.007	449	0.0121052	0.0205098	5372	0.417496	1	1	1.06199	19.7742	21	87	0.00498103	0.241379	chr12:112910200-112937000,chr12:13979000-13991800,chr12:14110000-14129000,chr12:14189200-14223200,chr12:14223200-14253000,chr12:14293600-14327600,chr12:14454000-14483400,chr13:106186000-106204200,chr13:106204600-106222400,chr13:106231400-106241800,chr13:106241800-106270600,chr13:106271400-106284600,chr13:106284600-106300400,chr13:106313000-106322400,chr13:106323200-106350000,chr13:106350000-10638…	ACTR3,ARHGEF28,EFNA5,EFNB2,EPHA3,EPHA4,EPHA5,EPHA6,EPHA7,EPHB1,EPHB6,FYN,GRIN2B,MMP2,NTRK3,PTPN11,RASA1,SIPA1L1,SS18,TIAM1,VAV3
GO Biological Process	GO:0035332	positive regulation of hippo signaling	75	8.58145e-24	1.12803e-19	1.50404e-21	4.23116	17.4893	74	0.00079889	0.00338023	4653	0.402929	1	1	2.19983	0.45458	1	2	0.000237192	0.5	chr2:4846200-4858600,chr2:4863200-4883400,chr2:4884400-4899600,chr2:4899600-4926400,chr2:4926400-4930800,chr2:4932800-4966000,chr2:4966000-4980400,chr2:4987400-5008800,chr2:5125800-5145800,chr2:5163400-5191000,chr2:5193400-5215600,chr2:5215600-5225000,chr2:5225000-5239200,chr2:5244600-5257800,chr2:5257800-5264400,chr2:5267200-5273200,chr2:5274400-5293000,chr2:5296600-5311800,chr2:5314600-5356000,…	SOX11
GO Biological Process	GO:0003211	cardiac ventricle formation	84	8.04552e-22	1.05758e-17	1.25903e-19	2.48955	58.2435	145	0.0026605	0.00662342	1767	0.0543223	1	0.404113	2.19983	2.2729	5	10	0.00118596	0.5	chr12:114713400-114728400,chr12:114891000-114896600,chr12:114989400-115007400,chr2:4846200-4858600,chr2:4863200-4883400,chr2:4884400-4899600,chr2:4899600-4926400,chr2:4926400-4930800,chr2:4932800-4966000,chr2:4966000-4980400,chr2:4987400-5008800,chr2:5125800-5145800,chr2:5163400-5191000,chr2:5193400-5215600,chr2:5215600-5225000,chr2:5225000-5239200,chr2:5244600-5257800,chr2:5257800-5264400,chr2:5…	HAND2,MEF2C,SOX11,SOX4,TBX5
GO Biological Process	GO:0035385	Roundabout signaling pathway	87	1.81035e-21	2.37971e-17	2.7353e-19	2.71387	44.9542	122	0.00205345	0.00557281	1562	0.0514457	1	0.432941	2.5141	1.59103	4	7	0.000948767	0.571429	chr3:75940600-75954800,chr3:75956400-75967400,chr3:75968000-75979600,chr3:76026800-76041200,chr3:76056200-76070400,chr3:76070400-76084000,chr3:76089200-76107800,chr3:76107800-76117800,chr3:76117800-76145600,chr3:76150000-76168800,chr3:76198000-76224800,chr3:76234200-76246000,chr3:76246000-76263400,chr3:76265800-76282400,chr3:76284800-76296200,chr3:76298200-76308000,chr3:76311800-76322400,chr3:763…	ROBO1,ROBO2,SLIT2,SLIT3
GO Biological Process	GO:0060023	soft palate development	91	7.63674e-21	1.00385e-16	1.10313e-18	3.7461	19.7539	74	0.000902334	0.00338023	7257	0.724568	1	1	0.879934	1.13645	1	5	0.000237192	0.2	chr2:4846200-4858600,chr2:4863200-4883400,chr2:4884400-4899600,chr2:4899600-4926400,chr2:4926400-4930800,chr2:4932800-4966000,chr2:4966000-4980400,chr2:4987400-5008800,chr2:5125800-5145800,chr2:5163400-5191000,chr2:5193400-5215600,chr2:5215600-5225000,chr2:5225000-5239200,chr2:5244600-5257800,chr2:5257800-5264400,chr2:5267200-5273200,chr2:5274400-5293000,chr2:5296600-5311800,chr2:5314600-5356000,…	SOX11
GO Biological Process	GO:1900758	negative regulation of D-amino-acid oxidase activity	106	4.20826e-18	5.53176e-14	5.21864e-16	3.92109	15.3019	60	0.000698971	0.00274073	3193	0.22729	1	0.935711	4.39967	0.22729	1	1	0.000237192	1	chr13:105123400-105144200,chr13:105144200-105172800,chr13:105176200-105211200,chr13:105211800-105234200,chr13:105242400-105258800,chr13:105321800-105335800,chr13:105342800-105378000,chr13:105379400-105401600,chr13:105405400-105427600,chr13:105434000-105444000,chr13:105444000-105460800,chr13:105460800-105467000,chr13:105497400-105506200,chr13:105513400-105550400,chr13:105568400-105602200,chr13:105…	DAOA
GO Biological Process	GO:2001108	positive regulation of Rho guanyl-nucleotide exchange factor activity	119	1.36908e-16	1.79966e-12	1.51232e-14	4.01419	13.2031	53	0.000603104	0.00242098	3193	0.22729	1	0.935711	4.39967	0.22729	1	1	0.000237192	1	chr2:221433200-221458600,chr2:221466800-221538000,chr2:221541800-221549800,chr2:221560400-221592200,chr2:221605800-221625800,chr2:221625800-221643200,chr2:221644600-221738000,chr2:221739400-221753400,chr2:221753400-221774600,chr2:221791800-221805200,chr2:221805200-221823800,chr2:221826800-221843800,chr2:221845600-221866200,chr2:221870200-221891400,chr2:221891400-221913000,chr2:221946600-221965000…	EPHA4
GO Biological Process	GO:0098703	calcium ion import across plasma membrane	121	2.50865e-16	3.29762e-12	2.7253e-14	2.7555	31.9362	88	0.0014588	0.00401973	4357	0.335889	1	1	1.46656	2.04561	3	9	0.000711575	0.333333	chr13:107541600-107557800,chr13:107557800-107562400,chr13:107571200-107609400,chr13:107613200-107638200,chr13:107640200-107709400,chr13:107710000-107726200,chr13:107736600-107760800,chr13:107762200-107777000,chr13:107794400-107810400,chr13:107810400-107829200,chr13:107836600-107905800,chr13:107911200-107928600,chr13:107932400-107965000,chr13:107967800-107982400,chr13:107985000-108000800,chr13:108…	CACNA2D1,FAM155A,SLC8A3
GO Biological Process	GO:0042699	follicle-stimulating hormone signaling pathway	122	2.74618e-16	3.60985e-12	2.95889e-14	3.71557	15.3408	57	0.000700751	0.00260369	1953	0.0809995	1	0.545181	2.6398	1.13645	3	5	0.000711575	0.6	chr11:30038600-30055400,chr11:30092800-30122800,chr11:30147400-30167800,chr11:30211400-30244200,chr11:30249200-30278400,chr11:30297400-30332200,chr2:48864200-48899400,chr2:48906600-48934400,chr2:48977600-49035400,chr2:49071800-49090600,chr2:49090600-49138200,chr2:49147000-49174000,chr2:49202000-49217400,chr2:49241800-49259800,chr2:49264200-49281400,chr2:49301800-49316800,chr2:49329600-49349200,ch…	FSHB,FSHR,LHCGR
GO Biological Process	GO:0046541	saliva secretion	123	3.05065e-16	4.01008e-12	3.26023e-14	3.99877	13.004	52	0.000594007	0.0023753	7257	0.724568	1	1	0.879934	1.13645	1	5	0.000237192	0.2	chr1:238807800-238814200,chr1:238814200-238828200,chr1:238828200-238842800,chr1:238842800-238875200,chr1:238878200-238884000,chr1:238884800-238906400,chr1:238920800-238927400,chr1:238930200-238941400,chr1:238941400-238956800,chr1:238956800-238985400,chr1:238986600-238993000,chr1:238996000-239041600,chr1:239045400-239063400,chr1:239064400-239077600,chr1:239077600-239091200,chr1:239091200-239114000…	CHRM3
GO Biological Process	GO:0007379	segment specification	125	3.94764e-16	5.18917e-12	4.15134e-14	2.00136	83.943	168	0.00383441	0.00767404	1545	0.0505702	1	0.430256	1.92485	3.63664	7	16	0.00166034	0.4375	chr16:54412200-54454600,chr16:54844200-54890200,chr20:38321200-38354200,chr20:38538600-38611800,chr20:38643200-38696600,chr20:38776000-38810800,chr20:38810800-38872200,chr20:38974800-39003000,chr20:39046200-39134800,chr20:39405800-39438400,chr20:39475000-39509000,chr5:1930800-1975000,chr5:2000800-2038400,chr5:2066000-2095400,chr5:2097800-2113800,chr5:2132800-2142800,chr5:2149800-2176800,chr5:2208…	COBL,IRX1,IRX2,IRX3,MAFB,MEOX2,MLLT3
GO Biological Process	GO:0045806	negative regulation of endocytosis	129	6.87873e-16	9.0421e-12	7.00938e-14	1.89222	101.468	192	0.00463494	0.00877033	8961	0.949967	1	1	0.628524	11.1372	7	49	0.00166034	0.142857	chr11:85664400-85726800,chr11:95678800-95710800,chr11:95714200-95745600,chr11:95764400-95794400,chr11:95817800-95866400,chr11:95954000-95975200,chr11:96013400-96039400,chr14:29410000-29437000,chr14:29438200-29452200,chr14:29452800-29465800,chr14:29467400-29485600,chr14:29500000-29535600,chr14:29552200-29604800,chr14:29621000-29638000,chr14:29659600-29690000,chr14:29690000-29737400,chr14:29737400-…	CD300LF,EPHA3,LRRTM1,MCTP1,MTMR2,PICALM,PRKD1
GO Biological Process	GO:0045163	clustering of voltage-gated potassium channels	132	1.45619e-15	1.91417e-11	1.45013e-13	3.31274	19.0175	63	0.000868695	0.00287776	5859	0.538651	1	1	1.46656	0.68187	1	3	0.000237192	0.333333	chr7:144833600-144851000,chr7:144866800-144924800,chr7:144943400-144966800,chr7:144976200-145003000,chr7:145003800-145030800,chr7:145033400-145048800,chr7:145050000-145081600,chr7:145087200-145099000,chr7:145102000-145122600,chr7:145126400-145158600,chr7:145167200-145185200,chr7:145187200-145201200,chr7:145210000-145219200,chr7:145219200-145225400,chr7:145225400-145248400,chr7:145250600-145280200…	CNTNAP2
GO Biological Process	GO:0007196	adenylate cyclase-inhibiting G-protein coupled glutamate receptor signaling pathway	145	1.04793e-14	1.37751e-10	9.50006e-13	2.16723	57.6772	125	0.00263463	0.00570985	491	0.000722407	1	0.0193402	3.42196	2.04561	7	9	0.00166034	0.777778	chr11:88104000-88195800,chr11:88197400-88238400,chr11:88277800-88326600,chr11:88326600-88349000,chr11:88366000-88408600,chr11:88430400-88459800,chr11:88468600-88489200,chr11:88565400-88610000,chr11:88620400-88787200,chr11:88787200-88804200,chr11:88804200-88822400,chr1:37240600-37290600,chr3:5915200-5931800,chr3:5931800-5944400,chr3:5952000-5969200,chr3:5972400-5988800,chr3:6007600-6015200,chr3:60…	GRIK3,GRM1,GRM3,GRM5,GRM6,GRM7,GRM8
GO Biological Process	GO:1903045	neural crest cell migration involved in sympathetic nervous system development	150	2.58764e-14	3.40145e-10	2.26763e-12	4.0095	11.2233	45	0.000512669	0.00205555	3193	0.22729	1	0.935711	4.39967	0.22729	1	1	0.000237192	1	chr7:83278800-83300400,chr7:83300400-83318800,chr7:83318800-83328400,chr7:83341600-83429200,chr7:83430400-83441600,chr7:83442400-83483200,chr7:83487600-83502800,chr7:83502800-83518200,chr7:83518200-83549400,chr7:83550200-83558000,chr7:83558000-83599600,chr7:83599600-83631800,chr7:83637800-83665800,chr7:83665800-83677000,chr7:83677000-83803000,chr7:83805200-83823800,chr7:83824600-83836600,chr7:838…	SEMA3A
GO Biological Process	GO:0044278	cell wall disruption in other organism	159	1.21262e-13	1.59399e-09	1.00251e-11	4.55671	8.11989	37	0.000370907	0.00169012	3193	0.22729	1	0.935711	4.39967	0.22729	1	1	0.000237192	1	chr2:78280800-78288600,chr2:78289200-78330600,chr2:78337600-78437800,chr2:78438400-78478200,chr2:78478200-78490400,chr2:78490400-78519600,chr2:78519600-78534600,chr2:78534600-78585800,chr2:78585800-78601400,chr2:78601400-78620600,chr2:78620800-78629000,chr2:78630200-78649600,chr2:78650800-78673200,chr2:78679200-78728800,chr2:78729800-78768400,chr2:78771600-78782600,chr2:78785400-78800400,chr2:788…	REG3G
GO Biological Process	GO:0097264	self proteolysis	167	4.82423e-13	6.34145e-09	3.79727e-11	2.13423	52.9466	113	0.00241854	0.0051617	2054	0.0847355	1	0.542282	2.19983	1.81832	4	8	0.000948767	0.5	chr11:104036200-104049600,chr11:104049600-104080600,chr11:104089400-104116400,chr11:104116400-104136600,chr11:104139800-104151400,chr11:104161600-104209800,chr11:104210600-104236400,chr11:104245200-104292800,chr11:104293400-104317400,chr11:104318200-104339000,chr11:104352600-104360200,chr11:104363000-104372000,chr11:104373000-104398000,chr11:104456800-104492600,chr11:104495000-104593400,chr11:104…	CASP12,TENM2,TENM3,TENM4
GO Biological Process	GO:2000463	positive regulation of excitatory postsynaptic potential	170	7.13377e-13	9.37734e-09	5.51608e-11	1.88935	80.451	152	0.0036749	0.00694318	4147	0.294136	1	0.932342	1.28324	5.45496	7	24	0.00166034	0.291667	chr15:32272200-32305600,chr15:32325600-32353000,chr15:32391400-32425800,chr18:70213000-70223000,chr18:70223400-70252000,chr18:70253400-70302000,chr18:70302000-70316200,chr18:70323000-70378600,chr18:70397600-70422000,chr18:70423000-70463600,chr18:70463600-70496000,chr18:70496000-70533800,chr18:70552000-70583800,chr18:70597200-70621000,chr18:70653800-70709800,chr18:70717000-70737800,chr18:70742400-…	CHRNA7,NETO1,NLGN1,NRXN1,RELN,RIMS1,RIMS2
GO Biological Process	GO:0045669	positive regulation of osteoblast differentiation	173	9.96867e-13	1.31038e-08	7.57446e-11	1.47121	253.533	373	0.0115811	0.0170382	517	0.000859463	1	0.0218523	1.85249	12.9555	24	57	0.0056926	0.421053	chr11:20658000-20690400,chr11:20702600-20731000,chr11:20734600-20743200,chr11:20783800-20822800,chr11:20857200-20896000,chr11:20938400-20960400,chr11:20977200-20997400,chr11:21012200-21030600,chr11:21038000-21057600,chr11:21064600-21088600,chr11:21088600-21118800,chr11:21127000-21207400,chr11:21213200-21234000,chr11:21247200-21303800,chr11:21312800-21391200,chr11:21391200-21423200,chr11:21423200-…	ACVR2A,BMP2,BMP4,BMP6,BMP7,BMPR1B,CTNNB1,DDR2,FBN2,GLI3,GNAS,HGF,ID4,IL6,IL6ST,JAG1,MEF2C,MSX2,NELL1,NPNT,PRKD1,RUNX2,SFRP2,SOX11
GO Biological Process	GO:0009229	thiamine diphosphate biosynthetic process	178	2.29648e-12	3.01872e-08	1.69591e-10	3.77162	10.8706	41	0.000496558	0.00187283	3193	0.22729	1	0.935711	4.39967	0.22729	1	1	0.000237192	1	chr7:144346200-144396400,chr7:144399200-144473000,chr7:144474800-144529800,chr7:144546600-144575000,chr7:144575000-144598000,chr7:144598000-144628000,chr7:144628000-144637200,chr7:144637200-144650400,chr7:144650800-144676000,chr7:144676000-144692400,chr7:144692400-144699800,chr7:144717000-144731000,chr7:144731000-144753200,chr7:144753200-144814000,chr7:144833600-144851000,chr7:144866800-144924800…	TPK1
GO Biological Process	GO:0042744	hydrogen peroxide catabolic process	184	4.78034e-12	6.28375e-08	3.41508e-10	2.52054	28.9621	73	0.00132295	0.00333455	3876	0.249678	1	0.846752	1.38937	4.31851	6	19	0.00142315	0.31579	chr11:5215400-5250600,chr17:56244400-56279000,chr1:173502000-173572400,chr2:1001000-1028400,chr2:1029400-1038200,chr2:1047200-1066200,chr2:1071800-1087400,chr2:1087400-1111200,chr2:1111200-1134000,chr2:1134800-1155400,chr2:1163800-1174400,chr2:1191800-1198600,chr2:1198600-1207400,chr2:1207400-1215200,chr2:1241400-1255200,chr2:1255800-1277800,chr2:1281800-1297600,chr2:1320400-1336400,chr2:1359600-…	EPX,HBB,PRDX6,PXDN,PXDNL,TPO
GO Biological Process	GO:0086048	membrane depolarization during bundle of His cell action potential	185	5.04047e-12	6.6257e-08	3.58146e-10	3.31348	14.1845	47	0.000647931	0.0021469	2339	0.131483	1	0.738923	2.93311	0.68187	2	3	0.000474383	0.666667	chr3:38599600-38613600,chr3:38761800-38800600,chr7:81411400-81418200,chr7:81420200-81438200,chr7:81438200-81459000,chr7:81473600-81513600,chr7:81516000-81542000,chr7:81549600-81584600,chr7:81584600-81638600,chr7:81645400-81696800,chr7:81704200-81715800,chr7:81715800-81753200,chr7:81754200-81774200,chr7:81774200-81814800,chr7:81814800-81839000,chr7:81845000-81857200,chr7:81858000-81876600,chr7:818…	CACNA2D1,SCN5A
GO Biological Process	GO:0034970	histone H3-R2 methylation	186	5.66047e-12	7.44068e-08	4.00037e-10	4.07925	8.82514	36	0.000403122	0.00164444	4653	0.402929	1	1	2.19983	0.45458	1	2	0.000237192	0.5	chr1:106586000-106656200,chr1:106656200-106664800,chr1:106664800-106723200,chr1:106736200-106776000,chr1:106789600-106800800,chr1:106813200-106833800,chr1:106834800-106845800,chr1:106845800-106861400,chr1:106861400-106879800,chr1:106892200-106900800,chr1:106915600-106936200,chr1:106944800-107009600,chr1:107009600-107016800,chr1:107025200-107048400,chr1:107050000-107056600,chr1:107058400-107072200…	PRMT6
GO Biological Process	GO:0086064	cell communication by electrical coupling involved in cardiac conduction	187	6.227e-12	8.18539e-08	4.37721e-10	2.0833	51.8409	108	0.00236803	0.00493331	790	0.00557478	1	0.0927601	2.5141	3.18206	8	14	0.00189753	0.571429	chr12:2181400-2202800,chr12:2424600-2492200,chr12:2568600-2604400,chr12:2656400-2663000,chr12:33140200-33154800,chr12:33203400-33225200,chr12:33270200-33305600,chr12:33427600-33436400,chr12:33445600-33474000,chr12:33495800-33531600,chr12:33531600-33565600,chr17:7576800-7577600,chr17:7577600-7580200,chr1:147197400-147239400,chr1:168836200-168915200,chr1:168915600-168955400,chr1:168970600-169031000…	ATP1B1,ATP1B2,CACNA1C,GJA1,GJA5,PKP2,RYR2,SLC8A1
GO Biological Process	GO:0033600	negative regulation of mammary gland epithelial cell proliferation	188	6.35741e-12	8.35682e-08	4.44512e-10	2.5823	26.7203	69	0.00122055	0.00315184	2976	0.224021	1	0.989501	2.19983	0.90916	2	4	0.000474383	0.5	chr10:8148400-8178000,chr10:8226000-8263400,chr10:8304000-8320200,chr10:8320200-8340400,chr10:8385800-8452200,chr10:8452800-8470400,chr10:8530200-8550600,chr10:8551400-8568200,chr10:8582800-8601200,chr10:8609000-8643000,chr10:8657200-8713800,chr10:8731600-8759600,chr10:8767800-8828600,chr10:8838800-8849600,chr10:8853800-8884400,chr10:8887400-8898200,chr10:8902000-8923200,chr10:8956400-8981600,chr…	GATA3,ROBO1
GO Biological Process	GO:0072079	nephron tubule formation	193	9.74632e-12	1.28115e-07	6.6381e-10	1.7265	104.257	180	0.00476235	0.00822218	655	0.0025582	1	0.0513398	2.44426	4.09122	10	18	0.00237192	0.555556	chr10:8148400-8178000,chr10:8226000-8263400,chr10:8304000-8320200,chr10:8320200-8340400,chr10:8385800-8452200,chr10:8452800-8470400,chr10:8530200-8550600,chr10:8551400-8568200,chr10:8582800-8601200,chr10:8609000-8643000,chr10:8657200-8713800,chr10:8731600-8759600,chr10:8767800-8828600,chr10:8838800-8849600,chr10:8853800-8884400,chr10:8887400-8898200,chr10:8902000-8923200,chr10:8956400-8981600,chr…	CTNNB1,GATA3,GDNF,GREM1,IRX1,IRX2,IRX3,NOG,SIX1,SOX9
GO Biological Process	GO:0006043	glucosamine catabolic process	195	1.07088e-11	1.40767e-07	7.21884e-10	3.98541	9.03295	36	0.000412614	0.00164444	4653	0.402929	1	1	2.19983	0.45458	1	2	0.000237192	0.5	chr4:44736200-44752000,chr4:44752800-44776400,chr4:44777600-44794200,chr4:44817800-44842400,chr4:44843600-44866400,chr4:44872400-44908800,chr4:44908800-44940800,chr4:44967600-45005800,chr4:45010400-45018400,chr4:45019400-45032000,chr4:45032800-45049800,chr4:45049800-45054000,chr4:45056400-45071400,chr4:45072200-45082400,chr4:45084600-45095000,chr4:45096600-45165000,chr4:45180400-45227800,chr4:452…	GNPDA2
GO Biological Process	GO:0070572	positive regulation of neuron projection regeneration	220	7.69639e-11	1.01169e-06	4.59859e-09	2.49113	26.494	66	0.00121021	0.0030148	5619	0.496874	1	1	1.25705	1.59103	2	7	0.000474383	0.285714	chr15:87793800-87812400,chr15:87812400-87817600,chr15:87825200-87910800,chr15:87939800-87950600,chr15:87950600-87988200,chr15:87988200-88002000,chr15:88046800-88078400,chr15:88078400-88108000,chr15:88109400-88139400,chr15:88139400-88160000,chr15:88175600-88195400,chr15:88214000-88220800,chr15:88226200-88240200,chr15:88251800-88288600,chr15:88296400-88363600,chr15:88364200-88428000,chr15:88429800-…	HGF,NTRK3
GO Biological Process	GO:0060007	linear vestibuloocular reflex	226	1.66241e-10	2.18524e-06	9.66919e-09	3.10861	14.1542	44	0.000646548	0.00200987	3193	0.22729	1	0.935711	4.39967	0.22729	1	1	0.000237192	1	chr13:85362200-85408800,chr13:85408800-85423000,chr13:85423000-85445800,chr13:85446400-85493000,chr13:85493000-85503600,chr13:85509400-85587000,chr13:85587800-85598200,chr13:85603800-85671800,chr13:85738600-85762200,chr13:85770200-85779400,chr13:85784400-85813600,chr13:85813600-85857000,chr13:85858000-85911200,chr13:85919600-85928200,chr13:85932800-85940800,chr13:85940800-85960600,chr13:85963000-…	SLITRK6
GO Biological Process	GO:1900372	negative regulation of purine nucleotide biosynthetic process	234	3.86469e-10	5.08014e-06	2.171e-08	1.51252	166.61	252	0.00761052	0.0115111	716	0.00349717	1	0.0642043	1.79578	11.1372	20	49	0.00474383	0.408163	chr10:112992000-113039600,chr11:113350800-113417400,chr11:113420800-113461200,chr11:56028200-56073800,chr13:78368200-78424800,chr13:78426200-78447000,chr13:78502800-78534400,chr13:78553400-78580600,chr13:78600400-78617600,chr13:78665600-78687600,chr13:78695800-78729000,chr13:78744000-78758400,chr13:78765400-78828400,chr13:78868200-78910600,chr13:78910600-78955800,chr13:79012400-79083800,chr13:791…	ADRA2A,AKAP6,AKAP9,DRD2,EDN1,EDNRA,EDNRB,GALR1,GRM3,GRM7,GRM8,HRH4,HTR1B,LPAR1,NPR3,NPY2R,OPRM1,OR13F1,OR5T1,PID1
GO Biological Process	GO:0032202	telomere assembly	253	2.06174e-09	2.71015e-05	1.07121e-07	3.48084	9.48046	33	0.000433056	0.0015074	2976	0.224021	1	0.989501	2.19983	0.90916	2	4	0.000474383	0.5	chr17:7576800-7577600,chr17:7577600-7580200,chr7:124600000-124639000,chr7:124715600-124747400,chr7:124749200-124817200,chr7:124832800-124857400,chr7:124861400-124875000,chr7:124875800-124914600,chr7:124921800-124938600,chr7:124939400-124969200,chr7:124971400-125007800,chr7:125008600-125022800,chr7:125026800-125035400,chr7:125035400-125057000,chr7:125060000-125080000,chr7:125082400-125096800,chr7:…	POT1,WRAP53
GO Biological Process	GO:0099526	presynapse to nucleus signaling pathway	258	3.17441e-09	4.17276e-05	1.61735e-07	3.2744	10.689	35	0.00048826	0.00159876	4653	0.402929	1	1	2.19983	0.45458	1	2	0.000237192	0.5	chr7:82075400-82092800,chr7:82095000-82109600,chr7:82118200-82146200,chr7:82146200-82165400,chr7:82166400-82183400,chr7:82188800-82201400,chr7:82207000-82233400,chr7:82233400-82249800,chr7:82251200-82279200,chr7:82288600-82311800,chr7:82311800-82316800,chr7:82316800-82338400,chr7:82338400-82353400,chr7:82353400-82409600,chr7:82409600-82417800,chr7:82423600-82439800,chr7:82439800-82633000,chr7:826…	PCLO
GO Biological Process	GO:0051414	response to cortisol	259	3.53277e-09	4.64383e-05	1.79299e-07	2.15719	33.8402	73	0.00154578	0.00333455	1436	0.0389443	1	0.356492	3.29975	0.90916	3	4	0.000711575	0.75	chr4:19258200-19282800,chr4:19290800-19296600,chr4:19303800-19382800,chr4:19387200-19423800,chr4:19433200-19444200,chr4:19446200-19471200,chr4:19480200-19617000,chr4:19627200-19635200,chr4:19644000-19670600,chr4:19683600-19699400,chr4:19700400-19764800,chr4:19769800-19784800,chr4:19786000-19856200,chr4:19857000-19918000,chr4:19922400-19930000,chr4:19931000-19953200,chr4:19954600-19977600,chr4:199…	IGFBP7,SLIT2,SLIT3
GO Biological Process	GO:0030318	melanocyte differentiation	264	4.06207e-09	5.33959e-05	2.02257e-07	1.62865	100.697	164	0.00459972	0.00749132	655	0.0025582	1	0.0513398	2.44426	4.09122	10	18	0.00237192	0.555556	chr13:78368200-78424800,chr13:78426200-78447000,chr13:78502800-78534400,chr13:78553400-78580600,chr13:78600400-78617600,chr13:78665600-78687600,chr13:78695800-78729000,chr13:78744000-78758400,chr13:78765400-78828400,chr13:78868200-78910600,chr13:78910600-78955800,chr13:79012400-79083800,chr13:79126400-79160000,chr15:27369800-27374200,chr15:27375200-27391000,chr15:27393800-27404800,chr15:27419800-…	EDN3,EDNRB,GLI3,KIT,MEF2C,MITF,MREG,OCA2,TYRP1,USP13
GO Biological Process	GO:0006497	protein lipidation	267	4.39525e-09	5.77755e-05	2.16388e-07	1.33071	330.65	440	0.0151037	0.0200987	8269	0.863998	1	1	0.850603	34.0935	29	150	0.00687856	0.193333	chr11:112559400-112573600,chr11:112617400-112653800,chr11:112734200-112789000,chr11:112792600-112828600,chr11:130809800-130829800,chr11:130855400-130878800,chr11:130887600-130902800,chr11:130957400-130979400,chr11:131020200-131044600,chr11:131054600-131065600,chr11:131068200-131094400,chr11:131095000-131118400,chr11:131144400-131169200,chr11:131194400-131209800,chr11:131213400-131220200,chr11:131…	ATG10,ATG4C,CD109,CNTN3,CNTN4,CNTN5,CWH43,ENSG00000113811,ENSG00000272781,FCGR3B,GOLGA7,HHAT,LSAMP,LYPD1,LYPD4,LYPD6B,LYPD8,MDGA2,NEGR1,NRN1,NTM,NTNG1,OPCML,PGAP1,PIGK,PIK3C3,PLET1,ZDHHC15,ZDHHC21
GO Biological Process	GO:0060383	positive regulation of DNA strand elongation	272	5.66233e-09	7.44313e-05	2.73644e-07	3.49487	8.87014	31	0.000405177	0.00141604	3193	0.22729	1	0.935711	4.39967	0.22729	1	1	0.000237192	1	chr7:124600000-124639000,chr7:124715600-124747400,chr7:124749200-124817200,chr7:124832800-124857400,chr7:124861400-124875000,chr7:124875800-124914600,chr7:124921800-124938600,chr7:124939400-124969200,chr7:124971400-125007800,chr7:125008600-125022800,chr7:125026800-125035400,chr7:125035400-125057000,chr7:125060000-125080000,chr7:125082400-125096800,chr7:125101200-125107400,chr7:125107400-125120400…	POT1
GO Biological Process	GO:0060539	diaphragm development	277	6.21335e-09	8.16745e-05	2.94854e-07	2.13947	33.6531	72	0.00153724	0.00328887	1144	0.018156	1	0.208619	2.74979	1.81832	5	8	0.00118596	0.625	chr11:32235200-32256800,chr11:32257600-32276200,chr11:32276600-32301600,chr11:32323200-32349800,chr11:32423000-32447400,chr11:32491400-32530800,chr3:155661200-155703800,chr3:155752200-155789200,chr3:155918800-155944000,chr3:156030200-156063800,chr3:156155200-156242000,chr5:16948200-17124400,chr5:17138200-17179200,chr5:17219600-17274200,chr5:17282600-17307600,chr5:17317600-17329600,chr5:17337000-1…	BASP1,KCNAB1,MSC,TCF21,WT1
GO Biological Process	GO:0035162	embryonic hemopoiesis	288	1.43471e-08	0.000188592	6.54835e-07	1.70542	75.6414	129	0.00345521	0.00589256	1837	0.0634025	1	0.453688	1.75987	4.5458	8	20	0.00189753	0.4	chr10:8148400-8178000,chr10:8226000-8263400,chr10:8304000-8320200,chr10:8320200-8340400,chr10:8385800-8452200,chr10:8452800-8470400,chr10:8530200-8550600,chr10:8551400-8568200,chr10:8582800-8601200,chr10:8609000-8643000,chr10:8657200-8713800,chr10:8731600-8759600,chr10:8767800-8828600,chr10:8838800-8849600,chr10:8853800-8884400,chr10:8887400-8898200,chr10:8902000-8923200,chr10:8956400-8981600,chr…	GATA3,KDR,KIT,KITLG,PBX1,STK3,TGFBR2,TPO
GO Biological Process	GO:0048706	embryonic skeletal system development	309	4.12372e-08	0.000542062	1.75425e-06	1.25853	457.676	576	0.0209061	0.026311	237	6.35891e-06	0.0835879	0.000352691	1.78848	27.9567	50	123	0.0118596	0.406504	chr10:123215200-123236800,chr10:23927400-23965000,chr10:23992400-24012400,chr10:24022600-24056800,chr10:24069200-24089200,chr10:24100800-24124200,chr10:24124200-24159800,chr10:24172600-24191200,chr10:24202000-24209400,chr10:24210000-24239800,chr10:24246000-24271200,chr10:24300400-24328800,chr10:24340200-24429200,chr10:24448000-24464800,chr10:24586600-24615600,chr10:31402200-31422400,chr10:9533360…	ACVR2A,ALX1,BMP4,BMP7,CHST11,COL11A1,CTNNB1,DLX2,DMRT2,EXT1,EYA1,FGF9,FGFR2,GLI3,GNAS,GRHL2,HOXA1,HOXB1,IRX5,KIAA1217,MEF2C,MMP16,MYCN,MYF5,NOG,PBX1,PCSK5,PDGFRA,PRRX1,RBP4,RDH10,RUNX2,SATB2,SHH,SHOX2,SIX1,SMAD2,SOX11,SP3,SULF1,SULF2,T,TAPT1,TBX15,TFAP2A,TGFBR2,TWIST1,WDR60,WNT5A,ZEB1
GO Biological Process	GO:0050667	homocysteine metabolic process	317	6.75396e-08	0.000887808	2.80066e-06	1.9783	37.9113	75	0.00173174	0.00342591	2211	0.114342	1	0.679793	1.83319	2.72748	5	12	0.00118596	0.416667	chr11:88824000-89040600,chr11:89076800-89116400,chr11:89119000-89156400,chr11:89159000-89179800,chr11:89280800-89323400,chr11:89336400-89344600,chr1:70991200-71052000,chr1:71083600-71142200,chr1:71214000-71235200,chr1:71239600-71256600,chr1:71269600-71296400,chr1:71317200-71332200,chr1:71341400-71388000,chr1:71413400-71502800,chr2:211442800-211477800,chr2:211496200-211524800,chr2:211775000-211798…	CPS1,CTH,MTRR,MUT,NOX4
GO Biological Process	GO:0038007	netrin-activated signaling pathway	321	7.46983e-08	0.000981909	3.05891e-06	2.13146	29.0881	62	0.00132871	0.00283208	4199	0.319369	1	0.999786	1.75987	1.13645	2	5	0.000474383	0.4	chr18:48888400-48958600,chr18:48994600-49023000,chr18:49057800-49080800,chr18:49176000-49193400,chr18:49242600-49274400,chr18:49274400-49288000,chr18:49288000-49371600,chr18:49377600-49417200,chr18:49456800-49583600,chr18:49624600-49655200,chr18:49668800-49707600,chr18:49709800-49773400,chr18:49776600-49792400,chr18:49792400-49804200,chr18:49805200-49829200,chr18:49830400-49842400,chr18:49851400-…	DCC,UNC5C
GO Biological Process	GO:0046604	positive regulation of mitotic centrosome separation	324	8.83019e-08	0.00116073	3.58249e-06	2.63317	15.1908	40	0.000693898	0.00182715	4199	0.319369	1	0.999786	1.75987	1.13645	2	5	0.000474383	0.4	chr2:107504800-107516200,chr2:107526400-107539200,chr2:107545400-107557600,chr2:107573400-107617800,chr2:107617800-107636800,chr2:107642400-107657600,chr2:107658600-107694200,chr2:107694200-107717000,chr2:107727600-107746000,chr2:107763000-107772800,chr2:107783200-107797600,chr2:107797600-107840400,chr2:107852400-107878800,chr2:107878800-107893200,chr2:107893200-107901600,chr2:107902400-107934800…	RANBP3L,RGPD4
GO Biological Process	GO:0071236	cellular response to antibiotic	339	1.30561e-07	0.00171623	5.06262e-06	1.95389	37.8732	74	0.00173	0.00338023	7495	0.740223	1	1	0.824938	3.63664	3	16	0.000711575	0.1875	chr1:186650600-186674600,chr1:186674600-186685200,chr1:186685200-186716400,chr1:186717600-186731400,chr1:186731400-186758400,chr1:186758400-186794600,chr1:186802800-186831600,chr1:186831600-186847400,chr1:186855800-186933200,chr1:186933200-186986400,chr1:186986800-186996000,chr1:187006400-187032600,chr1:187044600-187054200,chr1:187067800-187086800,chr1:187087600-187099800,chr1:187099800-187117200…	ABCB4,MEF2C,PLA2G4A
GO Biological Process	GO:2000352	negative regulation of endothelial cell apoptotic process	347	1.55192e-07	0.00204	5.87896e-06	1.70526	64.5062	110	0.00294656	0.00502467	1176	0.0205275	1	0.22945	1.8614	5.90954	11	26	0.00260911	0.423077	chr10:8148400-8178000,chr10:8226000-8263400,chr10:8304000-8320200,chr10:8320200-8340400,chr10:8385800-8452200,chr10:8452800-8470400,chr10:8530200-8550600,chr10:8551400-8568200,chr10:8582800-8601200,chr10:8609000-8643000,chr10:8657200-8713800,chr10:8731600-8759600,chr10:8767800-8828600,chr10:8838800-8849600,chr10:8853800-8884400,chr10:8887400-8898200,chr10:8902000-8923200,chr10:8956400-8981600,chr…	ANGPT1,FGA,FGG,GATA3,KDR,NDNF,SCG2,SEMA5A,TEK,TERT,TNFAIP3
GO Biological Process	GO:0097503	sialylation	369	3.49688e-07	0.00459665	1.24571e-05	1.62512	75.6867	123	0.00345728	0.00561849	2033	0.0827194	1	0.534848	1.67606	4.77309	8	21	0.00189753	0.380952	chr10:17342200-17355000,chr10:17355000-17381800,chr10:17406200-17427400,chr10:17435000-17473600,chr10:17474600-17490000,chr10:17532600-17581000,chr10:17586400-17658200,chr11:126650600-126739000,chr15:92404400-92436400,chr15:92978200-93032800,chr1:76411600-76425600,chr1:76450200-76504600,chr1:76504600-76533600,chr1:76542200-76564800,chr1:76567200-76608200,chr1:76620600-76632400,chr1:76640400-76666…	ST3GAL1,ST3GAL4,ST6GAL2,ST6GALNAC3,ST6GALNAC5,ST8SIA2,ST8SIA4,ST8SIA6
GO Biological Process	GO:0010652	positive regulation of cell communication by chemical coupling	379	4.83841e-07	0.00636009	1.67812e-05	2.96729	9.77324	29	0.00044643	0.00132468	1598	0.0516512	1	0.424878	4.39967	0.45458	2	2	0.000474383	1	chr1:147197400-147239400,chr6:121662000-121703600,chr6:121759800-121769200,chr6:121785800-121802800,chr6:121802800-121842600,chr6:121842600-121870200,chr6:121870200-121884200,chr6:121911200-121944200,chr6:121957600-121983600,chr6:121983600-122023800,chr6:122024800-122041200,chr6:122059800-122072400,chr6:122072400-122086800,chr6:122095800-122120200,chr6:122122800-122140800,chr6:122143400-122177800…	GJA1,GJA5
GO Biological Process	GO:0000454	snoRNA guided rRNA pseudouridine synthesis	405	1.0901e-06	0.0143293	3.5381e-05	2.97894	9.06361	27	0.000414015	0.00123333	5859	0.538651	1	1	1.46656	0.68187	1	3	0.000237192	0.333333	chr4:163087200-163108600,chr4:163108600-163153400,chr4:163187400-163210400,chr4:163212800-163355000,chr4:163356200-163397800,chr4:163398400-163417600,chr4:163419800-163465000,chr4:163468000-163482800,chr4:163482800-163495000,chr4:163495000-163523400,chr4:163524400-163548000,chr4:163550400-163590400,chr4:163606600-163662400,chr4:163673000-163697400,chr4:163723600-163732200,chr4:163733400-163750600…	NAF1
GO Biological Process	GO:0002438	acute inflammatory response to antigenic stimulus	406	1.09582e-06	0.0144046	3.54793e-05	2.10635	24.6873	52	0.00112768	0.0023753	6325	0.573868	1	1	1.09992	1.81832	2	8	0.000474383	0.25	chr10:8148400-8178000,chr10:8226000-8263400,chr10:8304000-8320200,chr10:8320200-8340400,chr10:8385800-8452200,chr10:8452800-8470400,chr10:8530200-8550600,chr10:8551400-8568200,chr10:8582800-8601200,chr10:8609000-8643000,chr10:8657200-8713800,chr10:8731600-8759600,chr10:8767800-8828600,chr10:8838800-8849600,chr10:8853800-8884400,chr10:8887400-8898200,chr10:8902000-8923200,chr10:8956400-8981600,chr…	GATA3,OPRM1
GO Biological Process	GO:0032962	positive regulation of inositol trisphosphate biosynthetic process	408	1.19613e-06	0.0157231	3.8537e-05	2.2865	18.8061	43	0.000859038	0.00196419	980	0.0109075	1	0.146306	3.51973	1.13645	4	5	0.000948767	0.8	chr2:48864200-48899400,chr2:48906600-48934400,chr2:48977600-49035400,chr2:49071800-49090600,chr2:49090600-49138200,chr2:49147000-49174000,chr2:49202000-49217400,chr2:49241800-49259800,chr2:49264200-49281400,chr2:49301800-49316800,chr2:49329600-49349200,chr3:11174800-11195800,chr3:152202800-152249200,chr3:152260000-152295000,chr3:152323200-152363400,chr3:152379400-152432000,chr3:152505400-15255220…	HRH1,LHCGR,P2RY1,POU1F1
GO Biological Process	GO:0089700	protein kinase D signaling	410	1.23599e-06	0.0162471	3.96271e-05	2.5356	13.8034	35	0.000630523	0.00159876	5859	0.538651	1	1	1.46656	0.68187	1	3	0.000237192	0.333333	chr14:29410000-29437000,chr14:29438200-29452200,chr14:29452800-29465800,chr14:29467400-29485600,chr14:29500000-29535600,chr14:29552200-29604800,chr14:29621000-29638000,chr14:29659600-29690000,chr14:29690000-29737400,chr14:29737400-29747600,chr14:29747600-29762800,chr14:29766400-29811000,chr14:29818400-29851600,chr14:29851600-29875400,chr14:29878200-29890400,chr14:29890400-29937600,chr14:29937600-…	PRKD1
GO Biological Process	GO:0016079	synaptic vesicle exocytosis	414	1.51211e-06	0.0198766	4.80112e-05	1.39909	154.386	216	0.00705218	0.00986662	2616	0.15058	1	0.75664	1.27732	14.092	18	62	0.00426945	0.290323	chr12:112910200-112937000,chr12:131080000-131086200,chr12:33140200-33154800,chr12:33203400-33225200,chr12:33270200-33305600,chr12:33427600-33436400,chr12:33445600-33474000,chr12:33495800-33531600,chr12:33531600-33565600,chr12:33593000-33616600,chr12:33616600-33635200,chr12:33716400-33755400,chr12:33804400-33845800,chr12:33861600-33872600,chr12:33890800-33910600,chr12:33912200-33926000,chr12:33926…	CADPS,CADPS2,CPLX2,NLGN1,PCLO,RIMS1,RIMS2,RPH3A,SNAP25,STX2,SYT1,SYT10,SYT3,SYT4,SYT6,TRIM9,UNC13A,UNC13C
GO Biological Process	GO:0045795	positive regulation of cell volume	431	2.02195e-06	0.0265786	6.16672e-05	3.11153	7.71324	24	0.000352331	0.00109629	3193	0.22729	1	0.935711	4.39967	0.22729	1	1	0.000237192	1	chr5:126974000-127008800,chr5:127008800-127026200,chr5:127027000-127040800,chr5:127080800-127125200,chr5:127192600-127233600,chr5:127244400-127295800,chr5:127296400-127354600,chr5:127453600-127493800,chr5:127494400-127534800,chr5:127537400-127572200,chr5:127573000-127620200,chr5:127620200-127643200,chr5:127643200-127686000,chr5:127686000-127724800,chr5:127724800-127743800,chr5:127756600-127767600…	SLC12A2
GO Biological Process	GO:0048789	cytoskeletal matrix organization at active zone	439	2.98431e-06	0.0392287	8.93593e-05	2.81827	9.58034	27	0.000437618	0.00123333	3193	0.22729	1	0.935711	4.39967	0.22729	1	1	0.000237192	1	chr3:172865400-172884800,chr3:172925000-172938600,chr3:172942600-172967000,chr3:172995200-173016800,chr3:173019600-173049200,chr3:173055800-173068000,chr3:173068800-173112600,chr3:173148800-173242200,chr3:173242800-173270000,chr3:173270000-173302400,chr3:173303600-173347200,chr3:173347200-173371600,chr3:173372800-173417200,chr3:173419600-173440800,chr3:173440800-173454600,chr3:173454600-173599600…	NLGN1

## Sheet: Lymph-BNHL
Ontology	ID	Desc	BinomRank	BinomP	BinomBonfP	BinomFdrQ	RegionFoldEnrich	ExpRegions	ObsRegions	GenomeFrac	SetCov	HyperRank	HyperP	HyperBonfP	HyperFdrQ	GeneFoldEnrich	ExpGenes	ObsGenes	TotalGenes	GeneSetCov	TermCov	Regions	Genes
GO Biological Process	GO:0098742	cell-cell adhesion via plasma-membrane adhesion molecules	1	3.52449e-76	4.63294e-72	4.63294e-72	2.08	363.942	757	0.0392983	0.0817406	93	1.50069e-10	1.97266e-06	2.12114e-08	2.01361	38.7363	78	220	0.0238824	0.354546	chr10:55549400-55785800,chr10:55786600-55811600,chr10:55812200-55891400,chr10:55900600-55990400,chr10:55992600-56100600,chr10:56103400-56147600,chr10:56148600-56229200,chr10:56260000-56315000,chr10:56315800-56356400,chr10:56366200-56420400,chr10:56421600-56586000,chr10:56587000-56673000,chr10:56673600-56763800,chr10:56775800-57052600,chr10:57053400-57388000,chr11:114710400-114809000,chr11:1148234…	ALCAM,AMIGO2,CADM1,CADM2,CBLN1,CD226,CDH10,CDH11,CDH12,CDH13,CDH18,CDH19,CDH2,CDH20,CDH26,CDH4,CDH5,CDH6,CDH7,CDH8,CDH9,CDHR3,CLDN1,CLDN10,CLDN17,CLDN23,CLDN5,CLSTN2,CXADR,DAB1,DCHS2,DSC1,DSC2,DSC3,DSCAM,DSG1,FAT1,FAT3,FAT4,FLRT3,GRID2,GYPC,IL1RAPL1,KIRREL3,LPHN3,NLGN1,NRXN1,PCDH10,PCDH11X,PCDH15,PCDH17,PCDH18,PCDH20,PCDH7,PCDH9,PCDHA1,PCDHAC2,PCDHB1,PCDHB15,PCDHB2,PTPRD,PTPRM,PTPRT,PVRL2,PVRL3,R…
GO Biological Process	GO:0051965	positive regulation of synapse assembly	3	1.39528e-45	1.8341e-41	6.11366e-42	2.20638	180.386	398	0.019478	0.0429759	83	3.932e-11	5.16861e-07	6.22725e-09	3.05815	11.4448	35	65	0.0107165	0.538462	chr10:67756800-67805600,chr10:67806200-67882800,chr10:67884200-67987200,chr10:67991600-68355600,chr10:68358000-68574800,chr10:68575600-68657800,chr10:68692800-69007800,chr10:69009600-69074600,chr10:69075400-69145400,chr12:48025000-48030800,chr13:83458200-83541200,chr13:83542200-83591000,chr13:83592400-83618600,chr13:83620600-83645400,chr13:83647800-83664200,chr13:83665000-83734600,chr13:83735400-…	AMIGO2,BAI3,CBLN1,CBLN2,CLSTN2,EFNA5,EPHB1,FLRT2,FLRT3,GRID2,IL1RAP,IL1RAPL1,LINGO2,LPHN3,LRRN1,LRRN3,LRRTM1,LRRTM3,LRTM1,NLGN1,NRXN1,NTRK2,NTRK3,PTPRD,SLITRK1,SLITRK2,SLITRK3,SLITRK4,SLITRK5,SLITRK6,SRPX2,SYNDIG1,THBS2,TPBG,UBE2V2
GO Biological Process	GO:0050807	regulation of synapse organization	5	9.82264e-40	1.29119e-35	2.58237e-36	1.88904	266.802	504	0.0288092	0.0544218	73	8.55287e-12	1.12427e-07	1.5401e-09	2.47911	22.1853	55	126	0.0168402	0.436508	chr10:53460600-53503000,chr10:53503400-53551000,chr10:53553400-53595600,chr10:53596200-53766800,chr10:53775400-53942400,chr10:54077200-54107200,chr10:54108000-54196400,chr10:54197600-54264600,chr10:54272400-54574200,chr10:67756800-67805600,chr10:67806200-67882800,chr10:67884200-67987200,chr10:67991600-68355600,chr10:68358000-68574800,chr10:68575600-68657800,chr10:68692800-69007800,chr10:69009600-…	AMIGO2,BAI3,CAMK2B,CBLN1,CBLN2,CDH2,CLSTN2,CTNNA2,DISC1,DKK1,DRD2,EFNA5,EPHA4,EPHA7,EPHB1,FLRT2,FLRT3,GHSR,GRID2,IL1RAP,IL1RAPL1,LINGO2,LPHN3,LRRN1,LRRN3,LRRTM1,LRRTM3,LRTM1,MEF2C,MUSK,NLGN1,NRXN1,NTRK2,NTRK3,PDLIM5,PPP1R9A,PTK2,PTN,PTPRD,RELN,ROBO2,SLITRK1,SLITRK2,SLITRK3,SLITRK4,SLITRK5,SLITRK6,SNCA,SRPX2,SYNDIG1,THBS2,TIAM1,TPBG,UBE2V2,WNT5A
GO Biological Process	GO:0008038	neuron recognition	10	8.01546e-28	1.05363e-23	1.05363e-24	2.27307	98.5453	224	0.0106409	0.0241874	188	9.53675e-07	0.0125361	6.66812e-05	3.19468	5.63437	18	32	0.00551133	0.5625	chr10:33888800-33953000,chr10:34010200-34102800,chr10:34103600-34215000,chr10:34215600-34257800,chr10:34258800-34364600,chr11:130957000-130997200,chr11:130999400-131056400,chr11:131057400-131112400,chr11:131116800-131239400,chr11:131249000-131332400,chr11:131342800-131411200,chr11:131412000-131575000,chr11:131576400-131631200,chr11:131632400-131771400,chr11:131784400-131844400,chr11:131866400-131…	APP,CDK5R1,CNTN4,CNTNAP2,DSCAM,EPHA3,EPHA4,FOXG1,GAP43,NCAM2,NDN,NRP1,NTM,OPCML,ROBO1,ROBO2,SEMA3A,SEMA5A
GO Biological Process	GO:0051962	positive regulation of nervous system development	12	2.34934e-26	3.08821e-22	2.57351e-23	1.38848	754.784	1048	0.0815014	0.113163	37	6.04612e-16	7.94762e-12	2.14801e-13	1.86092	82.7549	154	470	0.0471525	0.32766	chr10:118656600-118759600,chr10:33888800-33953000,chr10:34010200-34102800,chr10:34103600-34215000,chr10:34215600-34257800,chr10:34258800-34364600,chr10:34385400-34925600,chr10:34927400-35102800,chr10:35115200-35212800,chr10:44186400-44220000,chr10:44312600-44399000,chr10:44653600-44805800,chr10:44889600-44939000,chr10:53460600-53503000,chr10:53503400-53551000,chr10:53553400-53595600,chr10:5359620…	ACTR2,ADCYAP1,AMIGO2,ASCL1,ATOH1,ATP8A2,BAI3,BCL2,BCL6,BEND6,BIN1,BMP2,BMP4,BMP5,BMP7,BRINP1,BRINP2,BRINP3,C21orf91,CAMK2B,CBLN1,CBLN2,CDH4,CDKL5,CLSTN2,CNTN1,COBL,CTNNB1,CXCL12,CXCR4,DAB1,DCT,DISC1,DKK1,DPYSL3,DRD2,DSCAM,EFNA5,ENC1,ENSG00000117598,EPHA3,EPHA4,EPHB1,EPO,EZH2,FBXO38,FEZ1,FEZF1,FGF20,FLRT2,FLRT3,FMR1,FN1,FOXA1,FOXG1,GDF6,GLI2,GLI3,GORAB,GPR37L1,GPRC5B,GRID2,HGF,IL1RAP,IL1RAPL1,IL2,…
GO Biological Process	GO:0061564	axon development	16	1.35185e-20	1.77701e-16	1.11063e-17	1.37805	618.99	853	0.0668383	0.0921067	41	1.43416e-15	1.8852e-11	4.59805e-13	1.9642	65.6757	129	373	0.0394979	0.345844	chr10:117054600-117130400,chr10:117137200-117166800,chr10:117217600-117260600,chr10:117282800-117340400,chr10:117341000-117375600,chr10:117377800-117733400,chr10:117734600-117792400,chr10:117793600-117954800,chr10:117955800-118024800,chr10:118045400-118110800,chr10:118656600-118759600,chr10:122905200-123192000,chr10:123192800-123352200,chr10:33888800-33953000,chr10:34010200-34102800,chr10:3410360…	ALCAM,ANK3,APBB2,APP,ARX,ATOH1,ATP8A2,AUTS2,BCL11B,BCL2,BMP7,BMPR1B,C9orf72,CDH11,CDH4,CDK5R1,CHL1,CNTN4,COBL,COL25A1,CRMP1,CTNNA2,CXCL12,CXCR4,DAB1,DCC,DCLK1,DOK5,DOK6,DRD2,EFNA5,EFNB1,EFNB2,ENSG00000117600,EPHA3,EPHA4,EPHA5,EPHA7,EPHB1,ETV1,EXT1,EZR,FEZ1,FEZF1,FGFR2,FLRT2,FLRT3,FOXB1,FOXG1,GAB1,GAP43,GATA3,GBX2,GDNF,GFRA1,GFRA2,GLI2,GLI3,GRB10,GRB2,IRS2,ISL1,ISPD,KIAA1598,LAMA2,LMX1A,LRFN2,LRRC…
GO Biological Process	GO:0050919	negative chemotaxis	20	5.59964e-19	7.36073e-15	3.68036e-16	2.06782	88.9827	184	0.00960832	0.0198683	231	3.11106e-06	0.0408949	0.000177034	3.00675	5.98652	18	34	0.00551133	0.529412	chr10:82595400-82687600,chr10:82688600-82754200,chr10:82756000-82936800,chr10:82937800-82965000,chr10:82999800-83036600,chr10:83037400-83096400,chr10:83097200-83262600,chr10:83270800-83286600,chr10:83309200-83429000,chr10:83429800-83461800,chr10:83485200-83562800,chr10:83570800-83631200,chr10:83639400-83731800,chr10:83735000-83793800,chr10:83796000-83931600,chr10:83933800-84020000,chr10:84020800-…	EFNA5,EPHA7,FLRT2,FLRT3,ITGAV,NRG1,NRG3,PLXNA4,ROBO1,RYK,SEMA3A,SEMA3C,SEMA3D,SEMA3E,SEMA5A,SLIT2,SLIT3,WNT5A
GO Biological Process	GO:0046426	negative regulation of JAK-STAT cascade	23	7.74872e-17	1.01857e-12	4.42856e-14	2.13907	69.6565	149	0.00752148	0.016089	3939	0.278771	1	0.930299	1.22497	8.97978	11	51	0.00336803	0.215686	chr10:67756800-67805600,chr10:67806200-67882800,chr10:67884200-67987200,chr10:67991600-68355600,chr10:68358000-68574800,chr10:68575600-68657800,chr10:68692800-69007800,chr10:69009600-69074600,chr10:69075400-69145400,chr11:39320000-39346200,chr11:39346800-39392600,chr11:39393000-39471000,chr11:39473200-39516200,chr11:39518200-39554200,chr11:39578200-39701600,chr11:39726400-39764800,chr11:39765600-…	DAB1,DCN,FLRT2,FLRT3,LRRC4C,LRRTM1,LRRTM3,LRRTM4,LRTM1,SOCS1,SOCS6
GO Biological Process	GO:0030182	neuron differentiation	24	1.86857e-16	2.45623e-12	1.02343e-13	1.20905	1368.84	1655	0.147807	0.178706	12	5.03537e-23	6.61899e-19	5.51582e-20	1.73469	161.988	281	920	0.086038	0.305435	chr10:117054600-117130400,chr10:117137200-117166800,chr10:117217600-117260600,chr10:117282800-117340400,chr10:117341000-117375600,chr10:117377800-117733400,chr10:117734600-117792400,chr10:117793600-117954800,chr10:117955800-118024800,chr10:118045400-118110800,chr10:118656600-118759600,chr10:119503200-119568400,chr10:119606800-119705400,chr10:122905200-123192000,chr10:123192800-123352200,chr10:338…	ACSL4,ADCYAP1,AGTPBP1,ALCAM,ALK,ANK3,APBB2,APP,AREGB,ARX,ASCL1,ATOH1,ATP8A2,ATXN10,AUTS2,BAI3,BARHL2,BCL11B,BCL2,BMP4,BMP7,BMPR1B,BTBD3,BTG2,C21orf91,C9orf72,CBLN1,CDH11,CDH4,CDK5R1,CHL1,CLIC5,CNTN1,CNTN4,CNTN6,CNTNAP2,COBL,COL25A1,CRMP1,CTNNA2,CTNNB1,CTNND2,CXCL12,CXCR4,DAB1,DBX1,DCC,DCLK1,DCLK2,DISC1,DLL1,DOK5,DOK6,DPYSL3,DRD1,DRD2,DSCAM,EFHD1,EFNA5,EFNB1,EFNB2,EGFR,EMX2,EN1,ENSG00000117600,ENS…
GO Biological Process	GO:0048667	cell morphogenesis involved in neuron differentiation	25	1.29484e-15	1.70207e-11	6.80827e-13	1.3153	641.678	844	0.0692882	0.0911349	54	5.24951e-14	6.90048e-10	1.27787e-11	1.87869	69.1971	130	393	0.039804	0.330789	chr10:117054600-117130400,chr10:117137200-117166800,chr10:117217600-117260600,chr10:117282800-117340400,chr10:117341000-117375600,chr10:117377800-117733400,chr10:117734600-117792400,chr10:117793600-117954800,chr10:117955800-118024800,chr10:118045400-118110800,chr10:118656600-118759600,chr10:122905200-123192000,chr10:123192800-123352200,chr10:33888800-33953000,chr10:34010200-34102800,chr10:3410360…	ALCAM,ANK3,APBB2,APP,ARX,ATOH1,ATP8A2,AUTS2,BCL11B,BCL2,BMP7,BMPR1B,BTBD3,C9orf72,CDH11,CDH4,CDK5R1,CHL1,CLIC5,CNTN4,COBL,COL25A1,CRMP1,CTNNA2,CTNND2,CXCL12,CXCR4,DAB1,DCC,DCLK1,DOK5,DOK6,DRD2,DSCAM,EFNA5,EFNB1,EFNB2,ENSG00000117600,EPHA4,EPHA5,EPHA7,EPHB1,ETV1,EXT1,EZR,FEZ1,FEZF1,FGFR2,FLRT2,FLRT3,FOXB1,FOXG1,GAB1,GAP43,GATA3,GBX2,GDNF,GFRA1,GFRA2,GLI2,GLI3,GRB10,GRB2,IRS2,ISL1,ISPD,KIAA1598,LAM…
GO Biological Process	GO:0021884	forebrain neuron development	29	1.19797e-14	1.57473e-10	5.4301e-12	1.98042	77.7614	154	0.00839666	0.0166289	110	1.51902e-09	1.99676e-05	1.81523e-07	3.91684	5.10615	20	29	0.0061237	0.689655	chr10:122905200-123192000,chr10:123192800-123352200,chr10:33888800-33953000,chr10:34010200-34102800,chr10:34103600-34215000,chr10:34215600-34257800,chr10:34258800-34364600,chr11:113352000-113387200,chr13:112227600-112330400,chr13:112550400-112604400,chr13:112766600-112828200,chr14:28186800-28295400,chr14:28296000-28352000,chr14:28352800-28380200,chr14:28393400-28473000,chr14:28475600-28481800,chr…	ARX,DCLK2,DISC1,DRD1,DRD2,FGFR2,FOXG1,GBX2,GNAQ,LHX8,NRP1,RAPGEF2,ROBO1,ROBO2,SALL3,SEMA3A,SLC4A10,SLIT2,SOX1,WNT5A
GO Biological Process	GO:0001964	startle response	33	1.06513e-13	1.40012e-09	4.24278e-11	2.19173	51.1011	112	0.00551789	0.0120937	923	0.00704966	1	0.100399	2.27177	4.40186	10	25	0.00306185	0.4	chr11:113352000-113387200,chr13:85370200-85405400,chr13:85407600-85450600,chr13:85451600-85535600,chr13:85536400-85598200,chr13:85737800-85775200,chr13:85783600-85822200,chr13:85824600-85865200,chr13:85878200-85910400,chr13:85911600-86005000,chr13:86033600-86121000,chr13:86160200-86214200,chr13:86215200-86274600,chr13:86275400-86348200,chr13:86349600-86423400,chr13:86425600-86483800,chr13:8651420…	CTNNA2,DRD1,DRD2,GLRB,GRID2,GRIN3A,NRG1,NRXN1,PARK2,SLITRK6
GO Biological Process	GO:2000807	regulation of synaptic vesicle clustering	38	1.16273e-12	1.52841e-08	4.02212e-10	2.88911	21.1137	61	0.00227986	0.00658676	1268	0.0213827	1	0.221669	3.24539	1.23252	4	7	0.00122474	0.571429	chr13:58103800-58144800,chr13:58146600-58198200,chr13:58212600-58379200,chr13:58381200-58397400,chr13:58399000-58419000,chr13:58422200-58439800,chr13:58455800-58519600,chr13:58520400-58546400,chr13:58548200-58643400,chr13:58644200-58671800,chr13:58708000-58749600,chr13:58785600-58854800,chr13:58864000-58945400,chr13:58946400-58973600,chr13:58978600-59003200,chr13:59004600-59029000,chr13:59030000-…	CDH2,MAGI2,NLGN1,PCDH17
GO Biological Process	GO:0007638	mechanosensory behavior	39	2.91797e-12	3.83567e-08	9.83506e-10	2.37968	34.8787	83	0.00376619	0.00896232	1518	0.0350281	1	0.303323	2.27177	2.64111	6	15	0.00183711	0.4	chr11:113352000-113387200,chr13:85370200-85405400,chr13:85407600-85450600,chr13:85451600-85535600,chr13:85536400-85598200,chr13:85737800-85775200,chr13:85783600-85822200,chr13:85824600-85865200,chr13:85878200-85910400,chr13:85911600-86005000,chr13:86033600-86121000,chr13:86160200-86214200,chr13:86215200-86274600,chr13:86275400-86348200,chr13:86349600-86423400,chr13:86425600-86483800,chr13:8651420…	CNTNAP2,DRD2,ETV1,FOXP2,NRXN1,SLITRK6
GO Biological Process	GO:0072272	proximal/distal pattern formation involved in metanephric nephron development	40	4.38979e-12	5.77038e-08	1.4426e-09	4.11372	8.75119	36	0.000944951	0.00388727	1394	0.0309943	1	0.292267	5.67942	0.352148	2	2	0.00061237	1	chr5:2046600-2106400,chr5:2248400-2317600,chr5:2351200-2422800,chr5:2425600-2477200,chr5:2588000-2676800,chr5:2697200-2736800,chr5:2780200-2826600,chr5:2827600-2878600,chr5:2880400-2921000,chr5:2976200-3001200,chr5:3011400-3058800,chr5:3101800-3163000,chr5:3169000-3251800,chr5:3326200-3371800,chr5:3374400-3398000,chr5:3407000-3480200,chr5:3481200-3508400,chr5:3524200-3588200,chr5:3608800-3747200,…	IRX1,IRX2
GO Biological Process	GO:1903464	negative regulation of mitotic cell cycle DNA replication	46	1.32121e-11	1.73673e-07	3.77549e-09	9.34021	1.82009	17	0.000196533	0.00183566	4239	0.321154	1	0.995888	2.83971	0.352148	1	2	0.000306185	0.5	chr3:187460800-187461000,chr3:187461000-187461200,chr3:187461200-187461400,chr3:187461400-187461600,chr3:187461600-187462000,chr3:187462000-187463600,chr3:187463600-187464000,chr3:187464000-187469200,chr3:187619400-187620200,chr3:187654800-187660000,chr3:187660400-187665400,chr3:187685800-187687200,chr3:187691000-187694400,chr3:187695600-187698800,chr3:187768400-187802600,chr3:187802600-187804000…	BCL6
GO Biological Process	GO:0032764	negative regulation of mast cell cytokine production	48	3.09452e-11	4.06775e-07	8.47447e-09	8.83308	1.92458	17	0.000207816	0.00183566	4239	0.321154	1	0.995888	2.83971	0.352148	1	2	0.000306185	0.5	chr3:187460800-187461000,chr3:187461000-187461200,chr3:187461200-187461400,chr3:187461400-187461600,chr3:187461600-187462000,chr3:187462000-187463600,chr3:187463600-187464000,chr3:187464000-187469200,chr3:187619400-187620200,chr3:187654800-187660000,chr3:187660400-187665400,chr3:187685800-187687200,chr3:187691000-187694400,chr3:187695600-187698800,chr3:187768400-187802600,chr3:187802600-187804000…	BCL6
GO Biological Process	GO:0007610	behavior	49	3.28985e-11	4.32451e-07	8.82553e-09	1.24001	732.251	908	0.0790683	0.0980456	53	4.91061e-14	6.455e-10	1.21793e-11	1.73625	95.6083	166	543	0.0508267	0.305709	chr10:106373000-106402400,chr10:106587200-106648200,chr10:106651600-106722000,chr10:106732600-106810800,chr10:106813200-106976800,chr10:106995400-107165000,chr10:107169000-107222000,chr10:107249800-107339200,chr10:107340000-107430800,chr10:119845400-119939600,chr10:120163800-120219000,chr10:128610400-128857600,chr10:128858200-128934600,chr10:128935600-128994400,chr10:128996400-129086600,chr10:129…	ACTR2,ADAM2,ADAM22,ADCY8,ADCYAP1,AFF2,ALK,ANKH,APBA1,APBA2,APP,ASTN1,ATP8A2,AUTS2,AVPR1A,BAI3,BCHE,BCL2,BRINP1,BTG2,CALB1,CCND2,CHL1,CLDN5,CNTNAP2,CRHBP,CXCL12,DAB1,DACH1,DGKI,DKK1,DMRTA1,DPP4,DRD1,DRD2,DRD5,DSCAM,EGFR,EN1,EPHA4,EPS8,ETV1,FGF12,FGF13,FOXA2,FOXB1,FOXP2,GABRA5,GABRG2,GDNF,GHSR,GLRB,GNAQ,GPR37,GRIA1,GRID1,GRIK2,GRIN2B,GRM1,GRM5,HAND2,HCRTR2,HOMER1,HOXD10,HPGDS,HRH2,HTR1A,HTR1B,HTR2A…
GO Biological Process	GO:0010845	positive regulation of reciprocal meiotic recombination	50	4.13608e-11	5.43687e-07	1.08738e-08	4.92535	5.48184	27	0.000591928	0.00291545	4239	0.321154	1	0.995888	2.83971	0.352148	1	2	0.000306185	0.5	chr5:22854000-22964600,chr5:22971800-22991200,chr5:22992200-23013000,chr5:23014000-23035600,chr5:23036000-23071800,chr5:23085600-23128400,chr5:23129800-23176400,chr5:23177400-23296000,chr5:23296600-23415800,chr5:23424800-23466600,chr5:23468200-23614400,chr5:23615400-23674800,chr5:23677400-23709400,chr5:23710200-23835600,chr5:23837800-23853600,chr5:23865000-23887800,chr5:23914400-23924400,chr5:239…	PRDM9
GO Biological Process	GO:0035385	Roundabout signaling pathway	54	1.15928e-10	1.52387e-06	2.82198e-08	2.78697	19.017	53	0.00205345	0.00572292	1268	0.0213827	1	0.221669	3.24539	1.23252	4	7	0.00122474	0.571429	chr3:76044200-76135200,chr3:76135800-76213000,chr3:76214000-76293200,chr3:76294600-76341600,chr3:76345600-76398600,chr3:76400600-76459800,chr3:76464200-76490200,chr3:76549800-76568600,chr3:76569200-76600000,chr3:76600800-76636400,chr3:76637200-76772800,chr3:76774600-76827000,chr3:76827800-76899400,chr3:76900800-76941800,chr3:79070200-79101000,chr3:79105000-79252000,chr3:79252800-79285200,chr3:792…	ROBO1,ROBO2,SLIT2,SLIT3
GO Biological Process	GO:0007379	segment specification	61	2.05024e-10	2.69504e-06	4.4181e-08	2.22469	35.5105	79	0.00383441	0.0085304	534	0.000557	1	0.0137112	3.19468	2.81719	9	16	0.00275566	0.5625	chr16:54337000-54388200,chr16:54411200-54463200,chr16:54465200-54499000,chr16:54499600-54566600,chr16:54879200-54935800,chr20:38973000-39037800,chr2:18896200-18949000,chr2:18950600-19084600,chr2:19227800-19294200,chr2:19295000-19349800,chr2:19352800-19546600,chr2:19582800-19611400,chr2:19674400-19813400,chr2:19827600-19896400,chr5:2046600-2106400,chr5:2248400-2317600,chr5:2351200-2422800,chr5:242…	COBL,DLL1,IRX1,IRX2,IRX3,MAFB,MEOX2,MLLT3,OSR1
GO Biological Process	GO:0035249	synaptic transmission, glutamatergic	66	3.08183e-10	4.05106e-06	6.13797e-08	2.27193	32.5714	74	0.00351705	0.0079905	4150	0.305658	1	0.968162	1.35224	3.69756	5	21	0.00153093	0.238095	chr16:61084000-61107400,chr16:61109200-61309800,chr16:61310600-61557400,chr16:61564200-61727800,chr16:61728600-61873400,chr16:61878800-61974600,chr16:61975400-62067200,chr16:62102800-62167800,chr16:62168400-62217000,chr16:62217600-62333600,chr16:62364600-62442800,chr16:62451400-62494200,chr16:62510600-62539000,chr16:62539800-62592400,chr16:62593000-62618800,chr16:62620000-62652400,chr16:62684600-…	CDH8,GRIA2,GRID2,GRIK2,PARK2
GO Biological Process	GO:0009052	pentose-phosphate shunt, non-oxidative branch	67	4.25297e-10	5.59053e-06	8.34408e-08	4.75794	5.25438	25	0.000567366	0.00269949	3951	0.286015	1	0.951575	1.89314	1.05645	2	6	0.00061237	0.333333	chr2:210639800-210788400,chr2:89045800-89053400,chr2:89065200-89065800,chr2:89078200-89113400,chr2:89117400-89127600,chr2:89127600-89129800,chr2:89131400-89133000,chr2:89134000-89155200,chr2:89155200-89156000,chr2:89156000-89161600,chr2:89161600-89163000,chr2:89163000-89163800,chr2:89163800-89166600,chr2:89185000-89185800,chr2:89186200-89196200,chr2:89196200-89197800,chr2:89246800-89247200,chr2:8…	RPE,RPIA
GO Biological Process	GO:0006014	D-ribose metabolic process	69	4.8566e-10	6.384e-06	9.25218e-08	4.92319	4.87489	24	0.000526389	0.00259151	5201	0.440694	1	1	1.89314	0.528223	1	3	0.000306185	0.333333	chr2:89045800-89053400,chr2:89065200-89065800,chr2:89078200-89113400,chr2:89117400-89127600,chr2:89127600-89129800,chr2:89131400-89133000,chr2:89134000-89155200,chr2:89155200-89156000,chr2:89156000-89161600,chr2:89161600-89163000,chr2:89163000-89163800,chr2:89163800-89166600,chr2:89185000-89185800,chr2:89186200-89196200,chr2:89196200-89197800,chr2:89246800-89247200,chr2:89247200-89252600,chr2:892…	RPIA
GO Biological Process	GO:0060007	linear vestibuloocular reflex	74	1.26275e-09	1.65989e-05	2.24309e-07	4.34225	5.98768	26	0.000646548	0.00280747	2865	0.176074	1	0.807852	5.67942	0.176074	1	1	0.000306185	1	chr13:85370200-85405400,chr13:85407600-85450600,chr13:85451600-85535600,chr13:85536400-85598200,chr13:85737800-85775200,chr13:85783600-85822200,chr13:85824600-85865200,chr13:85878200-85910400,chr13:85911600-86005000,chr13:86033600-86121000,chr13:86160200-86214200,chr13:86215200-86274600,chr13:86275400-86348200,chr13:86349600-86423400,chr13:86425600-86483800,chr13:86514200-86554000,chr13:86587000-…	SLITRK6
GO Biological Process	GO:0050783	cocaine metabolic process	86	1.09404e-08	0.000143811	1.67222e-06	4.34243	5.29657	23	0.000571923	0.00248353	2865	0.176074	1	0.807852	5.67942	0.176074	1	1	0.000306185	1	chr3:164918200-165132000,chr3:165133800-165148800,chr3:165149600-165200600,chr3:165201400-165234800,chr3:165236400-165282200,chr3:165283000-165346600,chr3:165348200-165378200,chr3:165394600-165409800,chr3:165410800-165437800,chr3:165438800-165459200,chr3:165460400-165507800,chr3:165509600-165688800,chr3:165745600-165808400,chr3:165820400-165852800,chr3:165862800-165900000,chr3:165900600-166070200…	BCHE
GO Biological Process	GO:0006958	complement activation, classical pathway	89	1.50517e-08	0.000197855	2.22309e-06	2.38412	22.6499	54	0.00244573	0.0058309	4889	0.359619	1	0.966902	1.20473	5.81045	7	33	0.00214329	0.212121	chr10:54077200-54107200,chr10:54108000-54196400,chr10:54197600-54264600,chr10:54272400-54574200,chr10:54593800-54627000,chr10:54629000-54725200,chr10:54734200-54845600,chr10:54846400-54947400,chr10:54958000-55032000,chr10:55032600-55095000,chr10:55097000-55154000,chr10:55157200-55206600,chr10:55207800-55244600,chr10:55247800-55277000,chr10:55278600-55426000,chr10:55428200-55508800,chr10:55510200-…	C6,C7,C8B,ENSG00000259680,IGLL1,IGLL5,MBL2
GO Biological Process	GO:0061343	cell adhesion involved in heart morphogenesis	91	1.79238e-08	0.000235608	2.5891e-06	2.79873	14.2922	40	0.00154327	0.00431919	1192	0.0189391	1	0.208855	4.25957	0.704297	3	4	0.000918555	0.75	chr14:84987600-85027000,chr14:85034200-85078800,chr14:85079600-85088800,chr14:85091000-85113000,chr14:85113600-85168000,chr14:85195200-85229800,chr14:85232000-85249800,chr14:85256200-85303600,chr14:85304400-85322600,chr14:85330600-85351600,chr14:85370400-85430600,chr14:85431400-85450000,chr14:85466800-85503600,chr14:85521600-85550800,chr14:85551800-85577600,chr14:85579400-85610400,chr14:85615000-…	FLRT2,TGFB2,TGFBR2
GO Biological Process	GO:0001662	behavioral fear response	94	2.07283e-08	0.000272473	2.89865e-06	1.88558	48.7913	92	0.00526847	0.00993413	690	0.00231915	1	0.0441816	2.35011	5.10615	12	29	0.00367422	0.413793	chr15:27018800-27056600,chr15:27095200-27135600,chr15:27151800-27197000,chr18:1057000-1091600,chr18:1092400-1143400,chr18:1145200-1175200,chr18:1262800-1371000,chr18:1390400-1441000,chr18:1452200-1549600,chr18:1551200-1578400,chr18:1579800-1671200,chr18:1672800-1833000,chr18:1834200-1913200,chr18:60793600-60795800,chr18:60805200-60806400,chr18:60806400-60809200,chr18:60809200-60809600,chr18:60809…	ADCYAP1,BCL2,BRINP1,DPP4,DRD1,GABRA5,GRIK2,HTR1A,HTR2C,KALRN,LYPD1,NPY2R
GO Biological Process	GO:0060284	regulation of cell development	111	1.20908e-07	0.00158933	1.43183e-05	1.14564	1150.45	1318	0.124225	0.142317	25	2.0768e-18	2.72995e-14	1.09198e-15	1.69399	142.268	241	808	0.0737906	0.298267	chr10:118656600-118759600,chr10:128176800-128382800,chr10:128384000-128447000,chr10:128448000-128481800,chr10:128547000-128586600,chr10:128610400-128857600,chr10:128858200-128934600,chr10:128935600-128994400,chr10:128996400-129086600,chr10:129087800-129199200,chr10:129200400-129258800,chr10:129259600-129343200,chr10:17326000-17381800,chr10:33888800-33953000,chr10:34010200-34102800,chr10:34103600-…	ACTR2,ADCYAP1,AKAP13,AKAP6,APP,ARNTL,ASAP1,ASCL1,ATOH1,ATP8A2,AXIN2,BAI3,BARHL2,BCL11A,BCL11B,BCL2,BCL6,BEND6,BIN1,BMP10,BMP2,BMP4,BMP5,BMP7,BRINP1,BRINP2,BRINP3,C21orf91,CAMK2B,CASZ1,CCDC88A,CDH2,CDH4,CDH5,CDK1,CDK5R1,CDK5RAP2,CDKL5,CHODL,CLDN5,CNTN1,CNTN4,COBL,COL3A1,CRMP1,CSMD3,CTNNB1,CXCL12,CXCR4,DAB1,DCC,DCT,DISC1,DKK1,DLL1,DNM3,DOCK1,DOCK5,DPYSL3,DRD2,DSCAM,DTX1,DUSP10,EDN1,EDNRB,EFNA5,EFNB…
GO Biological Process	GO:0007171	activation of transmembrane receptor protein tyrosine kinase activity	114	1.38507e-07	0.00182067	1.59708e-05	2.0017	34.4706	69	0.00372213	0.0074506	1137	0.0164712	1	0.190426	2.62127	2.28896	6	13	0.00183711	0.461539	chr10:82595400-82687600,chr10:82688600-82754200,chr10:82756000-82936800,chr10:82937800-82965000,chr10:82999800-83036600,chr10:83037400-83096400,chr10:83097200-83262600,chr10:83270800-83286600,chr10:83309200-83429000,chr10:83429800-83461800,chr10:83485200-83562800,chr10:83570800-83631200,chr10:83639400-83731800,chr10:83735000-83793800,chr10:83796000-83931600,chr10:83933800-84020000,chr10:84020800-…	ANGPT1,EFNA5,NRG1,NRG3,PDGFC,PRLR
GO Biological Process	GO:0002399	MHC class II protein complex assembly	116	1.57689e-07	0.00207283	1.78692e-05	9.62066	1.03943	10	0.000112237	0.0010798	2531	0.145208	1	0.754155	2.83971	0.704297	2	4	0.00061237	0.5	chr6:32440400-32442200,chr6:32442200-32442800,chr6:32452200-32452400,chr6:32452600-32484200,chr6:32503200-32505800,chr6:32505800-32516600,chr6:32520800-32522800,chr6:32523600-32526200,chr6:32551400-32556200,chr6:32556800-32557600	HLA-DRA,HLA-DRB1
GO Biological Process	GO:0050908	detection of light stimulus involved in visual perception	119	2.24629e-07	0.00295275	2.4813e-05	2.43968	17.6252	43	0.00190317	0.00464313	2480	0.135705	1	0.719293	1.77482	2.81719	5	16	0.00153093	0.3125	chr13:25950200-25981600,chr13:25981600-26034000,chr13:26243600-26385400,chr13:26525800-26586000,chr1:68849800-68928800,chr6:65406800-65459200,chr6:65462800-65538600,chr6:65541000-65604600,chr6:65605400-65632400,chr6:65633600-65675800,chr6:65676600-65729600,chr6:65731000-65777800,chr6:65778600-65797000,chr6:65799800-65818800,chr6:65820000-65838400,chr6:65839600-65857600,chr6:65859200-65931600,chr6…	ATP8A2,EYS,GJA10,GUCY2F,RPE65
GO Biological Process	GO:0070352	positive regulation of white fat cell proliferation	120	2.30464e-07	0.00302945	2.52454e-05	3.32381	7.82235	26	0.000844655	0.00280747	1394	0.0309943	1	0.292267	5.67942	0.352148	2	2	0.00061237	1	chr5:43817800-43945800,chr5:43968200-44108400,chr5:44214000-44387000,chr5:44389200-44475400,chr5:44522000-44595600,chr5:44596800-44635600,chr5:44658000-44786000,chr7:53594600-53630400,chr7:53632600-53644600,chr7:53646200-53778600,chr7:53779800-53822200,chr7:53824800-53861000,chr7:53864800-53890600,chr7:53892400-53900800,chr7:53903000-53920800,chr7:53964400-53989800,chr7:54001800-54047600,chr7:540…	FGF10,VSTM2A
GO Biological Process	GO:0071711	basement membrane organization	122	2.5248e-07	0.00331885	2.72037e-05	2.40033	18.3308	44	0.00197936	0.00475111	6293	0.553574	1	1	1.06489	2.81719	3	16	0.000918555	0.1875	chr13:110494600-110510800,chr13:110515000-110561200,chr13:110562000-110622200,chr13:110826800-110884600,chr13:110900400-110948000,chr14:84987600-85027000,chr14:85034200-85078800,chr14:85079600-85088800,chr14:85091000-85113000,chr14:85113600-85168000,chr14:85195200-85229800,chr14:85232000-85249800,chr14:85256200-85303600,chr14:85304400-85322600,chr14:85330600-85351600,chr14:85370400-85430600,chr14…	COL4A1,FERMT1,FLRT2
GO Biological Process	GO:0071420	cellular response to histamine	129	4.18328e-07	0.00549892	4.26273e-05	2.6187	13.7473	36	0.00148442	0.00388727	884	0.00589133	1	0.0876036	3.54964	1.40859	5	8	0.00153093	0.625	chr15:26111800-26169600,chr15:26206200-26241800,chr15:26400000-26472400,chr15:26499600-26532400,chr15:26552800-26590800,chr15:26592400-26619800,chr15:26663600-26697000,chr15:26795800-26825800,chr15:26861200-26890600,chr15:26898800-26939200,chr15:26940000-26979800,chr15:26981000-27015000,chr15:27018800-27056600,chr4:46998600-47029600,chr5:160337000-160430600,chr5:160446000-160925600,chr5:160926600…	GABRA1,GABRB1,GABRB2,GABRB3,GABRG2
GO Biological Process	GO:0071447	cellular response to hydroperoxide	131	5.40881e-07	0.00710989	5.42739e-05	2.51366	15.1174	38	0.00163237	0.00410323	884	0.00589133	1	0.0876036	3.54964	1.40859	5	8	0.00153093	0.625	chr12:16417800-16480600,chr12:16481800-16546200,chr12:16564600-16755600,chr14:29406000-29437000,chr14:29452000-29519400,chr14:29535800-29762600,chr14:29764800-29876200,chr14:29877600-29941800,chr14:29942600-29989600,chr14:29990800-30035000,chr14:30037000-30086000,chr14:30086800-30114600,chr14:30120000-30239200,chr14:30239800-30308200,chr14:30328200-30393000,chr14:30401000-30498800,chr14:30500800-…	CD36,DAPK1,MGST1,OXR1,PRKD1
GO Biological Process	GO:0007214	gamma-aminobutyric acid signaling pathway	136	7.50964e-07	0.00987142	7.2584e-05	1.8779	38.3408	72	0.00414003	0.00777454	144	5.75736e-08	0.000756805	5.25559e-06	3.9509	4.04971	16	23	0.00489896	0.695652	chr15:26111800-26169600,chr15:26206200-26241800,chr15:26400000-26472400,chr15:26499600-26532400,chr15:26552800-26590800,chr15:26592400-26619800,chr15:26663600-26697000,chr15:26795800-26825800,chr15:26861200-26890600,chr15:26898800-26939200,chr15:26940000-26979800,chr15:26981000-27015000,chr15:27018800-27056600,chr15:27095200-27135600,chr15:27151800-27197000,chr15:27219000-27241600,chr15:27246000-…	GABBR2,GABRA1,GABRA2,GABRA3,GABRA4,GABRA5,GABRA6,GABRB1,GABRB2,GABRB3,GABRG1,GABRG2,GABRG3,HTR4,PLCL1,SLC12A2
GO Biological Process	GO:0097264	self proteolysis	137	7.67792e-07	0.0100926	7.36688e-05	2.18769	22.3981	49	0.00241854	0.005291	1557	0.0368741	1	0.31131	2.83971	1.40859	4	8	0.00122474	0.5	chr11:104446400-104520800,chr11:78603800-78672800,chr11:79226800-79280200,chr11:79297000-79339400,chr11:79340400-79411400,chr11:79414400-79668800,chr11:79671600-79810800,chr11:79811800-79881400,chr11:79882200-79925400,chr11:79951000-79981000,chr11:79981600-79993200,chr11:79994000-80014200,chr11:80015200-80117400,chr11:80118200-80174800,chr4:182051200-182301400,chr4:182302400-182317800,chr4:182344…	CASP12,TENM2,TENM3,TENM4
GO Biological Process	GO:0035418	protein localization to synapse	138	8.35635e-07	0.0109844	7.95972e-05	1.89092	37.019	70	0.0039973	0.00755858	3919	0.269457	1	0.903804	1.36306	4.40186	6	25	0.00183711	0.24	chr20:10106800-10148200,chr20:10206600-10268000,chr20:10344400-10383800,chr2:50110200-50568800,chr2:50574800-50642800,chr2:50644000-51013800,chr2:51016000-51167800,chr2:51170000-51361600,chr2:51362200-51403600,chr2:51416600-51456800,chr2:51457800-51732800,chr2:51733600-51826800,chr2:51829200-51841600,chr2:51857000-51913800,chr2:51914400-51940200,chr2:51941000-52069000,chr2:52071800-52103600,chr2:…	LRRTM1,NLGN1,NRXN1,PCLO,RELN,SNAP25
GO Biological Process	GO:0002326	B cell lineage commitment	143	1.42561e-06	0.0187397	0.000131047	3.38101	6.50694	22	0.000702617	0.00237555	2531	0.145208	1	0.754155	2.83971	0.704297	2	4	0.00061237	0.5	chr11:36808200-36934200,chr11:36935000-36980200,chr11:37000800-37088200,chr11:37089200-37183200,chr11:37184200-37234200,chr11:37246800-37311000,chr11:37323800-37357400,chr11:37418200-37443400,chr11:37445800-37537600,chr11:37552800-37601400,chr18:60793600-60795800,chr18:60805200-60806400,chr18:60806400-60809200,chr18:60809200-60809600,chr18:60809600-60811800,chr18:60825600-60833000,chr18:60983000-…	BCL2,RAG2
GO Biological Process	GO:0006911	phagocytosis, engulfment	146	1.81656e-06	0.0238787	0.000163553	1.83025	39.3389	72	0.0042478	0.00777454	1360	0.0280065	1	0.270695	1.89314	5.28223	10	30	0.00306185	0.333333	chr10:128176800-128382800,chr10:128384000-128447000,chr10:128448000-128481800,chr10:128547000-128586600,chr10:128610400-128857600,chr10:128858200-128934600,chr10:128935600-128994400,chr10:128996400-129086600,chr10:129087800-129199200,chr10:129200400-129258800,chr10:129259600-129343200,chr15:39722800-39807200,chr16:34477000-34483600,chr1:28412800-28414200,chr22:23027000-23028800,chr22:23029400-230…	ARHGAP25,DOCK1,ELMO1,ENSG00000259680,GULP1,IGLL1,IGLL5,MSR1,THBS1,XKR8
GO Biological Process	GO:0043375	CD8-positive, alpha-beta T cell lineage commitment	150	2.26927e-06	0.0298295	0.000198864	5.70348	2.10398	12	0.000227187	0.00129576	2865	0.176074	1	0.807852	5.67942	0.176074	1	1	0.000306185	1	chr18:60793600-60795800,chr18:60805200-60806400,chr18:60806400-60809200,chr18:60809200-60809600,chr18:60809600-60811800,chr18:60825600-60833000,chr18:60983000-60983800,chr18:60983800-60984400,chr18:60984400-60985400,chr18:60985400-60987800,chr18:60987800-60988400,chr18:60988400-60990400	BCL2
GO Biological Process	GO:0032848	negative regulation of cellular pH reduction	150	2.26927e-06	0.0298295	0.000198864	5.70348	2.10398	12	0.000227187	0.00129576	2865	0.176074	1	0.807852	5.67942	0.176074	1	1	0.000306185	1	chr18:60793600-60795800,chr18:60805200-60806400,chr18:60806400-60809200,chr18:60809200-60809600,chr18:60809600-60811800,chr18:60825600-60833000,chr18:60983000-60983800,chr18:60983800-60984400,chr18:60984400-60985400,chr18:60985400-60987800,chr18:60987800-60988400,chr18:60988400-60990400	BCL2
GO Biological Process	GO:0046671	negative regulation of retinal cell programmed cell death	150	2.26927e-06	0.0298295	0.000198864	5.70348	2.10398	12	0.000227187	0.00129576	2865	0.176074	1	0.807852	5.67942	0.176074	1	1	0.000306185	1	chr18:60793600-60795800,chr18:60805200-60806400,chr18:60806400-60809200,chr18:60809200-60809600,chr18:60809600-60811800,chr18:60825600-60833000,chr18:60983000-60983800,chr18:60983800-60984400,chr18:60984400-60985400,chr18:60985400-60987800,chr18:60987800-60988400,chr18:60988400-60990400	BCL2
GO Biological Process	GO:0008585	female gonad development	157	2.68003e-06	0.035229	0.000224388	1.4477	117.428	170	0.0126798	0.0183565	316	2.07151e-05	0.2723	0.000861707	2.06524	15.4945	32	88	0.00979792	0.363636	chr10:63659600-63664200,chr10:63808400-63810800,chr11:100902600-100994000,chr11:101104200-101168000,chr11:101169200-101298600,chr11:108161200-108210400,chr11:22372200-22452600,chr11:22454600-22621200,chr11:30043200-30083600,chr11:30084400-30198600,chr11:30229400-30303000,chr12:88616200-88861200,chr12:88862200-88970800,chr12:89004800-89089400,chr12:89090600-89184000,chr12:89237400-89307200,chr12:8…	ADAMTS1,ADCYAP1,ARID5B,ATM,BCL2,BMP15,BMPR1B,DMRTA1,FANCF,FOXC1,FSHB,FSHR,GPR149,IMMP2L,INHBA,INHBB,KIT,KITLG,LHCGR,LHX8,NOBOX,NRIP1,PDGFRA,PGR,PITX2,ROBO2,SFRP1,SLIT2,SLIT3,TAF4,UBE3A,ZFP42
GO Biological Process	GO:0033600	negative regulation of mammary gland epithelial cell proliferation	158	2.80915e-06	0.0369263	0.000233711	2.65404	11.3035	30	0.00122055	0.00323939	2531	0.145208	1	0.754155	2.83971	0.704297	2	4	0.00061237	0.5	chr10:8287600-8370800,chr10:8377400-8446000,chr10:8520000-8646600,chr10:8720200-8759400,chr10:8762600-8829000,chr10:8848000-9086600,chr3:79070200-79101000,chr3:79105000-79252000,chr3:79252800-79285200,chr3:79292000-79448000,chr3:79448600-79665800,chr3:79669000-79708600,chr3:79735000-79757400,chr3:79758200-79814200,chr3:79825000-79864600,chr3:79867600-79907400,chr3:79909200-79927600,chr3:79928200-…	GATA3,ROBO1
GO Biological Process	GO:0006212	uracil catabolic process	160	3.99548e-06	0.0525205	0.000328253	3.27217	6.41776	21	0.000692988	0.00226757	1394	0.0309943	1	0.292267	5.67942	0.352148	2	2	0.00061237	1	chr1:97418600-97493800,chr1:97523800-97603600,chr1:97604600-97629000,chr1:97630400-97698200,chr1:97700600-97859800,chr1:97861000-97926800,chr1:97930800-98054000,chr1:98060400-98109600,chr1:98112600-98135600,chr1:98167600-98206600,chr1:98248600-98293400,chr1:98315800-98353400,chr1:98387600-98501600,chr1:98574000-98616600,chr1:98622400-98699200,chr1:98700400-98990800,chr1:98994800-99028000,chr1:990…	DPYD,DPYS
GO Biological Process	GO:0006751	glutathione catabolic process	161	4.12576e-06	0.0542332	0.000336852	2.76617	9.76079	27	0.00105397	0.00291545	2126	0.0825472	1	0.510387	2.27177	1.76074	4	10	0.00122474	0.4	chr20:24090200-24122000,chr20:24271400-24298400,chr20:24302800-24342200,chr22:23027000-23028800,chr22:23029400-23031000,chr22:23039800-23042600,chr22:23042600-23049000,chr22:23053000-23058800,chr22:23063200-23064000,chr22:23087600-23091200,chr22:23099200-23108800,chr22:23152400-23155400,chr22:23190400-23193000,chr22:23197400-23201200,chr22:23201200-23205400,chr22:23205400-23210000,chr22:23219600-…	CHAC2,GGT1,GGTLC1,GGTLC2
GO Biological Process	GO:2000324	positive regulation of glucocorticoid receptor signaling pathway	162	4.4451e-06	0.0584308	0.000360684	3.82577	4.44355	17	0.000479813	0.00183566	4239	0.321154	1	0.995888	2.83971	0.352148	1	2	0.000306185	0.5	chr12:16481800-16546200,chr12:16564600-16755600,chr12:16763800-16900200,chr12:16901000-16922200,chr12:16922800-16997000,chr12:16998200-17040000,chr12:17093000-17125000,chr12:17126200-17149400,chr12:17150200-17222000,chr12:17251000-17306000,chr12:17308000-17438800,chr12:17458200-17474200,chr12:17475400-17520800,chr12:17536800-17547600,chr12:17570400-17593400,chr12:17596600-17631400,chr12:17633400-…	LMO3
GO Biological Process	GO:0006582	melanin metabolic process	171	5.40904e-06	0.0711018	0.0004158	2.14771	20.0213	43	0.00216189	0.00464313	1313	0.0246032	1	0.246313	2.43404	2.46504	6	14	0.00183711	0.428571	chr11:88800200-88822200,chr11:88824000-89144600,chr13:94149600-94234800,chr13:94235600-94426000,chr13:94427800-94530800,chr13:94531600-94729000,chr13:94730200-94888600,chr13:94914000-94975000,chr15:27335600-27388400,chr15:27463600-27510800,chr15:27515800-27681200,chr15:27682000-27753800,chr15:27873400-27948000,chr15:27982000-28061600,chr18:60793600-60795800,chr18:60805200-60806400,chr18:60806400-…	BCL2,DCT,OCA2,SLC45A2,TYR,TYRP1
GO Biological Process	GO:0071709	membrane assembly	170	5.4017e-06	0.0710053	0.000417679	1.63309	58.172	95	0.0062814	0.0102581	1168	0.0170864	1	0.192296	2.02837	4.93008	10	28	0.00306185	0.357143	chr10:61706200-61722600,chr10:61791800-61874600,chr10:62284400-62326800,chr10:62432600-62488800,chr12:131001200-131026000,chr12:131153200-131193200,chr12:131303000-131303600,chr18:24766000-25110000,chr18:25135800-25280200,chr18:25280800-25308000,chr18:25309400-25364000,chr18:25364600-25463000,chr18:25489000-25500800,chr18:25501600-25752800,chr18:25761800-25884000,chr18:25888000-25937800,chr18:259…	ANK3,CDH2,IL1RAPL1,MAGI2,NLGN1,NLGN4X,NRXN1,PTPRD,RFTN1,STX2
GO Biological Process	GO:0060563	neuroepithelial cell differentiation	174	5.70268e-06	0.0749617	0.000430815	1.57032	70.0493	110	0.0075639	0.0118778	1871	0.0634253	1	0.445604	1.58496	7.57119	12	43	0.00367422	0.27907	chr12:103585800-103683200,chr13:85370200-85405400,chr13:85407600-85450600,chr13:85451600-85535600,chr13:85536400-85598200,chr13:85737800-85775200,chr13:85783600-85822200,chr13:85824600-85865200,chr13:85878200-85910400,chr13:85911600-86005000,chr13:86033600-86121000,chr13:86160200-86214200,chr13:86215200-86274600,chr13:86275400-86348200,chr13:86349600-86423400,chr13:86425600-86483800,chr13:8651420…	ASCL1,ATOH1,BMP2,CDH2,CLIC5,FAM20C,JAG1,LEF1,SLITRK6,SOX11,SOX4,TMC1
GO Biological Process	GO:0019682	glyceraldehyde-3-phosphate metabolic process	185	7.63949e-06	0.100421	0.000542816	2.43315	13.1517	32	0.00142012	0.00345535	6958	0.67546	1	1	0.896751	3.34541	3	19	0.000918555	0.157895	chr2:210639800-210788400,chr2:89045800-89053400,chr2:89065200-89065800,chr2:89078200-89113400,chr2:89117400-89127600,chr2:89127600-89129800,chr2:89131400-89133000,chr2:89134000-89155200,chr2:89155200-89156000,chr2:89156000-89161600,chr2:89161600-89163000,chr2:89163000-89163800,chr2:89163800-89166600,chr2:89185000-89185800,chr2:89186200-89196200,chr2:89196200-89197800,chr2:89246800-89247200,chr2:8…	ALDH1A1,RPE,RPIA
GO Biological Process	GO:0061364	apoptotic process involved in luteolysis	190	1.03724e-05	0.136346	0.000717609	2.52221	11.4979	29	0.00124154	0.00313141	850	0.00545454	1	0.0843529	5.67942	0.528223	3	3	0.000918555	1	chr3:76044200-76135200,chr3:76135800-76213000,chr3:76214000-76293200,chr3:76294600-76341600,chr3:76345600-76398600,chr3:76400600-76459800,chr3:76464200-76490200,chr3:76549800-76568600,chr3:76569200-76600000,chr3:76600800-76636400,chr3:76637200-76772800,chr3:76774600-76827000,chr3:76827800-76899400,chr3:76900800-76941800,chr4:19258400-19293800,chr4:19335800-19384400,chr4:19385000-19431400,chr4:194…	ROBO2,SLIT2,SLIT3
GO Biological Process	GO:2000257	regulation of protein activation cascade	191	1.12192e-05	0.147477	0.000772131	2.12463	19.2975	41	0.00208374	0.00442717	6954	0.674515	1	1	0.908708	8.80371	8	50	0.00244948	0.16	chr1:196580800-196670600,chr1:196671400-196706800,chr1:196868800-196980400,chr1:196981200-197027000,chr1:57657200-57711800,chr1:57773400-57809200,chr1:57835200-57882400,chr22:23027000-23028800,chr22:23029400-23031000,chr22:23039800-23042600,chr22:23042600-23049000,chr22:23053000-23058800,chr22:23063200-23064000,chr22:23087600-23091200,chr22:23099200-23108800,chr22:23152400-23155400,chr22:23190400…	C6,C7,C8B,CFH,CFHR2,CFHR5,IGLL5,PROS1
GO Biological Process	GO:0006808	regulation of nitrogen utilization	193	1.27375e-05	0.167434	0.000867535	4.43224	2.93305	13	0.00031671	0.00140374	2021	0.0820738	1	0.533825	3.78628	0.528223	2	3	0.00061237	0.666667	chr12:100765800-100966800,chr18:60793600-60795800,chr18:60805200-60806400,chr18:60806400-60809200,chr18:60809200-60809600,chr18:60809600-60811800,chr18:60825600-60833000,chr18:60983000-60983800,chr18:60983800-60984400,chr18:60984400-60985400,chr18:60985400-60987800,chr18:60987800-60988400,chr18:60988400-60990400	BCL2,NR1H4
GO Biological Process	GO:0018410	C-terminal protein amino acid modification	199	1.69488e-05	0.222792	0.00111956	1.42623	107.276	153	0.0115836	0.0165209	2197	0.0914763	1	0.547317	1.35224	14.7902	20	84	0.0061237	0.238095	chr11:112483600-112537000,chr11:130957000-130997200,chr11:130999400-131056400,chr11:131057400-131112400,chr11:131116800-131239400,chr11:131249000-131332400,chr11:131342800-131411200,chr11:131412000-131575000,chr11:131576400-131631200,chr11:131632400-131771400,chr11:131784400-131844400,chr11:131866400-131938200,chr11:132035200-132072200,chr11:132097800-132236200,chr11:132236800-132354800,chr11:132…	AGBL1,AGBL4,AGTPBP1,ATG4A,ATG4C,CD109,CNTN3,CNTN4,CNTN5,ENSG00000272781,FOLH1,GP2,LSAMP,LY6E,LYPD1,MDGA2,NEGR1,NTM,OPCML,PLET1
GO Biological Process	GO:0051593	response to folic acid	207	1.85702e-05	0.244105	0.00117925	2.28889	14.4175	33	0.00155679	0.00356333	2361	0.112269	1	0.625063	2.06524	1.93682	4	11	0.00122474	0.363636	chr10:130263200-130332000,chr10:130343200-130742600,chr10:130744000-130828800,chr10:130841200-130855600,chr10:130857000-130939200,chr10:130985600-131114200,chr10:131605800-131669200,chr10:131669600-131746000,chr12:103585800-103683200,chr3:164918200-165132000,chr3:165133800-165148800,chr3:165149600-165200600,chr3:165201400-165234800,chr3:165236400-165282200,chr3:165283000-165346600,chr3:165348200-…	ASCL1,BCHE,MGMT,ZNF354A
GO Biological Process	GO:0043403	skeletal muscle tissue regeneration	215	2.51967e-05	0.33121	0.00154051	1.76539	35.1197	62	0.00379221	0.00669474	2496	0.136277	1	0.717695	1.59024	4.40186	7	25	0.00214329	0.28	chr12:102980000-103020600,chr12:103091200-103122800,chr12:103139400-103183600,chr1:147020800-147051200,chr22:34412600-34454200,chr22:34456600-34495400,chr22:34543000-34611000,chr22:34782200-34821400,chr22:34822600-34876200,chr22:34889800-34914200,chr22:34923000-34956600,chr22:35255800-35284000,chr6:65406800-65459200,chr6:65462800-65538600,chr6:65541000-65604600,chr6:65605400-65632400,chr6:6563360…	ANXA1,BCL9,EYS,EZH2,IGF1,LARGE,MTPN
GO Biological Process	GO:1901750	leukotriene D4 biosynthetic process	219	4.38286e-05	0.576127	0.00263072	3.06158	5.87932	18	0.000634847	0.00194363	2728	0.152936	1	0.736928	2.12978	1.40859	3	8	0.000918555	0.375	chr20:24090200-24122000,chr20:24271400-24298400,chr20:24302800-24342200,chr22:23027000-23028800,chr22:23029400-23031000,chr22:23039800-23042600,chr22:23042600-23049000,chr22:23053000-23058800,chr22:23063200-23064000,chr22:23087600-23091200,chr22:23099200-23108800,chr22:23152400-23155400,chr22:23190400-23193000,chr22:23197400-23201200,chr22:23201200-23205400,chr22:23205400-23210000,chr22:23219600-…	GGT1,GGTLC1,GGTLC2
GO Biological Process	GO:0043113	receptor clustering	225	5.13187e-05	0.674585	0.00299815	1.56452	56.2475	88	0.00607359	0.00950221	3464	0.193052	1	0.732585	1.35224	7.39512	10	42	0.00306185	0.238095	chr11:84281400-84426600,chr11:84518000-84633400,chr14:66819000-66905000,chr14:66984800-67037800,chr14:67089200-67123200,chr18:24766000-25110000,chr18:25135800-25280200,chr18:25280800-25308000,chr18:25309400-25364000,chr18:25364600-25463000,chr18:25489000-25500800,chr18:25501600-25752800,chr18:25761800-25884000,chr18:25888000-25937800,chr18:25938800-25967400,chr18:25969200-26010000,chr18:26011000-…	CDH2,DLG2,GLRB,GPHN,GRIK2,MAGI2,MUSK,NLGN1,NRXN1,RELN
GO Biological Process	GO:0060080	inhibitory postsynaptic potential	235	6.30943e-05	0.829374	0.00352925	2.31437	12.0983	28	0.00130637	0.00302343	5061	0.424563	1	1	1.41986	1.40859	2	8	0.00061237	0.25	chr15:26111800-26169600,chr15:26206200-26241800,chr15:26400000-26472400,chr15:26499600-26532400,chr15:26552800-26590800,chr15:26592400-26619800,chr15:26663600-26697000,chr15:26795800-26825800,chr15:26861200-26890600,chr15:26898800-26939200,chr15:26940000-26979800,chr15:26981000-27015000,chr15:27018800-27056600,chr6:101330400-101379800,chr6:101419800-101451000,chr6:101460000-101538000,chr6:1015396…	GABRB3,GRIK2
GO Biological Process	GO:0044278	cell wall disruption in other organism	234	6.2863e-05	0.826334	0.00353134	3.78461	3.43497	13	0.000370907	0.00140374	2865	0.176074	1	0.807852	5.67942	0.176074	1	1	0.000306185	1	chr2:78257800-78272000,chr2:78287600-78332800,chr2:78338600-78602000,chr2:78602800-78768200,chr2:78769000-78859200,chr2:78860000-78883800,chr2:78884800-78987200,chr2:78990200-79022000,chr2:79022800-79060200,chr2:79061000-79160600,chr2:79161400-79172600,chr2:79174800-79204400,chr2:79238800-79305400	REG3G
GO Biological Process	GO:0031065	positive regulation of histone deacetylation	240	6.92501e-05	0.910292	0.00379288	2.10707	16.1361	34	0.00174238	0.00367131	6440	0.597116	1	1	1.00225	2.99326	3	17	0.000918555	0.176471	chr14:29406000-29437000,chr14:29452000-29519400,chr14:29535800-29762600,chr14:29764800-29876200,chr14:29877600-29941800,chr14:29942600-29989600,chr14:29990800-30035000,chr14:30037000-30086000,chr14:30086800-30114600,chr14:30120000-30239200,chr14:30239800-30308200,chr14:30328200-30393000,chr14:30401000-30498800,chr14:30500800-30540600,chr14:30566200-30613000,chr14:30617000-30638000,chr3:187460800-…	BCL6,ING2,PRKD1
GO Biological Process	GO:0021562	vestibulocochlear nerve development	256	0.000101971	1	0.00523596	2.14634	14.4432	31	0.00155957	0.00334737	5695	0.488509	1	1	1.26209	1.58467	2	9	0.00061237	0.222222	chr10:33888800-33953000,chr10:34010200-34102800,chr10:34103600-34215000,chr10:34215600-34257800,chr10:34258800-34364600,chr13:85370200-85405400,chr13:85407600-85450600,chr13:85451600-85535600,chr13:85536400-85598200,chr13:85737800-85775200,chr13:85783600-85822200,chr13:85824600-85865200,chr13:85878200-85910400,chr13:85911600-86005000,chr13:86033600-86121000,chr13:86160200-86214200,chr13:86215200-…	NRP1,SLITRK6
GO Biological Process	GO:0045163	clustering of voltage-gated potassium channels	252	0.000100485	1	0.00524155	2.61032	8.04498	21	0.000868695	0.00226757	5201	0.440694	1	1	1.89314	0.528223	1	3	0.000306185	0.333333	chr7:144771200-144973000,chr7:144979800-145043800,chr7:145119600-145182800,chr7:145183600-145249400,chr7:145250400-145301400,chr7:145305000-145336600,chr7:145337400-145359600,chr7:145360400-145458200,chr7:145460400-145538000,chr7:145566000-145607000,chr7:145618000-145640200,chr7:145641400-145663400,chr7:145814000-145887800,chr7:145891200-146002000,chr7:146002800-146200200,chr7:146212800-146436200…	CNTNAP2
GO Biological Process	GO:0007215	glutamate receptor signaling pathway	255	0.000101909	1	0.00525332	1.40085	97.0842	136	0.0104831	0.0146852	159	1.81295e-07	0.00238312	1.49882e-05	2.96879	7.74726	23	44	0.00704225	0.522727	chr10:87032000-87371800,chr11:104916800-105245800,chr11:105247600-105314600,chr11:105316400-105429400,chr11:105430200-105475000,chr11:105484000-105699800,chr11:105700600-105863800,chr11:88148600-88230000,chr11:88267800-88564400,chr11:88565000-88617400,chr11:88620400-88794400,chr11:88800200-88822200,chr12:13564800-13651200,chr12:13979800-14044400,chr14:38086200-38215000,chr14:38235800-38300200,chr…	APP,CDK5R1,FMR1,GNAQ,GRIA1,GRIA2,GRIA3,GRIA4,GRID1,GRID2,GRIK1,GRIK2,GRIN2B,GRIN3A,GRM1,GRM3,GRM5,GRM7,GRM8,HOMER1,PLCB1,SSTR1,TIAM1
GO Biological Process	GO:0002903	negative regulation of B cell apoptotic process	259	0.000109878	1	0.00557663	1.96641	19.3245	38	0.00208666	0.00410323	1009	0.010399	1	0.135475	2.83971	2.11289	6	12	0.00183711	0.5	chr13:109481400-109561800,chr13:109568200-109721600,chr13:109897200-109997400,chr13:110117600-110222400,chr13:110222800-110290600,chr13:110294400-110353000,chr13:110359800-110404200,chr13:110494600-110510800,chr13:110515000-110561200,chr13:110562000-110622200,chr13:110826800-110884600,chr13:110900400-110948000,chr2:195470400-195821800,chr2:195822600-195849200,chr2:195851200-196188400,chr3:1874608…	BCL6,CD74,FOXP1,IL2,IRS2,SLC39A10
GO Biological Process	GO:0046541	saliva secretion	286	0.000199483	1	0.00916854	2.90851	5.5011	16	0.000594007	0.00172767	6569	0.620344	1	1	1.13589	0.880371	1	5	0.000306185	0.2	chr1:238822600-238844200,chr1:238845000-238927400,chr1:238930000-238970600,chr1:238973000-238993200,chr1:238995600-239188200,chr1:239189000-239201600,chr1:239205600-239331600,chr1:239344000-239386800,chr1:239390600-239491800,chr1:239492600-239547800,chr1:239553600-239641200,chr1:239644000-239668400,chr1:239671000-239882400,chr1:239883800-240106600,chr1:240107800-240141200,chr1:240205000-240251000	CHRM3
GO Biological Process	GO:0045636	positive regulation of melanocyte differentiation	295	0.000255033	1	0.0113641	1.91938	18.756	36	0.00202527	0.00388727	799	0.00412317	1	0.0678336	4.54354	0.880371	4	5	0.00122474	0.8	chr12:43140600-43335200,chr12:43336000-43477200,chr12:43673200-43737600,chr12:43850800-43942800,chr12:44008200-44120000,chr12:88616200-88861200,chr12:88862200-88970800,chr12:89004800-89089400,chr12:89090600-89184000,chr12:89237400-89307200,chr12:89309000-89371000,chr18:60793600-60795800,chr18:60805200-60806400,chr18:60806400-60809200,chr18:60809200-60809600,chr18:60809600-60811800,chr18:60825600-…	ADAMTS20,ADAMTS9,BCL2,KITLG
GO Biological Process	GO:0034260	negative regulation of GTPase activity	300	0.000320942	1	0.0140626	1.4704	61.208	90	0.00660922	0.00971817	595	0.00106034	1	0.0234256	2.14556	7.92334	17	45	0.00520514	0.377778	chr12:124019400-124066800,chr12:130390800-130532000,chr12:130661800-130712000,chr12:130716200-130777200,chr13:46947400-46949000,chr13:46959400-46961800,chr13:46961800-46962200,chr13:47096200-47125800,chr13:80160600-80345200,chr13:80499400-80556200,chr13:80557000-80610600,chr13:80743200-80837000,chr13:80839000-80910200,chr13:80921400-80964200,chr13:81037400-81089200,chr13:81126200-81228800,chr13:8…	ADCYAP1,AMOT,BCAS3,CPEB2,DGKI,FZD10,IPO5,IQGAP2,LRCH1,MKKS,PTPRN2,RHOH,SH3BP4,SLIT2,SPRY1,SPRY2,TMED2
GO Biological Process	GO:0089700	protein kinase D signaling	311	0.00038002	1	0.0160623	2.74007	5.83927	16	0.000630523	0.00172767	5201	0.440694	1	1	1.89314	0.528223	1	3	0.000306185	0.333333	chr14:29406000-29437000,chr14:29452000-29519400,chr14:29535800-29762600,chr14:29764800-29876200,chr14:29877600-29941800,chr14:29942600-29989600,chr14:29990800-30035000,chr14:30037000-30086000,chr14:30086800-30114600,chr14:30120000-30239200,chr14:30239800-30308200,chr14:30328200-30393000,chr14:30401000-30498800,chr14:30500800-30540600,chr14:30566200-30613000,chr14:30617000-30638000	PRKD1
GO Biological Process	GO:0048754	branching morphogenesis of an epithelial tube	331	0.000537492	1	0.0213454	1.22891	216.452	266	0.0233725	0.0287226	155	1.55274e-07	0.00204107	1.31682e-05	2.08101	23.0657	48	131	0.0146969	0.366412	chr10:122905200-123192000,chr10:123192800-123352200,chr10:33888800-33953000,chr10:34010200-34102800,chr10:34103600-34215000,chr10:34215600-34257800,chr10:34258800-34364600,chr11:100902600-100994000,chr11:101104200-101168000,chr11:101169200-101298600,chr11:32127800-32352200,chr11:32468200-32551800,chr12:114923000-115051600,chr12:115052600-115087000,chr12:115177400-115298600,chr12:115299600-1153558…	ADAMTS16,AR,AREGB,BCL2,BMP2,BMP4,BMP7,COL4A1,CTNNB1,CTSH,EDN1,EDNRA,EYA1,FAT4,FGF10,FGFR2,FOXA1,FOXF1,GBX2,GDNF,GLI2,GLI3,GNA13,GPC3,HHIP,HOXD11,LEF1,MSX2,MYC,MYCN,NKX2-1,NRP1,PBX1,PGR,PITX2,PTCH1,RSPO2,SALL1,SEMA3E,SHH,SLIT2,SOX9,SPRY1,SPRY2,TBX3,TGFBR2,WNT5A,WT1
GO Biological Process	GO:0060174	limb bud formation	356	0.000894176	1	0.0330167	1.5492	38.7296	60	0.004182	0.00647878	328	2.94018e-05	0.386487	0.00117832	4.54354	1.76074	8	10	0.00244948	0.8	chr10:122905200-123192000,chr10:123192800-123352200,chr17:69132400-69205200,chr17:69210400-69262600,chr17:69302600-69418400,chr17:69425600-69552000,chr17:69575000-69613400,chr17:69614800-69649800,chr17:69653600-69690200,chr17:70027000-70107000,chr17:70314600-70388000,chr1:208655800-208791200,chr1:208838200-208893400,chr1:208906400-208981800,chr1:208988000-209130600,chr1:209133800-209161800,chr1:2…	FGF10,FGFR2,PLXNA2,SEMA3C,SHH,SOX11,SOX4,SOX9
GO Biological Process	GO:0032202	telomere assembly	359	0.000932719	1	0.0341521	2.99212	4.01053	12	0.000433056	0.00129576	2531	0.145208	1	0.754155	2.83971	0.704297	2	4	0.00061237	0.5	chr17:7576600-7577600,chr7:124420200-124462200,chr7:124598800-124661800,chr7:124663000-124748600,chr7:124749200-124859200,chr7:124875600-125097000,chr7:125101000-125217200,chr7:125218400-125257000,chr7:125258200-125355600,chr7:125356200-125377200,chr7:125378400-125402600,chr7:125403400-125471600	POT1,WRAP53
GO Biological Process	GO:0046015	regulation of transcription by glucose	363	0.00101937	1	0.0369134	2.68798	5.20837	14	0.000562399	0.00151172	7001	0.68721	1	1	0.946571	1.05645	1	6	0.000306185	0.166667	chr20:21705200-21759200,chr20:21760000-21830600,chr20:21831600-21897600,chr20:21898600-21964200,chr20:21965200-22006400,chr20:22007200-22072200,chr20:22109000-22133800,chr20:22134400-22157000,chr20:22158800-22278200,chr20:22385000-22453600,chr20:22454600-22509800,chr20:22509800-22544400,chr20:22727600-22880600,chr20:22882600-23014000	FOXA2
GO Biological Process	GO:0002878	negative regulation of acute inflammatory response to non-antigenic stimulus	365	0.0010632	1	0.0382899	3.12501	3.51999	11	0.000380087	0.00118778	2865	0.176074	1	0.807852	5.67942	0.176074	1	1	0.000306185	1	chr18:1057000-1091600,chr18:1092400-1143400,chr18:1145200-1175200,chr18:1262800-1371000,chr18:1390400-1441000,chr18:1452200-1549600,chr18:1551200-1578400,chr18:1579800-1671200,chr18:1672800-1833000,chr18:1834200-1913200,chr18:910600-932400	ADCYAP1
GO Biological Process	GO:1902476	chloride transmembrane transport	369	0.00110379	1	0.0393208	1.34432	88.5203	119	0.0095584	0.0128496	1158	0.0167372	1	0.189992	1.52673	16.3749	25	93	0.00765462	0.268817	chr11:21228600-21245400,chr11:21247200-21383600,chr11:21385800-21431200,chr11:21432000-21468200,chr11:21469800-21586400,chr11:21587600-21647400,chr11:21648200-21712600,chr11:21713600-21782000,chr11:21783000-21815200,chr11:21826400-21867000,chr11:21869000-21937200,chr11:21938000-22050600,chr11:22051400-22076400,chr11:22078800-22146400,chr11:22147600-22212200,chr11:22217000-22339400,chr11:25304800-…	ANO3,ANO4,ANO5,ANO6,CLCN5,CLDN17,CLIC5,GABRA1,GABRA2,GABRA3,GABRA4,GABRA5,GABRA6,GABRB1,GABRB2,GABRB3,GABRG1,GABRG2,GABRG3,GLRA3,GLRB,NMUR2,SLC12A2,SLC26A5,SLC26A7
GO Biological Process	GO:0019886	antigen processing and presentation of exogenous peptide antigen via MHC class II	372	0.00113297	1	0.0400346	1.42428	59.6792	85	0.00644415	0.00917827	5841	0.51285	1	1	1.01632	16.727	17	95	0.00520514	0.178947	chr12:18890000-18929800,chr12:18938400-18981200,chr12:18983200-19063000,chr12:19063800-19149800,chr12:19150400-19238200,chr12:19239000-19279800,chr14:38740600-38844800,chr14:38848600-38882000,chr14:38979200-39028400,chr14:39098800-39186000,chr14:39280200-39325800,chr17:50887000-50989000,chr17:50989800-51014000,chr17:51020200-51075000,chr17:51187000-51260200,chr17:51261400-51310000,chr17:51311200-…	CAPZA3,CD74,CENPE,CTSL,DYNC1I1,HLA-DQA1,HLA-DQA2,HLA-DQB2,HLA-DRA,HLA-DRB1,HLA-DRB5,KIF2A,KIF2B,KIF4B,OSBPL1A,SEC23A,SH3GL2

## Sheet: Lymph-CLL
Ontology	ID	Desc	BinomRank	BinomP	BinomBonfP	BinomFdrQ	RegionFoldEnrich	ExpRegions	ObsRegions	GenomeFrac	SetCov	HyperRank	HyperP	HyperBonfP	HyperFdrQ	GeneFoldEnrich	ExpGenes	ObsGenes	TotalGenes	GeneSetCov	TermCov	Regions	Genes
GO Biological Process	GO:0098742	cell-cell adhesion via plasma-membrane adhesion molecules	1	6.70492e-86	8.81362e-82	8.81362e-82	3.59073	89.9538	323	0.0392983	0.14111	13	2.51415e-18	3.30485e-14	2.54219e-15	4.46255	10.5321	47	220	0.0529279	0.213636	chr10:55549400-55785800,chr10:55812200-55891400,chr10:55900600-55990400,chr10:55992600-56100600,chr10:56103400-56147600,chr10:56148600-56229200,chr10:56260000-56315000,chr10:56366200-56420400,chr10:56421600-56586000,chr10:56587000-56673000,chr10:56775800-57052600,chr10:57053400-57388000,chr11:114555000-114581000,chr11:116219600-116319800,chr11:79811800-79881400,chr11:91150400-91241200,chr11:91242…	CADM1,CADM2,CDH10,CDH11,CDH12,CDH18,CDH19,CDH2,CDH20,CDH26,CDH4,CDH6,CDH7,CDH8,CDH9,CLSTN2,DSC3,FAT1,FAT3,FAT4,FLRT3,GRID2,GYPC,LPHN3,NLGN1,NRXN1,PCDH10,PCDH15,PCDH17,PCDH18,PCDH20,PCDH7,PCDHAC2,PCDHB1,PTPRD,PTPRM,PTPRT,PVRL3,REG3A,ROBO1,ROBO2,SDK1,TENM1,TENM2,TENM3,TENM4,UNC5D
GO Biological Process	GO:0051963	regulation of synapse assembly	3	7.59576e-47	9.98462e-43	3.32821e-43	3.47005	53.6016	186	0.023417	0.0812582	22	1.69013e-15	2.22168e-11	1.00985e-12	6.55802	4.11709	27	86	0.0304054	0.313953	chr10:67884200-67987200,chr10:67991600-68355600,chr10:68575600-68657800,chr13:83458200-83541200,chr13:83620600-83645400,chr13:83665000-83734600,chr13:83787000-83805000,chr13:83894200-84026400,chr13:84103400-84152000,chr13:84263400-84326800,chr13:84354200-84452400,chr13:84639000-84710800,chr13:84728600-84825000,chr13:84836200-84880800,chr13:84881600-84946000,chr13:84992000-85075200,chr13:85098200-…	BAI3,CBLN2,CLSTN2,EFNA5,EPHA7,FLRT2,FLRT3,GRID2,LINGO2,LPHN3,LRRN3,LRRTM1,LRRTM3,LRTM1,NLGN1,NRXN1,NTRK2,NTRK3,PTPRD,ROBO2,SLITRK1,SLITRK2,SLITRK3,SLITRK4,SLITRK5,SLITRK6,WNT5A
GO Biological Process	GO:0050807	regulation of synapse organization	5	1.26846e-44	1.66739e-40	3.33478e-41	3.10868	65.9443	205	0.0288092	0.0895588	29	2.61261e-14	3.43428e-10	1.18423e-11	5.13924	6.03202	31	126	0.0349099	0.246032	chr10:53503400-53551000,chr10:53596200-53766800,chr10:54108000-54196400,chr10:54197600-54264600,chr10:54272400-54574200,chr10:67884200-67987200,chr10:67991600-68355600,chr10:68575600-68657800,chr13:83458200-83541200,chr13:83620600-83645400,chr13:83665000-83734600,chr13:83787000-83805000,chr13:83894200-84026400,chr13:84103400-84152000,chr13:84263400-84326800,chr13:84354200-84452400,chr13:84639000-…	BAI3,CBLN2,CDH2,CLSTN2,CTNNA2,DKK1,EFNA5,EPHA7,FLRT2,FLRT3,GRID2,LINGO2,LPHN3,LRRN3,LRRTM1,LRRTM3,LRTM1,NLGN1,NRXN1,NTRK2,NTRK3,PTN,PTPRD,ROBO2,SLITRK1,SLITRK2,SLITRK3,SLITRK4,SLITRK5,SLITRK6,WNT5A
GO Biological Process	GO:0051962	positive regulation of nervous system development	13	7.14885e-20	9.39716e-16	7.22858e-17	1.69386	186.557	316	0.0815014	0.138052	15	1.7715e-17	2.32863e-13	1.55242e-14	3.11105	22.5004	70	470	0.0788288	0.148936	chr10:118656600-118759600,chr10:34103600-34215000,chr10:53503400-53551000,chr10:53596200-53766800,chr10:54108000-54196400,chr10:54197600-54264600,chr10:54272400-54574200,chr10:67884200-67987200,chr10:67991600-68355600,chr10:68575600-68657800,chr11:101300400-101391000,chr11:125079600-125131200,chr11:79811800-79881400,chr12:79088400-79256400,chr13:108524000-108540000,chr13:83458200-83541200,chr13:8…	ATOH1,BAI3,BCL2,BCL6,BMP2,BMP5,BRINP1,BRINP3,CBLN2,CDH4,CLSTN2,COBL,CXCR4,DCT,DKK1,EFNA5,EPHA3,FEZ1,FGF20,FLRT2,FLRT3,FOXA1,FOXG1,GLI2,GRID2,HGF,IRX3,KIAA1598,KIT,LIG4,LINGO2,LPHN3,LRRC7,LRRN3,LRRTM1,LRRTM3,LRTM1,MAGI2,NEGR1,NLGN1,NRG1,NRP1,NRXN1,NTRK2,NTRK3,PARD3,PARK2,PRKD1,PTN,PTPRD,RAPGEF2,RARB,RIT2,ROBO1,ROBO2,SEMA3A,SLIT2,SLITRK1,SLITRK2,SLITRK3,SLITRK4,SLITRK5,SLITRK6,SOX11,SYT1,TENM3,TENM…
GO Biological Process	GO:0050919	negative chemotaxis	16	1.66985e-17	2.19502e-13	1.37189e-14	3.2737	21.9934	72	0.00960832	0.0314548	67	2.31341e-09	3.04098e-05	4.53877e-07	7.98679	1.62769	13	34	0.0146396	0.382353	chr10:83570800-83631200,chr10:83639400-83731800,chr10:83735000-83793800,chr10:83796000-83931600,chr10:83933800-84020000,chr10:84020800-84189000,chr10:84191600-84263400,chr10:84265200-84379800,chr10:84381400-84450800,chr10:84452800-84688400,chr14:85034200-85078800,chr14:85113600-85168000,chr14:85195200-85229800,chr14:85370400-85430600,chr14:85466800-85503600,chr14:85677800-85709600,chr14:85710400-…	EFNA5,EPHA7,FLRT2,FLRT3,NRG1,NRG3,ROBO1,SEMA3A,SEMA3C,SEMA3D,SEMA3E,SLIT2,WNT5A
GO Biological Process	GO:0008037	cell recognition	17	2.09341e-17	2.75179e-13	1.6187e-14	2.4249	47.8371	116	0.0208987	0.0506771	96	5.04515e-07	0.00663185	6.90818e-05	3.37902	6.51075	22	136	0.0247748	0.161765	chr10:34103600-34215000,chr11:114555000-114581000,chr11:116219600-116319800,chr11:131576400-131631200,chr11:131784400-131844400,chr11:131845000-131864600,chr11:132035200-132072200,chr11:132487800-132810000,chr11:132814800-132875200,chr11:132876200-132951200,chr11:132962200-133062400,chr11:133665400-133707000,chr14:28186800-28295400,chr14:28497000-28568000,chr14:28569800-28616200,chr14:28832200-28…	CADM1,CADM2,CD36,CNTN4,CNTNAP2,CNTNAP3,EPHA3,FOXG1,GYPC,IGLL5,KCNU1,NCAM2,NDN,NRP1,NTM,OPCML,PVRL3,ROBO1,ROBO2,SEMA3A,VCAN,ZP4
GO Biological Process	GO:0046426	negative regulation of JAK-STAT cascade	18	3.99353e-17	5.2495e-13	2.91639e-14	3.60116	17.2167	62	0.00752148	0.0270861	635	0.010372	1	0.214709	2.86705	2.44153	7	51	0.00788288	0.137255	chr10:67884200-67987200,chr10:67991600-68355600,chr10:68575600-68657800,chr11:39346800-39392600,chr11:39393000-39471000,chr11:39518200-39554200,chr11:39578200-39701600,chr11:39726400-39764800,chr11:39765600-39841800,chr11:39889600-39943200,chr11:39990600-40025200,chr11:40070000-40205400,chr11:40206800-40314000,chr11:40435400-40518200,chr11:40569000-40605800,chr11:40629800-40674200,chr11:40799200-…	FLRT2,FLRT3,LRRC4C,LRRTM1,LRRTM3,LRRTM4,LRTM1
GO Biological Process	GO:0001964	startle response	19	3.00418e-16	3.949e-12	2.07842e-13	4.03786	12.6304	51	0.00551789	0.0222805	163	1.39585e-05	0.183484	0.00112567	6.68432	1.19683	8	25	0.00900901	0.32	chr13:85451600-85535600,chr13:85824600-85865200,chr13:85911600-86005000,chr13:86033600-86121000,chr13:86349600-86423400,chr13:86425600-86483800,chr13:86587000-86625800,chr13:86635400-86682400,chr13:86684400-86758600,chr13:86969200-87007400,chr13:87062400-87233400,chr13:87235600-87282000,chr2:50110200-50568800,chr2:51016000-51167800,chr2:51170000-51361600,chr2:51416600-51456800,chr2:51733600-51826…	CTNNA2,GLRB,GRID2,GRIN3A,NRG1,NRXN1,PARK2,SLITRK6
GO Biological Process	GO:0035249	synaptic transmission, glutamatergic	20	6.66934e-16	8.76685e-12	4.38343e-13	4.96862	8.05053	40	0.00351705	0.0174749	414	0.00266402	1	0.084586	4.97346	1.00534	5	21	0.00563063	0.238095	chr16:61109200-61309800,chr16:61310600-61557400,chr16:61564200-61727800,chr16:61728600-61873400,chr16:61878800-61974600,chr16:61975400-62067200,chr16:62102800-62167800,chr16:62364600-62442800,chr16:62897400-63035400,chr4:157998400-158074400,chr4:158075400-158139400,chr4:158180000-158267600,chr4:158268400-158346800,chr4:158347400-158444600,chr4:158460600-158505000,chr4:158505800-158645000,chr4:158…	CDH8,GRIA2,GRID2,GRIK2,PARK2
GO Biological Process	GO:0006958	complement activation, classical pathway	22	2.10816e-15	2.77117e-11	1.25962e-12	5.89468	5.59827	33	0.00244573	0.0144168	4066	0.473308	1	1	1.26597	1.57982	2	33	0.00225225	0.0606061	chr10:54108000-54196400,chr10:54197600-54264600,chr10:54272400-54574200,chr10:54734200-54845600,chr10:54846400-54947400,chr10:54958000-55032000,chr10:55032600-55095000,chr10:55097000-55154000,chr10:55157200-55206600,chr10:55278600-55426000,chr10:55428200-55508800,chr22:23029400-23031000,chr22:23039800-23042600,chr22:23053000-23058800,chr22:23099200-23108800,chr22:23134600-23135200,chr22:23135200-…	IGLL5,MBL2
GO Biological Process	GO:0010845	positive regulation of reciprocal meiotic recombination	25	1.30308e-13	1.7129e-09	6.8516e-11	12.5468	1.35492	17	0.000591928	0.00742682	1543	0.093457	1	0.796171	10.4443	0.0957464	1	2	0.00112613	0.5	chr5:22854000-22964600,chr5:23036000-23071800,chr5:23129800-23176400,chr5:23177400-23296000,chr5:23296600-23415800,chr5:23424800-23466600,chr5:23468200-23614400,chr5:23615400-23674800,chr5:23677400-23709400,chr5:23710200-23835600,chr5:23945400-23975800,chr5:24032600-24089600,chr5:24091400-24116200,chr5:24123200-24203200,chr5:24222200-24308400,chr5:24315400-24356400,chr5:24357600-24475600	PRDM9
GO Biological Process	GO:0035385	Roundabout signaling pathway	30	7.39965e-12	9.72683e-08	3.24228e-09	5.5315	4.70036	26	0.00205345	0.0113587	437	0.00331033	1	0.099575	8.95222	0.335112	3	7	0.00337838	0.428571	chr3:76135800-76213000,chr3:76214000-76293200,chr3:76294600-76341600,chr3:76400600-76459800,chr3:76569200-76600000,chr3:76600800-76636400,chr3:76637200-76772800,chr3:76774600-76827000,chr3:76827800-76899400,chr3:76900800-76941800,chr3:79105000-79252000,chr3:79252800-79285200,chr3:79292000-79448000,chr3:79448600-79665800,chr3:79758200-79814200,chr3:79928200-80012400,chr3:80014200-80028800,chr3:800…	ROBO1,ROBO2,SLIT2
GO Biological Process	GO:0060903	positive regulation of meiosis I	35	1.61215e-11	2.11917e-07	6.05477e-09	9.19786	1.84825	17	0.000807451	0.00742682	2281	0.178189	1	1	5.22213	0.191493	1	4	0.00112613	0.25	chr5:22854000-22964600,chr5:23036000-23071800,chr5:23129800-23176400,chr5:23177400-23296000,chr5:23296600-23415800,chr5:23424800-23466600,chr5:23468200-23614400,chr5:23615400-23674800,chr5:23677400-23709400,chr5:23710200-23835600,chr5:23945400-23975800,chr5:24032600-24089600,chr5:24091400-24116200,chr5:24123200-24203200,chr5:24222200-24308400,chr5:24315400-24356400,chr5:24357600-24475600	PRDM9
GO Biological Process	GO:0031987	locomotion involved in locomotory behavior	37	4.64165e-11	6.10145e-07	1.64904e-08	6.87205	2.91034	20	0.00127145	0.00873744	2820	0.255009	1	1	3.48142	0.287239	1	6	0.00112613	0.166667	chr4:61075800-61137600,chr4:61147600-61171000,chr4:61200600-61260000,chr4:61261000-61326800,chr4:61372200-61496000,chr4:61544000-61812000,chr4:61813200-61865200,chr4:61868200-61906800,chr4:61908400-61954600,chr4:61977000-62023000,chr4:62072200-62171000,chr4:62189000-62213000,chr4:62213800-62289000,chr4:62291200-62449000,chr4:62450200-62500400,chr4:62536800-62682800,chr4:62708800-62763600,chr4:627…	LPHN3
GO Biological Process	GO:0035418	protein localization to synapse	42	2.07428e-10	2.72664e-06	6.49201e-08	3.71592	9.14982	34	0.0039973	0.0148536	889	0.0295943	1	0.437589	3.34216	1.19683	4	25	0.0045045	0.16	chr2:50110200-50568800,chr2:51016000-51167800,chr2:51170000-51361600,chr2:51416600-51456800,chr2:51733600-51826800,chr2:51857000-51913800,chr2:52111000-52171000,chr2:52229000-52276600,chr2:79544800-79614000,chr2:79647600-79737000,chr2:79828000-79917600,chr2:79918800-80335400,chr2:80405400-80526800,chr2:80557000-80641000,chr2:80673000-80795600,chr2:80796400-80874200,chr2:80883400-80933800,chr2:809…	LRRTM1,NLGN1,NRXN1,PCLO
GO Biological Process	GO:2000807	regulation of synaptic vesicle clustering	43	3.48528e-10	4.58141e-06	1.06544e-07	4.79057	5.21859	25	0.00227986	0.0109218	238	0.00016258	1	0.00897947	11.9363	0.335112	4	7	0.0045045	0.571429	chr13:58146600-58198200,chr13:58212600-58379200,chr13:58548200-58643400,chr13:58708000-58749600,chr13:58785600-58854800,chr18:25135800-25280200,chr18:25309400-25364000,chr18:25501600-25752800,chr18:25761800-25884000,chr18:25888000-25937800,chr18:26233400-26294400,chr18:26295200-26388200,chr18:26389400-26490600,chr18:26574200-26783400,chr3:172822000-172937800,chr3:173304400-173419400,chr3:17342060…	CDH2,MAGI2,NLGN1,PCDH17
GO Biological Process	GO:0021891	olfactory bulb interneuron development	44	9.13377e-10	1.20063e-05	2.72871e-07	4.1113	6.8105	28	0.00297532	0.0122324	133	4.81802e-06	0.0633329	0.000476187	14.9204	0.335112	5	7	0.00563063	0.714286	chr18:75803600-75878800,chr3:55452800-55506000,chr3:76135800-76213000,chr3:76214000-76293200,chr3:76294600-76341600,chr3:76400600-76459800,chr3:76569200-76600000,chr3:76600800-76636400,chr3:76637200-76772800,chr3:76774600-76827000,chr3:76827800-76899400,chr3:76900800-76941800,chr3:79105000-79252000,chr3:79252800-79285200,chr3:79292000-79448000,chr3:79448600-79665800,chr3:79758200-79814200,chr3:79…	ROBO1,ROBO2,SALL3,SLIT2,WNT5A
GO Biological Process	GO:0007638	mechanosensory behavior	49	2.69886e-09	3.54765e-05	7.2401e-07	3.59595	8.62081	31	0.00376619	0.013543	485	0.00466151	1	0.126341	5.57027	0.718098	4	15	0.0045045	0.266667	chr13:85451600-85535600,chr13:85824600-85865200,chr13:85911600-86005000,chr13:86033600-86121000,chr13:86349600-86423400,chr13:86425600-86483800,chr13:86587000-86625800,chr13:86635400-86682400,chr13:86684400-86758600,chr13:86969200-87007400,chr13:87062400-87233400,chr13:87235600-87282000,chr2:50110200-50568800,chr2:51016000-51167800,chr2:51170000-51361600,chr2:51416600-51456800,chr2:51733600-51826…	CNTNAP2,ETV1,NRXN1,SLITRK6
GO Biological Process	GO:2000257	regulation of protein activation cascade	54	7.53794e-09	9.90862e-05	1.83493e-06	4.61247	4.76968	22	0.00208374	0.00961118	5707	0.914238	1	1	0.41777	2.39366	1	50	0.00112613	0.02	chr22:23029400-23031000,chr22:23039800-23042600,chr22:23053000-23058800,chr22:23099200-23108800,chr22:23134600-23135200,chr22:23135200-23140800,chr22:23161000-23166600,chr22:23197400-23201200,chr22:23219600-23227000,chr22:23227000-23227800,chr22:23227800-23229200,chr22:23229600-23230000,chr22:23230000-23231200,chr22:23231200-23231800,chr22:23232200-23234600,chr22:23235200-23237800,chr22:23241400-…	IGLL5
GO Biological Process	GO:0048667	cell morphogenesis involved in neuron differentiation	55	7.9085e-09	0.000103957	1.89013e-06	1.46279	158.601	232	0.0692882	0.101354	26	1.7014e-14	2.23649e-10	8.60189e-12	3.08278	18.8142	58	393	0.0653153	0.147583	chr10:117282800-117340400,chr10:117955800-118024800,chr10:118656600-118759600,chr10:34103600-34215000,chr10:8212600-8286800,chr10:8377400-8446000,chr10:8848000-9086600,chr11:125079600-125131200,chr13:107026400-107138000,chr13:83458200-83541200,chr13:83620600-83645400,chr13:83665000-83734600,chr13:83787000-83805000,chr13:83894200-84026400,chr13:84103400-84152000,chr13:84263400-84326800,chr13:84354…	ATOH1,AUTS2,BCL11B,BCL2,BMPR1B,BTBD3,C9orf72,CDH11,CDH4,CHL1,CNTN4,COBL,CTNNA2,CTNND2,CXCR4,DCC,EFNA5,EFNB2,EPHA5,EPHA7,ETV1,EXT1,FEZ1,FEZ2,FLRT2,FLRT3,FOXG1,GATA3,GBX2,GFRA1,GLI2,ISL1,KIAA1598,LAMA2,LMX1A,NDN,NFIB,NRP1,NRP2,NRXN1,OTX2,PARD3,PREX2,PTPRM,ROBO1,ROBO2,SEMA3A,SEMA3C,SLIT2,SLITRK1,SLITRK2,SLITRK3,SLITRK4,SLITRK5,SLITRK6,UNC5C,UNC5D,WNT5A
GO Biological Process	GO:0006911	phagocytosis, engulfment	58	1.17592e-08	0.000154574	2.66507e-06	3.29109	9.72322	32	0.0042478	0.0139799	2219	0.171694	1	1	2.08885	1.4362	3	30	0.00337838	0.1	chr22:23029400-23031000,chr22:23039800-23042600,chr22:23053000-23058800,chr22:23099200-23108800,chr22:23134600-23135200,chr22:23135200-23140800,chr22:23161000-23166600,chr22:23197400-23201200,chr22:23219600-23227000,chr22:23227000-23227800,chr22:23227800-23229200,chr22:23229600-23230000,chr22:23230000-23231200,chr22:23231200-23231800,chr22:23232200-23234600,chr22:23235200-23237800,chr22:23241400-…	GULP1,IGLL5,MSR1
GO Biological Process	GO:0050783	cocaine metabolic process	59	1.55124e-08	0.000203911	3.45612e-06	9.16639	1.30913	12	0.000571923	0.00524246	1120	0.0478732	1	0.561869	20.8885	0.0478732	1	1	0.00112613	1	chr3:164918200-165132000,chr3:165149600-165200600,chr3:165236400-165282200,chr3:165283000-165346600,chr3:165348200-165378200,chr3:165410800-165437800,chr3:165509600-165688800,chr3:165745600-165808400,chr3:165900600-166070200,chr3:166251000-166370400,chr3:166395000-166462800,chr3:166489600-166581600	BCHE
GO Biological Process	GO:0044245	polysaccharide digestion	63	2.5989e-08	0.000341625	5.42262e-06	8.73785	1.37334	12	0.000599972	0.00524246	2820	0.255009	1	1	3.48142	0.287239	1	6	0.00112613	0.166667	chr3:163782400-163828800,chr3:163829800-163866600,chr3:163928000-163988600,chr3:163990400-164027200,chr3:164029800-164166000,chr3:164186200-164257000,chr3:164258000-164308400,chr3:164309000-164434400,chr3:164482800-164533400,chr3:164534000-164630400,chr3:164631000-164836200,chr3:164837000-164910000	SI
GO Biological Process	GO:0033600	negative regulation of mammary gland epithelial cell proliferation	66	4.64282e-08	0.000610299	9.24695e-06	5.72688	2.79384	16	0.00122055	0.00698995	674	0.012877	1	0.251141	10.4443	0.191493	2	4	0.00225225	0.5	chr10:8212600-8286800,chr10:8377400-8446000,chr10:8848000-9086600,chr3:79105000-79252000,chr3:79252800-79285200,chr3:79292000-79448000,chr3:79448600-79665800,chr3:79758200-79814200,chr3:79928200-80012400,chr3:80014200-80028800,chr3:80030000-80069800,chr3:80070600-80120200,chr3:80154600-80359400,chr3:80547600-80583800,chr3:80677800-80717400,chr3:80720200-80754200	GATA3,ROBO1
GO Biological Process	GO:0060007	linear vestibuloocular reflex	67	5.78428e-08	0.000760344	1.13484e-05	8.10839	1.47995	12	0.000646548	0.00524246	1120	0.0478732	1	0.561869	20.8885	0.0478732	1	1	0.00112613	1	chr13:85451600-85535600,chr13:85824600-85865200,chr13:85911600-86005000,chr13:86033600-86121000,chr13:86349600-86423400,chr13:86425600-86483800,chr13:86587000-86625800,chr13:86635400-86682400,chr13:86684400-86758600,chr13:86969200-87007400,chr13:87062400-87233400,chr13:87235600-87282000	SLITRK6
GO Biological Process	GO:0006014	D-ribose metabolic process	68	6.35789e-08	0.000835744	1.22904e-05	9.12935	1.2049	11	0.000526389	0.00480559	1931	0.136861	1	0.93166	6.96284	0.14362	1	3	0.00112613	0.333333	chr2:89131400-89133000,chr2:89134000-89155200,chr2:89156000-89161600,chr2:89163000-89163800,chr2:89163800-89166600,chr2:89182000-89185000,chr2:89185000-89185800,chr2:89246800-89247200,chr2:89254600-89307800,chr2:89320800-89376400,chr2:89442200-89442600	RPIA
GO Biological Process	GO:0043113	receptor clustering	69	6.53163e-08	0.000858583	1.24432e-05	2.73333	13.9024	38	0.00607359	0.0166011	722	0.0142341	1	0.259151	2.98407	2.01067	6	42	0.00675676	0.142857	chr18:25135800-25280200,chr18:25309400-25364000,chr18:25501600-25752800,chr18:25761800-25884000,chr18:25888000-25937800,chr18:26233400-26294400,chr18:26295200-26388200,chr18:26389400-26490600,chr18:26574200-26783400,chr2:50110200-50568800,chr2:51016000-51167800,chr2:51170000-51361600,chr2:51416600-51456800,chr2:51733600-51826800,chr2:51857000-51913800,chr2:52111000-52171000,chr2:52229000-52276600…	CDH2,GLRB,GRIK2,MAGI2,NLGN1,NRXN1
GO Biological Process	GO:0009052	pentose-phosphate shunt, non-oxidative branch	73	1.33221e-07	0.00175119	2.3989e-05	8.47001	1.2987	11	0.000567366	0.00480559	2820	0.255009	1	1	3.48142	0.287239	1	6	0.00112613	0.166667	chr2:89131400-89133000,chr2:89134000-89155200,chr2:89156000-89161600,chr2:89163000-89163800,chr2:89163800-89166600,chr2:89182000-89185000,chr2:89185000-89185800,chr2:89246800-89247200,chr2:89254600-89307800,chr2:89320800-89376400,chr2:89442200-89442600	RPIA
GO Biological Process	GO:0006582	melanin metabolic process	76	2.81013e-07	0.00369392	4.86042e-05	4.04157	4.94857	20	0.00216189	0.00873744	264	0.000346539	1	0.0172547	7.46018	0.670225	5	14	0.00563063	0.357143	chr11:88800200-88822200,chr11:88824000-89144600,chr13:94149600-94234800,chr13:94235600-94426000,chr15:27515800-27681200,chr15:27873400-27948000,chr18:60983800-60984400,chr18:60984400-60985400,chr18:60985400-60987800,chr18:60987800-60988400,chr9:11735600-11810800,chr9:11811800-11907800,chr9:11910400-12013600,chr9:12055000-12080600,chr9:12108000-12173800,chr9:12258400-12311800,chr9:12313000-1277320…	BCL2,DCT,OCA2,TYR,TYRP1
GO Biological Process	GO:0007171	activation of transmembrane receptor protein tyrosine kinase activity	78	3.22114e-07	0.00423419	5.42845e-05	3.16903	8.51996	27	0.00372213	0.0117955	248	0.00023189	1	0.0122911	8.03404	0.622352	5	13	0.00563063	0.384615	chr10:83570800-83631200,chr10:83639400-83731800,chr10:83735000-83793800,chr10:83796000-83931600,chr10:83933800-84020000,chr10:84020800-84189000,chr10:84191600-84263400,chr10:84265200-84379800,chr10:84381400-84450800,chr10:84452800-84688400,chr4:156890000-157289400,chr4:157290000-157572200,chr4:157574000-157652200,chr4:157676400-157758600,chr4:157762000-157889400,chr4:157919000-157996200,chr5:1060…	ANGPT1,EFNA5,NRG1,NRG3,PDGFC
GO Biological Process	GO:0009956	radial pattern formation	79	4.12944e-07	0.00542815	6.87108e-05	8.63485	1.1581	10	0.000505941	0.00436872	1120	0.0478732	1	0.561869	20.8885	0.0478732	1	1	0.00112613	1	chr15:95884400-96027400,chr15:96116200-96166000,chr15:96167000-96235200,chr15:96278600-96324800,chr15:96423000-96517200,chr15:96603200-96682200,chr15:96684400-96742400,chr15:96916200-96949400,chr15:96964600-97146600,chr15:97160800-97410600	NR2F2
GO Biological Process	GO:0043438	acetoacetic acid metabolic process	84	9.26863e-07	0.0121836	0.000145043	7.88607	1.26806	10	0.00055398	0.00436872	1120	0.0478732	1	0.561869	20.8885	0.0478732	1	1	0.00112613	1	chr9:11735600-11810800,chr9:11811800-11907800,chr9:11910400-12013600,chr9:12055000-12080600,chr9:12108000-12173800,chr9:12258400-12311800,chr9:12313000-12773200,chr9:12778000-12899200,chr9:12959200-13194200,chr9:13195400-13278000	TYRP1
GO Biological Process	GO:0051873	killing by host of symbiont cells	85	1.25722e-06	0.0165262	0.000194426	6.71695	1.63765	11	0.000715443	0.00480559	3569	0.387798	1	1	2.08885	0.478732	1	10	0.00112613	0.1	chr10:54108000-54196400,chr10:54197600-54264600,chr10:54272400-54574200,chr10:54734200-54845600,chr10:54846400-54947400,chr10:54958000-55032000,chr10:55032600-55095000,chr10:55097000-55154000,chr10:55157200-55206600,chr10:55278600-55426000,chr10:55428200-55508800	MBL2
GO Biological Process	GO:0044089	positive regulation of cellular component biogenesis	93	2.36713e-06	0.0311159	0.00033458	1.39521	141.914	198	0.0619984	0.0865007	172	1.66608e-05	0.219007	0.00127329	1.95969	22.4525	44	469	0.0495495	0.0938166	chr10:34103600-34215000,chr10:67884200-67987200,chr10:67991600-68355600,chr10:68575600-68657800,chr11:108161200-108210400,chr11:88824000-89144600,chr11:89145200-89439800,chr12:78162800-78197200,chr12:79088400-79256400,chr13:83458200-83541200,chr13:83620600-83645400,chr13:83665000-83734600,chr13:83787000-83805000,chr13:83894200-84026400,chr13:84103400-84152000,chr13:84263400-84326800,chr13:8435420…	ATM,AUTS2,BAI3,CBLN2,CD36,CLSTN2,COBL,EFNA5,FAM65B,FAM98A,FLRT2,FLRT3,GRID2,KDR,KIT,LINGO2,LPHN3,LRRC16A,LRRN3,LRRTM1,LRRTM3,LRTM1,MAGEL2,NAV3,NLGN1,NOX4,NRP1,NRXN1,NTRK2,NTRK3,PDCD6IP,PSMC1,PTPRD,RP1,SLITRK1,SLITRK2,SLITRK3,SLITRK4,SLITRK5,SLITRK6,SOX9,TCL1A,TENM1,TENM2
GO Biological Process	GO:0097264	self proteolysis	103	5.66144e-06	0.0744196	0.000722521	3.43206	5.53603	19	0.00241854	0.00830057	506	0.00510883	1	0.132719	7.83319	0.382986	3	8	0.00337838	0.375	chr11:79811800-79881400,chr4:182051200-182301400,chr4:182344200-182634600,chr4:182717800-182827000,chr4:182893000-182993000,chr4:182993800-183039200,chr4:183069400-183123800,chr4:183295000-183334000,chr5:165884400-165911600,chr5:165928000-165985800,chr5:165987400-166101000,chr5:166101800-166211800,chr5:166290400-166354600,chr5:166370800-166599200,chr5:166600000-166662600,chr5:166663400-166779200,…	TENM2,TENM3,TENM4
GO Biological Process	GO:0045666	positive regulation of neuron differentiation	109	8.01276e-06	0.105328	0.000966309	1.39604	126.788	177	0.05539	0.0773263	57	1.87442e-10	2.46393e-06	4.32269e-08	2.8658	15.7024	45	328	0.0506757	0.137195	chr10:118656600-118759600,chr10:34103600-34215000,chr10:53503400-53551000,chr10:53596200-53766800,chr10:54108000-54196400,chr10:54197600-54264600,chr10:54272400-54574200,chr11:101300400-101391000,chr11:125079600-125131200,chr12:79088400-79256400,chr13:83458200-83541200,chr13:83620600-83645400,chr13:83665000-83734600,chr13:83787000-83805000,chr13:83894200-84026400,chr13:84103400-84152000,chr13:842…	ATOH1,BCL2,BCL6,BMP2,BMP5,BRINP1,BRINP3,CDH4,COBL,DKK1,EFNA5,EPHA3,FEZ1,FGF20,FOXA1,FOXG1,GLI2,HGF,IRX3,KIAA1598,LRRC7,MAGI2,NEGR1,NLGN1,NRG1,NRP1,NTRK2,NTRK3,PARK2,PRKD1,PTN,PTPRD,RAPGEF2,RARB,RIT2,ROBO1,ROBO2,SLIT2,SLITRK1,SOX11,SYT1,TENM3,TRPC6,WNT5A,ZNF804A
GO Biological Process	GO:1902224	ketone body metabolic process	112	8.73219e-06	0.114785	0.00102486	4.02135	3.73009	15	0.00162957	0.00655308	757	0.0173895	1	0.301962	5.22213	0.574478	3	12	0.00337838	0.25	chr12:81334000-81455400,chr12:81749400-82148800,chr6:55494800-55528000,chr6:55529200-55569200,chr6:55669000-55790000,chr9:11735600-11810800,chr9:11811800-11907800,chr9:11910400-12013600,chr9:12055000-12080600,chr9:12108000-12173800,chr9:12258400-12311800,chr9:12313000-12773200,chr9:12778000-12899200,chr9:12959200-13194200,chr9:13195400-13278000	ACSS3,HMGCLL1,TYRP1
GO Biological Process	GO:0006953	acute-phase response	118	1.18796e-05	0.156158	0.00132337	3.25161	5.84326	19	0.00255276	0.00830057	3347	0.326219	1	1	1.49204	2.01067	3	42	0.00337838	0.0714286	chr10:54108000-54196400,chr10:54197600-54264600,chr10:54272400-54574200,chr10:54734200-54845600,chr10:54846400-54947400,chr10:54958000-55032000,chr10:55032600-55095000,chr10:55097000-55154000,chr10:55157200-55206600,chr10:55278600-55426000,chr10:55428200-55508800,chr2:78338600-78602000,chr2:78602800-78768200,chr2:78769000-78859200,chr2:78884800-78987200,chr2:79022800-79060200,chr2:79061000-791606…	MBL2,REG3A,REG3G
GO Biological Process	GO:0044550	secondary metabolite biosynthetic process	133	2.68905e-05	0.353476	0.00265771	3.46366	4.6194	16	0.00201809	0.00698995	485	0.00466151	1	0.126341	5.57027	0.718098	4	15	0.0045045	0.266667	chr11:88800200-88822200,chr11:88824000-89144600,chr13:94149600-94234800,chr13:94235600-94426000,chr15:27515800-27681200,chr15:27873400-27948000,chr9:11735600-11810800,chr9:11811800-11907800,chr9:11910400-12013600,chr9:12055000-12080600,chr9:12108000-12173800,chr9:12258400-12311800,chr9:12313000-12773200,chr9:12778000-12899200,chr9:12959200-13194200,chr9:13195400-13278000	DCT,OCA2,TYR,TYRP1
GO Biological Process	GO:0044278	cell wall disruption in other organism	136	2.99387e-05	0.393544	0.00289371	8.24495	0.849005	7	0.000370907	0.0030581	1120	0.0478732	1	0.561869	20.8885	0.0478732	1	1	0.00112613	1	chr2:78338600-78602000,chr2:78602800-78768200,chr2:78769000-78859200,chr2:78884800-78987200,chr2:79022800-79060200,chr2:79061000-79160600,chr2:79238800-79305400	REG3G
GO Biological Process	GO:0002091	negative regulation of receptor internalization	135	2.98552e-05	0.392446	0.00290701	3.81953	3.66538	14	0.0016013	0.00611621	3427	0.357	1	1	2.32095	0.430859	1	9	0.00112613	0.111111	chr2:79544800-79614000,chr2:79647600-79737000,chr2:79828000-79917600,chr2:79918800-80335400,chr2:80405400-80526800,chr2:80557000-80641000,chr2:80673000-80795600,chr2:80796400-80874200,chr2:80883400-80933800,chr2:80935000-80997400,chr2:81176200-81199000,chr2:81320600-81351800,chr2:81376600-81421600,chr2:81434000-81517800	LRRTM1
GO Biological Process	GO:0006501	C-terminal protein lipidation	139	4.1407e-05	0.544295	0.00391579	1.94187	22.6585	44	0.00989887	0.0192224	344	0.0010536	1	0.0402602	2.98407	3.68624	11	77	0.0123874	0.142857	chr11:131576400-131631200,chr11:131784400-131844400,chr11:131845000-131864600,chr11:132035200-132072200,chr11:132487800-132810000,chr11:132814800-132875200,chr11:132876200-132951200,chr11:132962200-133062400,chr11:133665400-133707000,chr11:98140000-98273000,chr11:98361200-98490600,chr11:98563000-98616800,chr11:98633200-98663200,chr11:98708200-98751200,chr11:98815400-98862400,chr11:99000600-992766…	ATG4C,CNTN3,CNTN4,CNTN5,ENSG00000272781,LSAMP,LYPD1,MDGA2,NEGR1,NTM,OPCML
GO Biological Process	GO:1900748	positive regulation of vascular endothelial growth factor signaling pathway	144	5.31966e-05	0.69927	0.00485604	3.84349	3.38234	13	0.00147765	0.00567934	2563	0.21754	1	1	4.1777	0.239366	1	5	0.00112613	0.2	chr3:79105000-79252000,chr3:79252800-79285200,chr3:79292000-79448000,chr3:79448600-79665800,chr3:79758200-79814200,chr3:79928200-80012400,chr3:80014200-80028800,chr3:80030000-80069800,chr3:80070600-80120200,chr3:80154600-80359400,chr3:80547600-80583800,chr3:80677800-80717400,chr3:80720200-80754200	ROBO1
GO Biological Process	GO:0051593	response to folic acid	156	8.89559e-05	1	0.00749568	3.6481	3.5635	13	0.00155679	0.00567934	1706	0.0945589	1	0.728591	3.79791	0.526605	2	11	0.00225225	0.181818	chr10:130939600-130984600,chr3:164918200-165132000,chr3:165149600-165200600,chr3:165236400-165282200,chr3:165283000-165346600,chr3:165348200-165378200,chr3:165410800-165437800,chr3:165509600-165688800,chr3:165745600-165808400,chr3:165900600-166070200,chr3:166251000-166370400,chr3:166395000-166462800,chr3:166489600-166581600	BCHE,MGMT
GO Biological Process	GO:0060838	lymphatic endothelial cell fate commitment	167	0.00013359	1	0.0105152	4.38234	2.28189	10	0.000996893	0.00436872	1931	0.136861	1	0.93166	6.96284	0.14362	1	3	0.00112613	0.333333	chr15:95884400-96027400,chr15:96116200-96166000,chr15:96167000-96235200,chr15:96278600-96324800,chr15:96423000-96517200,chr15:96603200-96682200,chr15:96684400-96742400,chr15:96916200-96949400,chr15:96964600-97146600,chr15:97160800-97410600	NR2F2
GO Biological Process	GO:0019695	choline metabolic process	169	0.000150607	1	0.0117144	3.68116	3.25984	12	0.00142413	0.00524246	3427	0.357	1	1	2.32095	0.430859	1	9	0.00112613	0.111111	chr3:164918200-165132000,chr3:165149600-165200600,chr3:165236400-165282200,chr3:165283000-165346600,chr3:165348200-165378200,chr3:165410800-165437800,chr3:165509600-165688800,chr3:165745600-165808400,chr3:165900600-166070200,chr3:166251000-166370400,chr3:166395000-166462800,chr3:166489600-166581600	BCHE
GO Biological Process	GO:0006739	NADP metabolic process	173	0.000184334	1	0.0140062	2.92492	5.47023	16	0.00238979	0.00698995	2219	0.171694	1	1	2.08885	1.4362	3	30	0.00337838	0.1	chr2:89131400-89133000,chr2:89134000-89155200,chr2:89156000-89161600,chr2:89163000-89163800,chr2:89163800-89166600,chr2:89182000-89185000,chr2:89185000-89185800,chr2:89246800-89247200,chr2:89254600-89307800,chr2:89320800-89376400,chr2:89442200-89442600,chr5:103355600-103439000,chr5:103441400-103512800,chr5:103524200-103726000,chr5:103727200-104033000,chr5:44214000-44387000	NNT,NUDT12,RPIA
GO Biological Process	GO:0061343	cell adhesion involved in heart morphogenesis	186	0.000309114	1	0.0218457	3.39699	3.53254	12	0.00154327	0.00524246	2281	0.178189	1	1	5.22213	0.191493	1	4	0.00112613	0.25	chr14:85034200-85078800,chr14:85113600-85168000,chr14:85195200-85229800,chr14:85370400-85430600,chr14:85466800-85503600,chr14:85677800-85709600,chr14:85710400-85746200,chr14:85776600-85819800,chr14:86605000-86700200,chr14:86701000-86745000,chr14:86857800-86980200,chr14:86981200-87011400	FLRT2
GO Biological Process	GO:0072272	proximal/distal pattern formation involved in metanephric nephron development	194	0.00041261	1	0.0279575	4.1609	2.16299	9	0.000944951	0.00393185	394	0.00228939	1	0.0763807	20.8885	0.0957464	2	2	0.00225225	1	chr5:2588000-2676800,chr5:2697200-2736800,chr5:2780200-2826600,chr5:3011400-3058800,chr5:3169000-3251800,chr5:3407000-3480200,chr5:3845800-3891800,chr5:3892600-3967000,chr5:4272600-4338800	IRX1,IRX2
GO Biological Process	GO:0048789	cytoskeletal matrix organization at active zone	204	0.000596743	1	0.0384519	5.98977	1.00171	6	0.000437618	0.00262123	1120	0.0478732	1	0.561869	20.8885	0.0478732	1	1	0.00112613	1	chr3:172822000-172937800,chr3:173304400-173419400,chr3:173420600-173599400,chr3:173617400-173717800,chr3:173719000-173746600,chr3:173749000-173881400	NLGN1

## Sheet: Ovary-AdenoCA
Ontology	ID	Desc	BinomRank	BinomP	BinomBonfP	BinomFdrQ	RegionFoldEnrich	ExpRegions	ObsRegions	GenomeFrac	SetCov	HyperRank	HyperP	HyperBonfP	HyperFdrQ	GeneFoldEnrich	ExpGenes	ObsGenes	TotalGenes	GeneSetCov	TermCov	Regions	Genes
GO Biological Process	GO:0072272	proximal/distal pattern formation involved in metanephric nephron development	1	8.44526e-25	1.11013e-20	1.11013e-20	11.1968	3.1259	35	0.000944951	0.0105804	643	0.0141383	1	0.289032	8.40843	0.237856	2	2	0.000906618	1	chr5:2005000-2038400,chr5:2185600-2215600,chr5:2222600-2265400,chr5:2268600-2291200,chr5:2292400-2322000,chr5:2365000-2388000,chr5:2433600-2490000,chr5:2535200-2577200,chr5:2578200-2606800,chr5:2608000-2699400,chr5:2718600-2731400,chr5:2765600-2894800,chr5:2897800-2919400,chr5:2921800-2962000,chr5:2963000-3075800,chr5:3076800-3169200,chr5:3207000-3235800,chr5:3238000-3276600,chr5:3277400-3304400,…	IRX1,IRX2
GO Biological Process	GO:0008038	neuron recognition	5	2.87717e-16	3.78204e-12	7.56409e-13	2.64204	35.2001	93	0.0106409	0.0281137	39	1.86738e-10	2.45467e-06	6.29403e-08	4.99251	3.8057	19	32	0.00861287	0.59375	chr10:33881000-33920800,chr11:131651600-131771200,chr11:131791200-131995800,chr11:132019800-132262600,chr11:132283600-132372600,chr11:132376600-132499000,chr11:132499200-132639800,chr11:132640800-132662600,chr11:132823600-132863400,chr11:132868800-132906200,chr11:132960600-133020400,chr11:133466600-133581400,chr11:133582200-133654400,chr14:28475600-28526600,chr14:28527400-28655000,chr14:28697000-…	CDK5R1,CNR1,CNTN4,CNTNAP2,DSCAM,EPHA3,EPHA4,EPHB3,FOXG1,GAP43,NCAM2,NDN,NRP1,NTM,OPCML,ROBO1,ROBO2,SEMA3A,SEMA5A
GO Biological Process	GO:0051966	regulation of synaptic transmission, glutamatergic	8	3.23709e-12	4.25516e-08	5.31895e-09	2.21461	42.8969	95	0.0129676	0.0287183	61	1.26085e-08	0.000165739	2.71703e-06	3.47935	6.89784	24	58	0.0108794	0.413793	chr10:53460400-53520200,chr10:53520800-53640800,chr10:53713400-53776000,chr10:53778600-53966600,chr10:53967600-54062400,chr10:54091000-54160000,chr10:54215600-54395400,chr10:54401400-54538000,chr11:88136800-88196000,chr11:88491000-88542600,chr11:88559200-88794000,chr12:40557800-40617600,chr12:78585400-78603600,chr12:78624000-78686600,chr12:79106000-79257200,chr18:1136200-1254000,chr19:30897200-30…	ADCYAP1,CNR1,DGKI,DISC1,DKK1,DRD1,EGFR,GRIK1,GRIK2,GRIK3,GRM3,GRM5,GRM7,GRM8,HTR1B,LRRK2,MEF2C,NLGN1,NRXN1,OPHN1,RELN,SYT1,TNR,TSHZ3
GO Biological Process	GO:0042297	vocal learning	9	3.64349e-12	4.78936e-08	5.32151e-09	4.75167	6.52402	31	0.00197219	0.00937122	1052	0.0406423	1	0.507836	3.60361	0.832498	3	7	0.00135993	0.428571	chr2:50296600-50359000,chr2:50363600-50535200,chr2:50579400-50604400,chr2:50954600-51073400,chr2:51086600-51168200,chr2:51169400-51232200,chr2:51264200-51494200,chr2:51850000-51942200,chr2:52002400-52171200,chr7:113688800-113703600,chr7:113809400-113826600,chr7:113827000-113905600,chr7:113906800-114052600,chr7:114143000-114188000,chr7:114189400-114267200,chr7:114300400-114352000,chr7:114373600-11…	CNTNAP2,FOXP2,NRXN1
GO Biological Process	GO:0009954	proximal/distal pattern formation	10	4.78207e-12	6.28603e-08	6.28603e-09	2.77864	21.9532	61	0.00663638	0.0184401	351	0.00231546	1	0.0867144	2.7124	3.68678	10	31	0.00453309	0.322581	chr1:163652000-163735200,chr1:163762400-163896600,chr1:163931800-163986200,chr1:164005600-164042400,chr1:164158800-164221800,chr1:164863200-164920200,chr1:165079200-165141600,chr2:119246600-119308400,chr2:119329600-119402400,chr2:119459400-119495000,chr2:119532600-119565800,chr2:176881800-176925600,chr2:19352200-19405600,chr2:71886000-71970400,chr2:72952800-72975000,chr5:2005000-2038400,chr5:2185…	CYP26B1,EN1,FGF10,GLI3,HOXD10,IRX1,IRX2,OSR1,PBX1,SP8
GO Biological Process	GO:0007638	mechanosensory behavior	13	3.48193e-11	4.577e-07	3.52077e-08	3.37118	12.4586	42	0.00376619	0.0126965	1561	0.0933214	1	0.785848	2.24225	1.78392	4	15	0.00181324	0.266667	chr2:50296600-50359000,chr2:50363600-50535200,chr2:50579400-50604400,chr2:50954600-51073400,chr2:51086600-51168200,chr2:51169400-51232200,chr2:51264200-51494200,chr2:51850000-51942200,chr2:52002400-52171200,chr7:113688800-113703600,chr7:113809400-113826600,chr7:113827000-113905600,chr7:113906800-114052600,chr7:114143000-114188000,chr7:114189400-114267200,chr7:114300400-114352000,chr7:114373600-11…	CNTNAP2,ETV1,FOXP2,NRXN1
GO Biological Process	GO:0099560	synaptic membrane adhesion	16	3.57445e-10	4.69861e-06	2.93663e-07	4.44662	6.07203	27	0.00183556	0.00816203	311	0.0016801	1	0.0710125	8.40843	0.356785	3	3	0.00135993	1	chr2:50296600-50359000,chr2:50363600-50535200,chr2:50579400-50604400,chr2:50954600-51073400,chr2:51086600-51168200,chr2:51169400-51232200,chr2:51264200-51494200,chr2:51850000-51942200,chr2:52002400-52171200,chr3:172856000-172964000,chr3:173142800-173170600,chr3:173172400-173302200,chr3:173303800-173376000,chr3:173461600-173537000,chr3:173632200-173713000,chr3:173757800-173873800,chr3:173874400-17…	CDH9,NLGN1,NRXN1
GO Biological Process	GO:0071805	potassium ion transmembrane transport	18	1.31597e-09	1.72984e-05	9.61024e-07	1.77087	72.281	128	0.0218504	0.0386941	72	5.07881e-08	0.00066761	9.27236e-06	2.34781	18.3149	43	154	0.0194923	0.279221	chr10:79529800-79540600,chr11:128580400-128646600,chr11:29131600-29360800,chr12:4890800-4918200,chr12:4970600-5015000,chr12:5156800-5210600,chr12:75607600-75682200,chr14:62806800-62854000,chr14:62854600-62963600,chr14:63067200-63126000,chr14:63400000-63495600,chr14:63520400-63593800,chr14:63622800-63669200,chr14:88560800-88620400,chr14:88620400-88655200,chr14:88809800-88851000,chr14:90540400-9063…	ATP1B2,CNGA2,CNGB3,GRIK1,GRIK2,GRIK3,HCN1,KCNA1,KCNA4,KCNA5,KCNA6,KCNAB1,KCNB2,KCNC2,KCND2,KCND3,KCNE4,KCNH1,KCNH5,KCNH7,KCNH8,KCNIP4,KCNJ1,KCNJ3,KCNJ6,KCNK10,KCNK13,KCNK2,KCNK9,KCNMA1,KCNMB2,KCNN1,KCNN2,KCNQ3,KCNQ5,KCNS3,KCNT2,KCNU1,KCNV1,SLC9A3,SLC9A7,SLC9A9,TMEM38B
GO Biological Process	GO:0018410	C-terminal protein amino acid modification	19	4.62453e-09	6.07894e-05	3.19944e-06	2.06167	38.3185	79	0.0115836	0.0238815	312	0.00168172	1	0.0708532	2.00201	9.98997	20	84	0.00906618	0.238095	chr11:112460200-112523600,chr11:131651600-131771200,chr11:131791200-131995800,chr11:132019800-132262600,chr11:132283600-132372600,chr11:132376600-132499000,chr11:132499200-132639800,chr11:132640800-132662600,chr11:132823600-132863400,chr11:132868800-132906200,chr11:132960600-133020400,chr11:133466600-133581400,chr11:133582200-133654400,chr11:49128400-49160800,chr11:49873800-49913400,chr11:9404820…	AGBL1,AGBL4,ATG4C,ATG4D,CNTN4,CNTN5,ENSG00000272781,FCGR3B,FOLH1,FOLR4,GP2,LSAMP,MDGA1,NEGR1,NRN1,NTM,NTNG1,OPCML,PLET1,TEX101
GO Biological Process	GO:0002087	regulation of respiratory gaseous exchange by neurological system process	20	5.56604e-09	7.31656e-05	3.65828e-06	3.78142	7.40463	28	0.0022384	0.00846433	4612	0.468887	1	1	1.2936	1.54607	2	13	0.000906618	0.153846	chr19:30897200-30937400,chr19:30942400-30996800,chr19:31079200-31114200,chr19:31115400-31160400,chr19:31185400-31209600,chr19:31226200-31285200,chr19:31327600-31406600,chr19:31426400-31469400,chr19:31567200-31618000,chr19:31619200-31682200,chr19:31939600-31983000,chr19:31999600-32044000,chr19:32045600-32073600,chr19:32105000-32135400,chr19:32139600-32206000,chr19:32334000-32376200,chr19:32401400-…	NLGN1,TSHZ3
GO Biological Process	GO:0021544	subpallium development	22	1.55567e-08	0.000204493	9.29513e-06	2.7254	15.4106	42	0.00465858	0.0126965	243	0.000544908	1	0.0294766	3.43981	2.61642	9	22	0.00407978	0.409091	chr12:103311600-103340200,chr12:103382600-103485200,chr12:103488400-103526600,chr12:103527400-103592200,chr12:103700200-103813200,chr13:87493800-87732000,chr13:88920200-89295200,chr14:99196800-99251200,chr3:24602400-24661600,chr5:174310200-174432000,chr5:174432800-174538000,chr5:174653200-174769200,chr7:113688800-113703600,chr7:113809400-113826600,chr7:113827000-113905600,chr7:113906800-114052600…	ASCL1,BCL11B,CNTNAP2,DRD1,FOXP2,GLI3,INHBA,RARB,SLITRK5
GO Biological Process	GO:0070346	positive regulation of fat cell proliferation	26	1.98409e-08	0.000260809	1.00311e-05	4.03865	5.94257	24	0.00179642	0.00725514	466	0.00612167	1	0.172681	6.30632	0.475713	3	4	0.00135993	0.75	chr2:229184800-229281600,chr2:229284000-229372200,chr2:229431800-229488600,chr2:229524200-229586200,chr2:229589200-229633000,chr2:229664200-229710200,chr2:229712200-229814000,chr2:229952800-229967800,chr2:230148200-230231200,chr5:43760400-43855000,chr5:43855400-43997000,chr5:44047400-44089400,chr5:44090200-44124400,chr5:44201000-44331800,chr5:44394600-44479600,chr5:44480400-44513600,chr5:44516400…	FGF10,PID1,VSTM2A
GO Biological Process	GO:0035641	locomotory exploration behavior	28	3.22861e-08	0.000424401	1.51572e-05	3.80022	6.57856	25	0.00198868	0.00755744	211	0.000297691	1	0.0185457	4.52762	1.54607	7	13	0.00317316	0.538462	chr12:40557800-40617600,chr1:175191400-175314000,chr1:175594600-175693200,chr1:175712000-175808600,chr2:162339400-162427200,chr2:162428200-162474600,chr2:162571000-162638000,chr2:162638600-162756000,chr3:115386800-115418200,chr3:115610200-115715200,chr3:115720200-116004800,chr3:116005200-116093600,chr3:116112200-116163200,chr3:116198400-116326000,chr3:116326800-116371200,chr3:116373800-116534400,…	CRH,DPP4,LRRK2,LSAMP,PENK,SLC4A10,TNR
GO Biological Process	GO:0010894	negative regulation of steroid biosynthetic process	36	1.54096e-07	0.00202559	5.62663e-05	2.9353	10.9018	32	0.00329558	0.00967352	685	0.0145671	1	0.279539	2.55909	2.73535	7	23	0.00317316	0.304348	chr10:19454000-19539000,chr10:19638200-19686600,chr10:19696400-19777600,chr10:19877800-19917800,chr10:19928000-20031200,chr1:213647800-213744000,chr1:213748200-213898200,chr1:213941400-214004000,chr1:214005000-214053800,chr1:214073800-214152200,chr20:6122000-6126200,chr20:6127400-6137200,chr20:6240000-6313600,chr20:6399400-6453200,chr20:6854000-6905200,chr20:7040600-7101400,chr20:7112400-7163600,…	BMP2,BMP5,INSIG1,INSIG2,MALRD1,PROX1,SNAI2
GO Biological Process	GO:0034332	adherens junction organization	52	1.30478e-06	0.0171513	0.000329832	1.75092	47.9747	84	0.0145026	0.025393	233	0.000475726	1	0.0268387	2.25014	8.44391	19	71	0.00861287	0.267606	chr10:79529800-79540600,chr11:57682400-57796600,chr12:25982400-26034200,chr12:33050600-33118000,chr16:61148800-61244600,chr16:61430400-61489200,chr16:61490200-61863400,chr16:61948200-62054800,chr16:62099000-62167600,chr16:64212800-64284600,chr16:64293200-64341000,chr16:64341600-64409200,chr16:64452000-64493800,chr16:64541600-64649600,chr16:82700400-82826400,chr16:82969000-83067200,chr16:83304400-…	CADM2,CDH10,CDH11,CDH12,CDH13,CDH17,CDH18,CDH4,CDH6,CDH7,CDH8,CDH9,CTNND1,DLG5,DSP,PKP2,PTPRK,RASSF8,ZNF703
GO Biological Process	GO:0045664	regulation of neuron differentiation	53	2.42265e-06	0.0318458	0.000600864	1.25493	314.757	395	0.0951504	0.119407	13	1.55485e-14	2.04385e-10	1.57219e-11	1.94722	67.7891	132	570	0.0598368	0.231579	chr10:17431200-17460200,chr10:18233200-18293800,chr10:18295600-18331000,chr10:31846800-31871600,chr10:33881000-33920800,chr10:53460400-53520200,chr10:53520800-53640800,chr10:53713400-53776000,chr10:53778600-53966600,chr10:53967600-54062400,chr10:54091000-54160000,chr10:54215600-54395400,chr10:54401400-54538000,chr10:64215200-64312000,chr10:64416400-64488400,chr10:79529800-79540600,chr10:8242600-8…	ADCYAP1,ASAP1,ASCL1,ATP8A2,BAI3,BCL11B,BCL6,BDNF,BEND6,BMP2,BMP5,BMP7,BRAF,BRINP1,BRINP2,BRINP3,CDH4,CDK5R1,CNR1,CNTN1,CNTN4,COBL,CSMD3,DAB1,DCC,DISC1,DKK1,DLG5,DSCAM,ECT2,EDNRB,EFNB2,ENSG00000117598,EOMES,EPHA3,EPHA4,EPHA7,EPHB3,EYA1,FAM150A,FBXO38,FGF13,FKBP4,FMR1,FOXA1,FOXG1,GATA3,GLI3,GPRC5B,HES1,HGF,ID4,IL1RAPL1,IL2,ISL1,JAG1,KDM4C,LMX1A,LRRC4C,LRRC7,LRRK2,LZTS1,MAGI2,MAP2,MAP4K4,MEF2C,MEIS1…
GO Biological Process	GO:2000463	positive regulation of excitatory postsynaptic potential	57	4.1185e-06	0.0541377	0.000949783	2.55006	12.1566	31	0.0036749	0.00937122	1213	0.0574417	1	0.622483	2.10211	2.85428	6	24	0.00271986	0.25	chr18:70253600-70308400,chr18:70360200-70432600,chr18:70591600-70628200,chr18:70629400-70752600,chr18:70769800-71049800,chr2:50296600-50359000,chr2:50363600-50535200,chr2:50579400-50604400,chr2:50954600-51073400,chr2:51086600-51168200,chr2:51169400-51232200,chr2:51264200-51494200,chr2:51850000-51942200,chr2:52002400-52171200,chr3:172856000-172964000,chr3:173142800-173170600,chr3:173172400-1733022…	NETO1,NLGN1,NRXN1,RELN,RIMS1,RIMS2
GO Biological Process	GO:2000065	negative regulation of cortisol biosynthetic process	60	5.45384e-06	0.0716908	0.00119485	4.46713	3.134	14	0.000947401	0.00423216	1339	0.0719876	1	0.706704	4.20422	0.475713	2	4	0.000906618	0.5	chr20:6122000-6126200,chr20:6127400-6137200,chr20:6240000-6313600,chr20:6399400-6453200,chr20:6854000-6905200,chr20:7040600-7101400,chr20:7112400-7163600,chr20:7166200-7225400,chr20:7294800-7360000,chr20:7420200-7669800,chr6:55495200-55637000,chr6:55850600-55889200,chr6:55920600-56018400,chr6:56046600-56091800	BMP2,BMP5
GO Biological Process	GO:0032348	negative regulation of aldosterone biosynthetic process	60	5.45384e-06	0.0716908	0.00119485	4.46713	3.134	14	0.000947401	0.00423216	1339	0.0719876	1	0.706704	4.20422	0.475713	2	4	0.000906618	0.5	chr20:6122000-6126200,chr20:6127400-6137200,chr20:6240000-6313600,chr20:6399400-6453200,chr20:6854000-6905200,chr20:7040600-7101400,chr20:7112400-7163600,chr20:7166200-7225400,chr20:7294800-7360000,chr20:7420200-7669800,chr6:55495200-55637000,chr6:55850600-55889200,chr6:55920600-56018400,chr6:56046600-56091800	BMP2,BMP5
GO Biological Process	GO:0071205	protein localization to juxtaparanode region of axon	62	5.88457e-06	0.0773526	0.00124762	4.16303	3.60315	15	0.00108922	0.00453446	1667	0.11068	1	0.872756	3.36337	0.594641	2	5	0.000906618	0.4	chr18:5559000-5622200,chr18:5671600-5772400,chr7:144869000-145057800,chr7:145058800-145274400,chr7:145275400-145565800,chr7:145584800-145617200,chr7:145618400-145640200,chr7:145820800-146041600,chr7:146043400-146201200,chr7:146207800-146263000,chr7:146263400-146397200,chr7:146438400-146465400,chr7:146498000-146572800,chr7:146653800-146731000,chr7:146731600-146809400	CNTNAP2,EPB41L3
GO Biological Process	GO:0045163	clustering of voltage-gated potassium channels	69	1.02114e-05	0.134229	0.00194534	4.52388	2.87364	13	0.000868695	0.00392987	3444	0.31605	1	1	2.80281	0.356785	1	3	0.000453309	0.333333	chr7:144869000-145057800,chr7:145058800-145274400,chr7:145275400-145565800,chr7:145584800-145617200,chr7:145618400-145640200,chr7:145820800-146041600,chr7:146043400-146201200,chr7:146207800-146263000,chr7:146263400-146397200,chr7:146438400-146465400,chr7:146498000-146572800,chr7:146653800-146731000,chr7:146731600-146809400	CNTNAP2
GO Biological Process	GO:0043569	negative regulation of insulin-like growth factor receptor signaling pathway	75	1.48333e-05	0.194984	0.00259978	4.07865	3.4325	14	0.00103764	0.00423216	2553	0.198358	1	1	2.40241	0.832498	2	7	0.000906618	0.285714	chr20:6122000-6126200,chr20:6127400-6137200,chr20:6240000-6313600,chr20:6399400-6453200,chr20:6854000-6905200,chr20:7040600-7101400,chr20:7112400-7163600,chr20:7166200-7225400,chr20:7294800-7360000,chr20:7420200-7669800,chr6:55495200-55637000,chr6:55850600-55889200,chr6:55920600-56018400,chr6:56046600-56091800	BMP2,BMP5
GO Biological Process	GO:0060436	bronchiole morphogenesis	76	1.508e-05	0.198226	0.00260824	6.48625	1.38755	9	0.000419453	0.00272068	1788	0.118928	1	0.874335	8.40843	0.118928	1	1	0.000453309	1	chr5:43760400-43855000,chr5:43855400-43997000,chr5:44047400-44089400,chr5:44090200-44124400,chr5:44201000-44331800,chr5:44394600-44479600,chr5:44480400-44513600,chr5:44516400-44686800,chr5:44687200-44737400	FGF10
GO Biological Process	GO:0060879	semicircular canal fusion	76	1.508e-05	0.198226	0.00260824	6.48625	1.38755	9	0.000419453	0.00272068	1788	0.118928	1	0.874335	8.40843	0.118928	1	1	0.000453309	1	chr5:43760400-43855000,chr5:43855400-43997000,chr5:44047400-44089400,chr5:44090200-44124400,chr5:44201000-44331800,chr5:44394600-44479600,chr5:44480400-44513600,chr5:44516400-44686800,chr5:44687200-44737400	FGF10
GO Biological Process	GO:0035332	positive regulation of hippo signaling	85	2.1287e-05	0.279817	0.00329197	4.54076	2.64273	12	0.00079889	0.00362757	643	0.0141383	1	0.289032	8.40843	0.237856	2	2	0.000906618	1	chr10:79529800-79540600,chr2:4835800-5011800,chr2:5254800-5292400,chr2:5395600-5435000,chr2:5436000-5575200,chr2:5701400-5751000,chr2:5951800-6070200,chr2:6122200-6174000,chr2:6227400-6278400,chr2:6279600-6380600,chr2:6556000-6676800,chr2:6678400-6803800	DLG5,SOX11
GO Biological Process	GO:0070075	tear secretion	84	2.11824e-05	0.278443	0.0033148	6.2078	1.44979	9	0.000438267	0.00272068	2704	0.223718	1	1	4.20422	0.237856	1	2	0.000453309	0.5	chr5:43760400-43855000,chr5:43855400-43997000,chr5:44047400-44089400,chr5:44090200-44124400,chr5:44201000-44331800,chr5:44394600-44479600,chr5:44480400-44513600,chr5:44516400-44686800,chr5:44687200-44737400	FGF10
GO Biological Process	GO:0038098	sequestering of BMP from receptor via BMP binding	98	3.24516e-05	0.426576	0.00435281	5.87246	1.53258	9	0.000463294	0.00272068	2704	0.223718	1	1	4.20422	0.237856	1	2	0.000453309	0.5	chr1:240417800-240478000,chr1:240507400-240518800,chr1:240519200-240638000,chr1:240657000-240739400,chr1:240783600-240936200,chr1:240939000-241191600,chr1:241192400-241301400,chr1:241302200-241441600,chr1:241470400-241515200	GREM2
GO Biological Process	GO:2000971	negative regulation of detection of glucose	96	3.21e-05	0.421955	0.00439536	5.88083	1.5304	9	0.000462635	0.00272068	1788	0.118928	1	0.874335	8.40843	0.118928	1	1	0.000453309	1	chr20:21726000-21958600,chr20:21959400-21983600,chr20:21985400-22189200,chr20:22203200-22301600,chr20:22392600-22435400,chr20:22454800-22503200,chr20:22818000-22885400,chr20:22906600-22918200,chr20:22928400-23005200	FOXA2
GO Biological Process	GO:0061101	neuroendocrine cell differentiation	95	3.17732e-05	0.417658	0.0043964	3.41711	4.68232	16	0.00141545	0.00483676	1052	0.0406423	1	0.507836	3.60361	0.832498	3	7	0.00135993	0.428571	chr12:103311600-103340200,chr12:103382600-103485200,chr12:103488400-103526600,chr12:103527400-103592200,chr12:103700200-103813200,chr20:20227200-20301400,chr20:6122000-6126200,chr20:6127400-6137200,chr20:6240000-6313600,chr20:6399400-6453200,chr20:6854000-6905200,chr20:7040600-7101400,chr20:7112400-7163600,chr20:7166200-7225400,chr20:7294800-7360000,chr20:7420200-7669800	ASCL1,BMP2,INSM1
GO Biological Process	GO:0060661	submandibular salivary gland formation	99	3.5136e-05	0.461863	0.00466528	5.81167	1.54861	9	0.00046814	0.00272068	2704	0.223718	1	1	4.20422	0.237856	1	2	0.000453309	0.5	chr5:43760400-43855000,chr5:43855400-43997000,chr5:44047400-44089400,chr5:44090200-44124400,chr5:44201000-44331800,chr5:44394600-44479600,chr5:44480400-44513600,chr5:44516400-44686800,chr5:44687200-44737400	FGF10
GO Biological Process	GO:0000432	positive regulation of transcription from RNA polymerase II promoter by glucose	106	4.28071e-05	0.562699	0.00530848	5.66287	1.5893	9	0.000480442	0.00272068	3444	0.31605	1	1	2.80281	0.356785	1	3	0.000453309	0.333333	chr20:21726000-21958600,chr20:21959400-21983600,chr20:21985400-22189200,chr20:22203200-22301600,chr20:22392600-22435400,chr20:22454800-22503200,chr20:22818000-22885400,chr20:22906600-22918200,chr20:22928400-23005200	FOXA2
GO Biological Process	GO:1904723	negative regulation of Wnt-Frizzled-LRP5/6 complex assembly	109	4.42454e-05	0.581606	0.00533583	6.49076	1.23252	8	0.000372588	0.00241838	1788	0.118928	1	0.874335	8.40843	0.118928	1	1	0.000453309	1	chr10:53460400-53520200,chr10:53520800-53640800,chr10:53713400-53776000,chr10:53778600-53966600,chr10:53967600-54062400,chr10:54091000-54160000,chr10:54215600-54395400,chr10:54401400-54538000	DKK1
GO Biological Process	GO:0061386	closure of optic fissure	107	4.39385e-05	0.577572	0.00539786	4.56733	2.40841	11	0.000728055	0.00332527	2704	0.223718	1	1	4.20422	0.237856	1	2	0.000453309	0.5	chr2:4835800-5011800,chr2:5254800-5292400,chr2:5395600-5435000,chr2:5436000-5575200,chr2:5701400-5751000,chr2:5951800-6070200,chr2:6122200-6174000,chr2:6227400-6278400,chr2:6279600-6380600,chr2:6556000-6676800,chr2:6678400-6803800	SOX11
GO Biological Process	GO:0046500	S-adenosylmethionine metabolic process	115	4.75623e-05	0.625206	0.00543658	3.6574	3.82786	14	0.00115715	0.00423216	2515	0.194757	1	1	1.94041	1.54607	3	13	0.00135993	0.230769	chr5:163061600-163104000,chr5:163162000-163237200,chr5:163239400-163430400,chr5:163560000-163629400,chr5:163629800-163722600,chr5:163724200-163811000,chr5:8098200-8176200,chr5:8176800-8220200,chr5:8221000-8340600,chr5:8349200-8417000,chr5:8462200-8603600,chr5:8605800-8700400,chr5:8701600-8815600,chr7:128967400-128989200	AHCYL2,MAT2B,MTRR
GO Biological Process	GO:0090082	positive regulation of heart induction by negative regulation of canonical Wnt signaling pathway	123	7.09066e-05	0.932068	0.00757779	6.06109	1.31989	8	0.000399001	0.00241838	2704	0.223718	1	1	4.20422	0.237856	1	2	0.000453309	0.5	chr10:53460400-53520200,chr10:53520800-53640800,chr10:53713400-53776000,chr10:53778600-53966600,chr10:53967600-54062400,chr10:54091000-54160000,chr10:54215600-54395400,chr10:54401400-54538000	DKK1
GO Biological Process	GO:0097091	synaptic vesicle clustering	125	8.57697e-05	1	0.00901954	4.23138	2.59963	11	0.00078586	0.00332527	982	0.0390546	1	0.522783	5.60562	0.356785	2	3	0.000906618	0.666667	chr20:23944400-24046200,chr20:24363600-24449600,chr20:24709200-24840600,chr3:172856000-172964000,chr3:173142800-173170600,chr3:173172400-173302200,chr3:173303800-173376000,chr3:173461600-173537000,chr3:173632200-173713000,chr3:173757800-173873800,chr3:173874400-173920000	NLGN1,SYNDIG1
GO Biological Process	GO:0001714	endodermal cell fate specification	126	9.42866e-05	1	0.00983649	3.42436	4.08836	14	0.0012359	0.00423216	841	0.0254462	1	0.397729	4.20422	0.713569	3	6	0.00135993	0.5	chr3:180725200-180843400,chr3:180984200-181027800,chr3:181066000-181113600,chr3:181114400-181194800,chr3:181195400-181236000,chr3:181238400-181337400,chr3:181343800-181395200,chr3:181486400-181586200,chr3:181588600-181724800,chr3:182011200-182108400,chr3:27948000-28024200,chr3:28108600-28179000,chr3:28183200-28242000,chr8:55381000-55382600	EOMES,SOX17,SOX2
GO Biological Process	GO:0048789	cytoskeletal matrix organization at active zone	135	0.000132826	1	0.0129333	5.52623	1.44764	8	0.000437618	0.00241838	1788	0.118928	1	0.874335	8.40843	0.118928	1	1	0.000453309	1	chr3:172856000-172964000,chr3:173142800-173170600,chr3:173172400-173302200,chr3:173303800-173376000,chr3:173461600-173537000,chr3:173632200-173713000,chr3:173757800-173873800,chr3:173874400-173920000	NLGN1
GO Biological Process	GO:0046015	regulation of transcription by glucose	140	0.000139085	1	0.0130591	4.83763	1.86041	9	0.000562399	0.00272068	5040	0.532243	1	1	1.40141	0.713569	1	6	0.000453309	0.166667	chr20:21726000-21958600,chr20:21959400-21983600,chr20:21985400-22189200,chr20:22203200-22301600,chr20:22392600-22435400,chr20:22454800-22503200,chr20:22818000-22885400,chr20:22906600-22918200,chr20:22928400-23005200	FOXA2
GO Biological Process	GO:0060278	regulation of ovulation	142	0.00014748	1	0.0136522	3.69162	3.25061	12	0.00098265	0.00362757	982	0.0390546	1	0.522783	5.60562	0.356785	2	3	0.000906618	0.666667	chr3:154049800-154111600,chr3:154150800-154234000,chr3:154253800-154431600,chr3:154523000-154609400,chr7:40757400-40819400,chr7:40953400-40985400,chr7:41017000-41082400,chr7:41258800-41374200,chr7:41375400-41477000,chr7:41579000-41634800,chr7:41635600-41707400,chr7:41932200-41982000	GPR149,INHBA
GO Biological Process	GO:0072757	cellular response to camptothecin	145	0.000158008	1	0.0143243	4.29274	2.32952	10	0.000704207	0.00302297	4105	0.397404	1	1	2.10211	0.475713	1	4	0.000453309	0.25	chr8:47465200-47493400,chr8:47494200-47560400,chr8:47570800-47658200,chr8:47658800-47698400,chr8:47700000-47803200,chr8:47829800-47892200,chr8:47895600-47949400,chr8:47951400-47998400,chr8:48107600-48173000,chr8:48439400-48452400	SPIDR
GO Biological Process	GO:0051963	regulation of synapse assembly	147	0.000165194	1	0.0147719	1.43293	77.4635	111	0.023417	0.033555	40	2.68634e-10	3.53119e-06	8.82797e-08	3.22649	10.2278	33	86	0.0149592	0.383721	chr10:67806400-67862200,chr10:67884800-67939800,chr10:67940600-68080200,chr10:68082600-68113200,chr10:68114000-68314800,chr10:68367400-68531400,chr10:68548600-68659000,chr10:79529800-79540600,chr11:27799800-27829000,chr13:84661000-84915000,chr13:87493800-87732000,chr13:88920200-89295200,chr14:86679600-86755400,chr14:86857600-87036600,chr15:88113800-88246400,chr16:48846600-48912600,chr18:70253600-…	BAI1,BAI3,BDNF,CBLN1,CBLN2,DLG5,EPHA7,EPHB1,EPHB3,FLRT2,IL1RAPL1,LINGO2,LPHN1,LPHN3,LRRN1,LRRTM1,LRRTM3,MEF2C,NLGN1,NRXN1,NTRK2,NTRK3,PTK2,PTPRD,ROBO2,SLITRK1,SLITRK2,SLITRK3,SLITRK4,SLITRK5,SYNDIG1,THBS2,UBE2V2
GO Biological Process	GO:0044091	membrane biogenesis	146	0.000164962	1	0.0148522	1.88677	21.2003	40	0.0064088	0.0120919	2507	0.192078	1	1	1.52881	3.92463	6	33	0.00271986	0.181818	chr2:50296600-50359000,chr2:50363600-50535200,chr2:50579400-50604400,chr2:50954600-51073400,chr2:51086600-51168200,chr2:51169400-51232200,chr2:51264200-51494200,chr2:51850000-51942200,chr2:52002400-52171200,chr3:172856000-172964000,chr3:173142800-173170600,chr3:173172400-173302200,chr3:173303800-173376000,chr3:173461600-173537000,chr3:173632200-173713000,chr3:173757800-173873800,chr3:173874400-17…	IL1RAPL1,MAGI2,NLGN1,NRXN1,PTPRD,SERINC1
GO Biological Process	GO:0060017	parathyroid gland development	149	0.000174209	1	0.015369	3.62426	3.31102	12	0.00100091	0.00362757	2553	0.198358	1	1	2.40241	0.832498	2	7	0.000906618	0.285714	chr10:8242600-8350400,chr10:8811000-8855800,chr10:8992600-9057400,chr10:9065000-9124000,chr20:21507000-21557200,chr20:21557200-21654400,chr20:21726000-21958600,chr20:21959400-21983600,chr20:21985400-22189200,chr20:22203200-22301600,chr20:22392600-22435400,chr20:22454800-22503200	GATA3,PAX1
GO Biological Process	GO:0010845	positive regulation of reciprocal meiotic recombination	156	0.000202282	1	0.0170449	4.5963	1.9581	9	0.000591928	0.00272068	2704	0.223718	1	1	4.20422	0.237856	1	2	0.000453309	0.5	chr5:22858200-22968000,chr5:22968800-23013000,chr5:23014800-23209000,chr5:23209800-23452800,chr5:23455000-23675200,chr5:23676200-23796800,chr5:23832800-24012400,chr5:24014000-24220600,chr5:24221200-24388400	PRDM9
GO Biological Process	GO:1902949	positive regulation of tau-protein kinase activity	155	0.000201338	1	0.0170747	5.19357	1.54037	8	0.000465649	0.00241838	4105	0.397404	1	1	2.10211	0.475713	1	4	0.000453309	0.25	chr10:53460400-53520200,chr10:53520800-53640800,chr10:53713400-53776000,chr10:53778600-53966600,chr10:53967600-54062400,chr10:54091000-54160000,chr10:54215600-54395400,chr10:54401400-54538000	DKK1
GO Biological Process	GO:1904042	negative regulation of cystathionine beta-synthase activity	158	0.000206084	1	0.0171454	6.02473	1.16188	7	0.000351233	0.00211608	1788	0.118928	1	0.874335	8.40843	0.118928	1	1	0.000453309	1	chr5:8098200-8176200,chr5:8176800-8220200,chr5:8221000-8340600,chr5:8349200-8417000,chr5:8462200-8603600,chr5:8605800-8700400,chr5:8701600-8815600	MTRR
GO Biological Process	GO:0044245	polysaccharide digestion	163	0.000223127	1	0.0179939	4.53468	1.98471	9	0.000599972	0.00272068	5040	0.532243	1	1	1.40141	0.713569	1	6	0.000453309	0.166667	chr3:163867800-163933200,chr3:163935200-163996000,chr3:163996600-164026200,chr3:164051600-164168800,chr3:164169400-164232400,chr3:164240600-164390200,chr3:164393600-164505000,chr3:164582200-164797400,chr3:164806400-164904200	SI
GO Biological Process	GO:2001170	negative regulation of ATP biosynthetic process	168	0.000246327	1	0.0192736	4.47316	2.012	9	0.000608223	0.00272068	3444	0.31605	1	1	2.80281	0.356785	1	3	0.000453309	0.333333	chr2:229184800-229281600,chr2:229284000-229372200,chr2:229431800-229488600,chr2:229524200-229586200,chr2:229589200-229633000,chr2:229664200-229710200,chr2:229712200-229814000,chr2:229952800-229967800,chr2:230148200-230231200	PID1
GO Biological Process	GO:0097113	AMPA glutamate receptor clustering	172	0.000259866	1	0.0198601	4.99759	1.60077	8	0.000483909	0.00241838	4105	0.397404	1	1	2.10211	0.475713	1	4	0.000453309	0.25	chr3:172856000-172964000,chr3:173142800-173170600,chr3:173172400-173302200,chr3:173303800-173376000,chr3:173461600-173537000,chr3:173632200-173713000,chr3:173757800-173873800,chr3:173874400-173920000	NLGN1
GO Biological Process	GO:0060023	soft palate development	177	0.000277866	1	0.0206358	3.68519	2.98492	11	0.000902334	0.00332527	4660	0.469085	1	1	1.68169	0.594641	1	5	0.000453309	0.2	chr2:4835800-5011800,chr2:5254800-5292400,chr2:5395600-5435000,chr2:5436000-5575200,chr2:5701400-5751000,chr2:5951800-6070200,chr2:6122200-6174000,chr2:6227400-6278400,chr2:6279600-6380600,chr2:6556000-6676800,chr2:6678400-6803800	SOX11
GO Biological Process	GO:0035754	B cell chemotaxis	178	0.00028098	1	0.0207499	3.68026	2.98892	11	0.000903542	0.00332527	5040	0.532243	1	1	1.40141	0.713569	1	6	0.000453309	0.166667	chr8:65540400-65641600,chr8:65720800-65750800,chr8:65754600-65815600,chr8:65824800-65861000,chr8:65886200-65997200,chr8:66006600-66047600,chr8:66064800-66095000,chr8:66103800-66137800,chr8:66169600-66196200,chr8:66196200-66238200,chr8:66239400-66463800	CYP7B1
GO Biological Process	GO:0042158	lipoprotein biosynthetic process	191	0.000397625	1	0.0273653	1.50177	51.9387	78	0.0157009	0.0235792	3413	0.295451	1	1	1.13921	18.4339	21	155	0.00951949	0.135484	chr11:112460200-112523600,chr11:131651600-131771200,chr11:131791200-131995800,chr11:132019800-132262600,chr11:132283600-132372600,chr11:132376600-132499000,chr11:132499200-132639800,chr11:132640800-132662600,chr11:132823600-132863400,chr11:132868800-132906200,chr11:132960600-133020400,chr11:133466600-133581400,chr11:133582200-133654400,chr11:94048200-94065800,chr11:98027200-98191200,chr11:9819320…	APOB,ATG10,ATG4C,ATG4D,CNTN4,CNTN5,ENSG00000272781,FCGR3B,FOLR4,GP2,HHAT,LSAMP,MDGA1,NEGR1,NRN1,NTM,NTNG1,OPCML,PIK3C3,PLET1,TEX101
GO Biological Process	GO:1900244	positive regulation of synaptic vesicle endocytosis	204	0.00049964	1	0.032195	4.52206	1.76911	8	0.000534796	0.00241838	3444	0.31605	1	1	2.80281	0.356785	1	3	0.000453309	0.333333	chr3:172856000-172964000,chr3:173142800-173170600,chr3:173172400-173302200,chr3:173303800-173376000,chr3:173461600-173537000,chr3:173632200-173713000,chr3:173757800-173873800,chr3:173874400-173920000	NLGN1
GO Biological Process	GO:0090298	negative regulation of mitochondrial DNA replication	208	0.000560501	1	0.035422	3.98584	2.258	9	0.000682586	0.00272068	3444	0.31605	1	1	2.80281	0.356785	1	3	0.000453309	0.333333	chr2:229184800-229281600,chr2:229284000-229372200,chr2:229431800-229488600,chr2:229524200-229586200,chr2:229589200-229633000,chr2:229664200-229710200,chr2:229712200-229814000,chr2:229952800-229967800,chr2:230148200-230231200	PID1
GO Biological Process	GO:0032689	negative regulation of interferon-gamma production	223	0.000725547	1	0.0427682	2.10727	11.3892	24	0.00344291	0.00725514	2333	0.155535	1	0.876343	1.62744	3.68678	6	31	0.00271986	0.193548	chr10:8242600-8350400,chr10:8811000-8855800,chr10:8992600-9057400,chr10:9065000-9124000,chr1:37635200-37653200,chr20:4589000-4625400,chr3:136885400-136913800,chr3:136924800-136967400,chr3:137049800-137189800,chr3:137197400-137454600,chr7:40757400-40819400,chr7:40953400-40985400,chr7:41017000-41082400,chr7:41258800-41374200,chr7:41375400-41477000,chr7:41579000-41634800,chr7:41635600-41707400,chr7:…	GATA3,IL20RB,INHBA,PRNP,TLR4,ZC3H12A
GO Biological Process	GO:0050783	cocaine metabolic process	229	0.000768468	1	0.0441114	4.22851	1.89192	8	0.000571923	0.00241838	1788	0.118928	1	0.874335	8.40843	0.118928	1	1	0.000453309	1	chr3:165108800-165150800,chr3:165156200-165409800,chr3:165410600-165438200,chr3:165485800-166066600,chr3:166067600-166120200,chr3:166122400-166195600,chr3:166250000-166362600,chr3:166364800-166590600	BCHE
GO Biological Process	GO:0060539	diaphragm development	239	0.000809279	1	0.0445104	2.7531	5.08517	14	0.00153724	0.00423216	551	0.00939745	1	0.224191	4.20422	0.951426	4	8	0.00181324	0.5	chr1:222926200-222988000,chr1:223184800-223247800,chr3:155743200-155826600,chr3:155935000-155989600,chr3:156044800-156125400,chr5:17081400-17113600,chr5:17685200-17758000,chr5:17761200-17855000,chr5:17855200-17932600,chr5:17933400-18174600,chr8:72274400-72448800,chr8:72521800-72594600,chr8:72598200-72680200,chr8:72779000-72822200	BASP1,DISP1,KCNAB1,MSC
GO Biological Process	GO:0032203	telomere formation via telomerase	236	0.000805175	1	0.0448476	49.1619	0.0406819	2	1.2298e-05	0.000604595	1788	0.118928	1	0.874335	8.40843	0.118928	1	1	0.000453309	1	chr17:7576600-7577200,chr17:7577200-7579600	WRAP53
GO Biological Process	GO:0007269	neurotransmitter secretion	250	0.000919534	1	0.0483491	1.54425	38.8539	60	0.0117454	0.0181379	363	0.00260558	1	0.0943536	1.86854	11.7739	22	99	0.0099728	0.222222	chr10:26513200-26555600,chr10:26558000-26678600,chr10:50787800-50813200,chr10:50905600-50941600,chr11:59477000-59521600,chr12:113126400-113224200,chr12:33050600-33118000,chr12:33600600-33770800,chr12:33771600-34142000,chr12:78585400-78603600,chr12:78624000-78686600,chr12:79106000-79257200,chr12:82171200-82394200,chr15:54271200-54363800,chr15:54666400-54744000,chr15:54745600-54808600,chr15:5481420…	CADPS,CADPS2,CHAT,DGKI,GAD2,NLGN1,NRXN1,PCLO,PPFIA2,PTPRN2,RIMS1,RIMS2,RPH3A,SLC18A3,SLC22A2,SLC6A9,STX3,SYT1,SYT10,SYT4,SYT6,UNC13C
GO Biological Process	GO:2000446	regulation of macrophage migration inhibitory factor signaling pathway	257	0.000963499	1	0.0492809	4.6312	1.51149	7	0.000456918	0.00211608	1788	0.118928	1	0.874335	8.40843	0.118928	1	1	0.000453309	1	chr8:108266000-108285600,chr8:108602400-108644800,chr8:108647000-108691400,chr8:108711600-108791200,chr8:108791800-108864200,chr8:108868400-108927400,chr8:108952600-109042400	ANGPT1

## Sheet: Panc-AdenoCA
Ontology	ID	Desc	BinomRank	BinomP	BinomBonfP	BinomFdrQ	RegionFoldEnrich	ExpRegions	ObsRegions	GenomeFrac	SetCov	HyperRank	HyperP	HyperBonfP	HyperFdrQ	GeneFoldEnrich	ExpGenes	ObsGenes	TotalGenes	GeneSetCov	TermCov	Regions	Genes
GO Biological Process	GO:0007156	homophilic cell adhesion via plasma membrane adhesion molecules	1	1.12091e-89	1.47343e-85	1.47343e-85	2.28865	319.403	731	0.0273017	0.062484	159	1.50252e-06	0.0197506	0.000124217	1.8374	29.9335	55	153	0.0151557	0.359477	chr10:33097200-33144000,chr10:43477200-43521800,chr10:55573800-55669000,chr10:55670200-55683600,chr10:55694800-55711200,chr10:55748000-55811400,chr10:55832800-55861800,chr10:55864200-55876600,chr10:55900800-55990800,chr10:55994400-56020400,chr10:56023000-56046200,chr10:56055200-56100800,chr10:56102800-56119000,chr10:56121000-56176000,chr10:56176200-56215600,chr10:56230200-56353400,chr10:56354800-…	AMIGO2,CADM1,CADM2,CADM3,CD200,CD226,CDH10,CDH11,CDH12,CDH13,CDH15,CDH18,CDH19,CDH2,CDH20,CDH26,CDH4,CDH5,CDH6,CDH7,CDH8,CDH9,CLSTN2,DCHS2,DSC3,DSCAM,DSCAML1,FAT1,FAT3,FAT4,GYPC,IGSF9B,ITGB1,KIRREL3,PCDH1,PCDH10,PCDH11X,PCDH15,PCDH17,PCDH18,PCDH19,PCDH20,PCDH7,PCDH8,PCDH9,PTPRM,PTPRT,PVRL1,PVRL3,RET,ROBO1,ROBO2,SDK1,TENM3,TRO
GO Biological Process	GO:0072272	proximal/distal pattern formation involved in metanephric nephron development	3	1.99467e-44	2.62199e-40	8.73997e-41	7.59838	11.055	84	0.000944951	0.0071801	1136	0.0382681	1	0.442812	5.11132	0.391288	2	2	0.000551116	1	chr5:1935600-1950800,chr5:2004600-2031600,chr5:2156600-2192800,chr5:2222200-2239400,chr5:2259200-2264600,chr5:2264600-2275200,chr5:2302200-2317000,chr5:2333000-2345600,chr5:2390000-2402000,chr5:2412800-2422200,chr5:2427600-2441200,chr5:2444000-2454600,chr5:2465000-2476600,chr5:2558000-2564600,chr5:2590600-2594200,chr5:2597600-2609200,chr5:2618000-2627200,chr5:2636600-2651400,chr5:2670600-2677600,…	IRX1,IRX2
GO Biological Process	GO:0034332	adherens junction organization	4	2.71115e-43	3.56381e-39	8.90952e-40	2.21611	169.666	376	0.0145026	0.0321395	392	0.00059522	1	0.0199596	1.87175	13.8907	26	71	0.00716451	0.366197	chr11:114563200-114603800,chr11:114606200-114670000,chr11:114670800-114691200,chr11:114694200-114724400,chr11:114743600-114770200,chr11:114771600-114809400,chr11:114837000-114867000,chr11:114867600-114922800,chr11:114939400-114985000,chr11:114985600-115017600,chr11:115151600-115200400,chr11:115333200-115368400,chr11:115420200-115458000,chr11:115490000-115526600,chr11:115530800-115570200,chr11:115…	ACTN2,ARHGAP6,CADM1,CADM2,CADM3,CDH10,CDH11,CDH12,CDH13,CDH15,CDH18,CDH2,CDH4,CDH5,CDH6,CDH7,CDH8,CDH9,DLC1,PKP2,PTPRK,PVRL1,PVRL3,RASSF8,THY1,ZNF703
GO Biological Process	GO:0008038	neuron recognition	5	2.93806e-37	3.86208e-33	7.72415e-34	2.32954	124.488	290	0.0106409	0.0247884	153	8.14695e-07	0.0107092	6.99946e-05	3.03485	6.26061	19	32	0.0052356	0.59375	chr10:99730600-99757400,chr10:99804800-99884000,chr11:130788400-130833600,chr11:130903600-130979800,chr11:131008400-131044800,chr11:131048400-131065800,chr11:131091800-131116600,chr11:131124400-131147200,chr11:131151600-131202800,chr11:131212000-131240400,chr11:131244000-131294200,chr11:131365600-131411000,chr11:131416600-131455000,chr11:131459800-131489800,chr11:131520200-131532400,chr11:1315744…	APP,CNR1,CNTN4,CNTNAP2,CRTAC1,DSCAM,EPHA3,EPHA4,FOXG1,GAP43,NCAM2,NDN,NTM,OPCML,ROBO1,ROBO2,RTN4,SEMA3A,SEMA5A
GO Biological Process	GO:0021544	subpallium development	12	8.80359e-26	1.15723e-21	9.6436e-23	2.71556	54.5007	148	0.00465858	0.0126506	337	0.000278777	1	0.010874	2.788	4.30417	12	22	0.0033067	0.545454	chr11:113281600-113303600,chr11:113304800-113339800,chr12:103359600-103391400,chr12:103400000-103457600,chr12:103639800-103696600,chr12:103734400-103767200,chr13:87316800-87346000,chr13:87347600-87383200,chr13:87386000-87414200,chr13:87417800-87433800,chr13:87435000-87452400,chr13:87455800-87490600,chr13:87499000-87534400,chr13:87535800-87565800,chr13:87579600-87611600,chr13:87611800-87626400,chr…	ASCL1,BCL11B,CNTNAP2,DLX2,DRD1,DRD2,FOXP2,GLI3,GSX2,INHBA,RARB,SLITRK5
GO Biological Process	GO:0071625	vocalization behavior	15	6.50691e-22	8.55334e-18	5.70222e-19	2.43886	61.9141	151	0.00529226	0.0129071	895	0.0204572	1	0.300459	2.15214	3.71724	8	19	0.00220446	0.421053	chr14:78583400-78640800,chr14:78727000-78837200,chr14:78838000-78939800,chr14:78940600-79030200,chr14:79065000-79122600,chr14:79123200-79181000,chr14:79181800-79242800,chr14:79245000-79379000,chr14:79382800-79540800,chr14:79542800-79744400,chr14:79750200-79784600,chr14:79792200-79885000,chr2:50231400-50310400,chr2:50312000-50371200,chr2:50371600-50478400,chr2:50479600-50585000,chr2:50585600-50719…	AUTS2,BRINP1,CNTNAP2,FOXP2,NLGN4X,NRXN1,NRXN3,SRPX2
GO Biological Process	GO:0030182	neuron differentiation	23	3.66493e-19	4.81755e-15	2.09459e-16	1.20229	1729.2	2079	0.147807	0.177707	5	9.73179e-27	1.27924e-22	2.55849e-23	1.74452	179.993	314	920	0.0865252	0.341304	chr10:102047000-102106000,chr10:102331000-102414400,chr10:102590200-102614000,chr10:117283000-117375000,chr10:117380200-117510400,chr10:117511000-117555200,chr10:117564000-117606200,chr10:117643800-117682600,chr10:117709400-117750400,chr10:117767600-117868200,chr10:117868600-117899000,chr10:117970800-118011200,chr10:119488200-119553000,chr10:134437600-134440200,chr10:134942800-134972800,chr10:234…	ABI1,ACSL4,ADCY1,ADCYAP1,AGTPBP1,ALCAM,ALK,APP,ARX,ASCL1,ATOH1,ATP7A,ATP8A2,AUTS2,BAI3,BARHL2,BCL11B,BDNF,BLOC1S2,BMP4,BMP7,BMPR1B,BTBD3,BTG4,C21orf91,C9orf72,CBLN1,CDH11,CDH4,CHL1,CHN1,CNR1,CNTN1,CNTN4,CNTN6,CNTNAP2,COBL,COL25A1,CREB1,CRMP1,CRTAC1,CSF1R,CTNNA2,CTNND2,CXCL12,CXCR4,DAB1,DBX1,DCC,DCLK1,DCLK2,DFNA5,DIO3,DLX2,DMRT3,DMRTA2,DOCK10,DOK5,DOK6,DRD1,DRD2,DRGX,DSCAM,DSCAML1,DTNBP1,EDN3,EFNA…
GO Biological Process	GO:0045578	negative regulation of B cell differentiation	24	2.42818e-18	3.19184e-14	1.32993e-15	4.87261	9.85098	48	0.000842036	0.00410292	953	0.025545	1	0.352349	3.83349	0.782576	3	4	0.000826674	0.75	chr7:40791000-40848000,chr7:40856000-40883000,chr7:40883800-40899400,chr7:40935800-40944400,chr7:40986400-41008000,chr7:41027000-41048000,chr7:41048800-41103800,chr7:41118400-41133200,chr7:41134000-41169600,chr7:41215400-41230400,chr7:41271600-41289800,chr7:41296600-41322200,chr7:41327800-41369600,chr7:41375200-41396000,chr7:41397600-41407400,chr7:41416800-41440000,chr7:41451000-41473800,chr7:414…	HMGB3,INHBA,SFRP1
GO Biological Process	GO:0018410	C-terminal protein amino acid modification	25	3.41525e-18	4.48935e-14	1.79574e-15	1.82266	135.517	247	0.0115836	0.0211129	1339	0.0514077	1	0.504671	1.39953	16.4341	23	84	0.00633783	0.273809	chr11:112352000-112395000,chr11:112492400-112525000,chr11:112770400-112831800,chr11:119405200-119417600,chr11:130788400-130833600,chr11:130903600-130979800,chr11:131008400-131044800,chr11:131048400-131065800,chr11:131091800-131116600,chr11:131124400-131147200,chr11:131151600-131202800,chr11:131212000-131240400,chr11:131244000-131294200,chr11:131365600-131411000,chr11:131416600-131455000,chr11:131…	AGBL1,AGBL4,AGTPBP1,ATG4C,CD109,CNTN3,CNTN4,CNTN5,ENSG00000272781,FCGR3B,FOLH1,GP2,LSAMP,LYPD1,MDGA2,NEGR1,NTM,NTNG1,OPCML,PLET1,TEX101,THY1,WIPI2
GO Biological Process	GO:0050803	regulation of synapse structure or activity	29	1.63658e-17	2.15128e-13	7.4182e-15	1.48105	343	508	0.0293187	0.0434225	76	3.18632e-10	4.18842e-06	5.51107e-08	2.22401	25.6294	57	131	0.0157068	0.435115	chr10:53460400-53552400,chr10:67660400-67718800,chr10:67757800-67791200,chr10:67807200-67889200,chr10:67890200-67953200,chr10:68006000-68107000,chr10:68107400-68141600,chr10:68175600-68202600,chr10:68216800-68273200,chr10:68273800-68364000,chr10:68364400-68397400,chr10:68451800-68495600,chr10:68688200-68742600,chr10:68743200-68835400,chr10:68836200-68914400,chr10:69008400-69087400,chr11:113281600…	AMIGO2,AMIGO3,APP,ASIC2,BAI3,BDNF,CBLN1,CBLN2,CDH2,CLSTN2,CTNNA2,DKK1,DRD2,EFNA5,EPHA4,EPHA7,EPHB1,FLRT2,FLRT3,FRMPD4,GRID2,IL1RAPL1,LINGO2,LPHN3,LRRN1,LRRN3,LRRTM1,LRRTM3,LRTM1,MEF2C,NEDD4,NLGN1,NRXN1,NTRK2,NTRK3,PPP1R9A,PTK2,PTN,PTPRD,PVRL1,RELN,ROBO2,SLITRK1,SLITRK2,SLITRK3,SLITRK4,SLITRK5,SLITRK6,SNCA,SRPX2,SYBU,SYNDIG1,THBS2,TIAM1,UBE2V2,WNT5A,WNT7A
GO Biological Process	GO:0051962	positive regulation of nervous system development	33	3.77193e-17	4.9582e-13	1.50248e-14	1.26903	953.485	1210	0.0815014	0.103428	30	4.90508e-15	6.44772e-11	2.14924e-12	1.77265	91.9527	163	470	0.044916	0.346809	chr10:102331000-102414400,chr10:102590200-102614000,chr10:12792000-12811000,chr10:12936000-12970400,chr10:134437600-134440200,chr10:31462000-31521600,chr10:31549200-31607000,chr10:43477200-43521800,chr10:44395200-44434400,chr10:45156800-45203000,chr10:53460400-53552400,chr10:64333600-64412400,chr10:64484400-64540400,chr10:67660400-67718800,chr10:67757800-67791200,chr10:67807200-67889200,chr10:678…	ACTR2,ADCYAP1,ADRA2C,AMIGO2,AMIGO3,ANKRD1,ASCL1,ASIC2,ATOH1,ATP8A2,BAI3,BDNF,BIN1,BMP2,BMP4,BMP5,BMP7,BRINP1,BRINP2,BRINP3,C21orf91,CAMK1D,CBLN1,CBLN2,CDH4,CLSTN2,CNR1,CNTN1,COBL,CPEB1,CXCL12,CXCR4,DAB1,DCT,DKK1,DLX2,DMRTA2,DRD2,DSCAM,EFNA5,ENSG00000117598,EPHA3,EPHA4,EPHB1,FAM150B,FBXO31,FEZ1,FGF20,FGFR1,FLRT2,FLRT3,FMR1,FN1,FOXA1,FOXG1,GDF6,GLI3,GOLGA4,GORAB,GRID2,GSX2,HGF,IL1RAPL1,IL2,IRX3,KAL…
GO Biological Process	GO:0031223	auditory behavior	32	3.66137e-17	4.81287e-13	1.50402e-14	2.71812	34.9506	95	0.00298748	0.00812035	1647	0.0916966	1	0.731847	1.96589	2.54337	5	13	0.00137779	0.384615	chr11:113281600-113303600,chr11:113304800-113339800,chr13:85362400-85440200,chr13:85537000-85594200,chr13:85803600-85927800,chr13:86335400-86427200,chr13:86429000-86470800,chr13:86514800-86539600,chr13:86584600-86606200,chr13:86608000-86625400,chr13:86627600-86683200,chr13:86684600-86730200,chr13:86939400-86993000,chr13:86994800-87017800,chr13:87027600-87061400,chr13:87062800-87086400,chr13:87087…	CNTNAP2,DRD2,FOXP2,NRXN1,SLITRK6
GO Biological Process	GO:0007379	segment specification	39	2.17052e-15	2.85315e-11	7.31576e-13	2.38526	44.8588	107	0.00383441	0.00914608	930	0.0237292	1	0.335398	2.2362	3.1303	7	16	0.00192891	0.4375	chr16:53872200-53906000,chr16:54324600-54376000,chr16:54385200-54411000,chr16:54415800-54447200,chr20:38358000-38401800,chr20:38414600-38478400,chr20:38506800-38538000,chr20:38539400-38603400,chr20:38640200-38689600,chr20:38690200-38720000,chr20:38721200-38844200,chr20:38916400-38973400,chr20:38975200-39015000,chr20:39037400-39114800,chr20:39339600-39382200,chr20:39384400-39448400,chr2:18936000-1…	COBL,IRX1,IRX2,IRX3,MAFB,MEOX2,OSR1
GO Biological Process	GO:0042701	progesterone secretion	40	3.61023e-15	4.74565e-11	1.18641e-12	5.12814	7.2151	37	0.000616728	0.00316266	3817	0.35302	1	1	2.55566	0.391288	1	2	0.000275558	0.5	chr7:40791000-40848000,chr7:40856000-40883000,chr7:40883800-40899400,chr7:40935800-40944400,chr7:40986400-41008000,chr7:41027000-41048000,chr7:41048800-41103800,chr7:41118400-41133200,chr7:41134000-41169600,chr7:41215400-41230400,chr7:41271600-41289800,chr7:41296600-41322200,chr7:41327800-41369600,chr7:41375200-41396000,chr7:41397600-41407400,chr7:41416800-41440000,chr7:41451000-41473800,chr7:414…	INHBA
GO Biological Process	GO:0060366	lambdoid suture morphogenesis	43	1.8139e-14	2.38437e-10	5.54505e-12	6.09936	4.91855	30	0.000420425	0.00256432	2557	0.195644	1	1	5.11132	0.195644	1	1	0.000275558	1	chr7:41746000-41780600,chr7:41791800-41814800,chr7:41835200-41867600,chr7:41906800-41925200,chr7:41926000-41942000,chr7:41946600-41982400,chr7:41998800-42045200,chr7:42052600-42079600,chr7:42079800-42094800,chr7:42144200-42169000,chr7:42169800-42214200,chr7:42220200-42227600,chr7:42227800-42259800,chr7:42278000-42303600,chr7:42304000-42329000,chr7:42333000-42350800,chr7:42370800-42403600,chr7:424…	GLI3
GO Biological Process	GO:0060873	anterior semicircular canal development	43	1.8139e-14	2.38437e-10	5.54505e-12	6.09936	4.91855	30	0.000420425	0.00256432	2557	0.195644	1	1	5.11132	0.195644	1	1	0.000275558	1	chr7:41746000-41780600,chr7:41791800-41814800,chr7:41835200-41867600,chr7:41906800-41925200,chr7:41926000-41942000,chr7:41946600-41982400,chr7:41998800-42045200,chr7:42052600-42079600,chr7:42079800-42094800,chr7:42144200-42169000,chr7:42169800-42214200,chr7:42220200-42227600,chr7:42227800-42259800,chr7:42278000-42303600,chr7:42304000-42329000,chr7:42333000-42350800,chr7:42370800-42403600,chr7:424…	GLI3
GO Biological Process	GO:0046882	negative regulation of follicle-stimulating hormone secretion	53	5.39902e-13	7.09701e-09	1.33906e-10	4.32527	8.55438	37	0.000731206	0.00316266	4775	0.479611	1	1	1.70378	0.586932	1	3	0.000275558	0.333333	chr7:40791000-40848000,chr7:40856000-40883000,chr7:40883800-40899400,chr7:40935800-40944400,chr7:40986400-41008000,chr7:41027000-41048000,chr7:41048800-41103800,chr7:41118400-41133200,chr7:41134000-41169600,chr7:41215400-41230400,chr7:41271600-41289800,chr7:41296600-41322200,chr7:41327800-41369600,chr7:41375200-41396000,chr7:41397600-41407400,chr7:41416800-41440000,chr7:41451000-41473800,chr7:414…	INHBA
GO Biological Process	GO:0042744	hydrogen peroxide catabolic process	55	7.78007e-13	1.02269e-08	1.85944e-10	3.29516	15.4772	51	0.00132295	0.00435935	2145	0.150718	1	0.92363	1.6141	3.71724	6	19	0.00165335	0.31579	chr11:5243400-5279400,chr11:5280400-5314400,chr17:56235200-56275000,chr1:173176400-173210800,chr2:1077800-1094800,chr2:1134000-1162800,chr2:1208200-1230000,chr2:1255800-1275200,chr2:1328000-1335600,chr2:1335800-1349800,chr2:1406200-1425800,chr2:1454000-1474600,chr2:1493000-1515400,chr2:1517400-1554000,chr2:1555000-1586400,chr2:1602200-1622000,chr2:1641600-1652000,chr2:1667800-1682800,chr2:1684000…	EPX,HBB,PRDX6,PXDN,PXDNL,TPO
GO Biological Process	GO:0070346	positive regulation of fat cell proliferation	57	9.81501e-13	1.29018e-08	2.26348e-10	2.9025	21.0164	61	0.00179642	0.00521412	462	0.00146315	1	0.04163	5.11132	0.782576	4	4	0.00110223	1	chr2:229139200-229159600,chr2:229160400-229191200,chr2:229192600-229234400,chr2:229256400-229280200,chr2:229335200-229392800,chr2:229412200-229447800,chr2:229448800-229486800,chr2:229539200-229564600,chr2:229580600-229619400,chr2:229621000-229656000,chr2:229691600-229708400,chr2:229713600-229759400,chr2:229789600-229839600,chr2:229842000-229856000,chr2:229896200-229921000,chr2:229923200-230000800…	FGF10,FGF16,PID1,VSTM2A
GO Biological Process	GO:2000620	positive regulation of histone H4-K16 acetylation	58	1.00482e-12	1.32083e-08	2.27729e-10	4.23254	8.7418	37	0.000747226	0.00316266	3817	0.35302	1	1	2.55566	0.391288	1	2	0.000275558	0.5	chr7:68083000-68105600,chr7:68111600-68149400,chr7:68150400-68174400,chr7:68175000-68195200,chr7:68197000-68227600,chr7:68228800-68235800,chr7:68236200-68278200,chr7:68279200-68306800,chr7:68307400-68376200,chr7:68388000-68399200,chr7:68410800-68426800,chr7:68470200-68483200,chr7:68485200-68506800,chr7:68533400-68558600,chr7:68559800-68602000,chr7:68617200-68637000,chr7:68637800-68650200,chr7:686…	AUTS2
GO Biological Process	GO:0042541	hemoglobin biosynthetic process	61	2.13146e-12	2.80181e-08	4.59313e-10	4.12217	8.97586	37	0.000767233	0.00316266	6231	0.663345	1	1	1.02226	0.97822	1	5	0.000275558	0.2	chr7:40791000-40848000,chr7:40856000-40883000,chr7:40883800-40899400,chr7:40935800-40944400,chr7:40986400-41008000,chr7:41027000-41048000,chr7:41048800-41103800,chr7:41118400-41133200,chr7:41134000-41169600,chr7:41215400-41230400,chr7:41271600-41289800,chr7:41296600-41322200,chr7:41327800-41369600,chr7:41375200-41396000,chr7:41397600-41407400,chr7:41416800-41440000,chr7:41451000-41473800,chr7:414…	INHBA
GO Biological Process	GO:0035022	positive regulation of Rac protein signal transduction	64	3.24508e-12	4.26566e-08	6.66509e-10	3.80251	10.5194	40	0.000899168	0.0034191	2260	0.174129	1	1	2.55566	0.782576	2	4	0.000551116	0.5	chr12:25354400-25402200,chr12:25606800-25613000,chr12:25620800-25721400,chr7:68083000-68105600,chr7:68111600-68149400,chr7:68150400-68174400,chr7:68175000-68195200,chr7:68197000-68227600,chr7:68228800-68235800,chr7:68236200-68278200,chr7:68279200-68306800,chr7:68307400-68376200,chr7:68388000-68399200,chr7:68410800-68426800,chr7:68470200-68483200,chr7:68485200-68506800,chr7:68533400-68558600,chr7:…	AUTS2,KRAS
GO Biological Process	GO:0010845	positive regulation of reciprocal meiotic recombination	65	3.5958e-12	4.72668e-08	7.27181e-10	4.62096	6.92496	32	0.000591928	0.00273528	3817	0.35302	1	1	2.55566	0.391288	1	2	0.000275558	0.5	chr5:22853600-22900800,chr5:22902600-22935200,chr5:22936000-22969600,chr5:23035000-23069200,chr5:23069800-23104800,chr5:23106200-23128600,chr5:23147000-23168000,chr5:23187000-23222200,chr5:23223000-23258000,chr5:23259600-23295600,chr5:23305600-23331200,chr5:23339600-23361800,chr5:23383600-23491600,chr5:23507800-23528400,chr5:23530600-23631600,chr5:23632200-23647400,chr5:23649200-23674200,chr5:236…	PRDM9
GO Biological Process	GO:0048812	neuron projection morphogenesis	72	2.98646e-11	3.92571e-07	5.45237e-09	1.21639	901.025	1096	0.0770172	0.0936832	27	9.31686e-16	1.2247e-11	4.53593e-13	1.82381	86.0833	157	440	0.0432626	0.356818	chr10:102331000-102414400,chr10:102590200-102614000,chr10:117283000-117375000,chr10:117380200-117510400,chr10:117511000-117555200,chr10:117564000-117606200,chr10:117643800-117682600,chr10:117709400-117750400,chr10:117767600-117868200,chr10:117868600-117899000,chr10:117970800-118011200,chr10:27128800-27129400,chr10:27331800-27360600,chr10:33097200-33144000,chr10:43477200-43521800,chr10:44395200-44…	ABI1,ADCY1,ALCAM,APP,ARX,ATOH1,ATP7A,ATP8A2,AUTS2,BCL11B,BDNF,BMP7,BMPR1B,BTBD3,C9orf72,CDH11,CDH4,CHL1,CHN1,CNTN4,CNTNAP2,COBL,COL25A1,CREB1,CRMP1,CSF1R,CTNNA2,CTNND2,CXCL12,CXCR4,DAB1,DCC,DCLK1,DOCK10,DOK5,DOK6,DRD2,DRGX,DSCAM,DSCAML1,DTNBP1,EFNA5,EFNB1,EFNB2,EGFR,EGR2,ENSG00000117600,EPB41L3,EPHA4,EPHA5,EPHA7,EPHB1,ETV1,FEZ1,FLRT2,FLRT3,FOXB1,FOXG1,GAP43,GATA3,GDNF,GFRA1,GFRA2,GJA1,GLI3,GPC1,G…
GO Biological Process	GO:0071205	protein localization to juxtaparanode region of axon	80	7.49385e-11	9.85066e-07	1.23133e-08	3.29598	12.7428	42	0.00108922	0.00359005	3262	0.253812	1	1	2.04453	0.97822	2	5	0.000551116	0.4	chr18:5301000-5390800,chr18:5416400-5467600,chr18:5495000-5542400,chr18:5554200-5628000,chr18:5635800-5668000,chr18:5704000-5732000,chr18:5733000-5780000,chr18:5804000-5861800,chr7:144864000-144901400,chr7:144902600-144916400,chr7:144917000-144959800,chr7:144981000-145021000,chr7:145021800-145032000,chr7:145059600-145082600,chr7:145087200-145101200,chr7:145102000-145115200,chr7:145125400-14516000…	CNTNAP2,EPB41L3
GO Biological Process	GO:2001241	positive regulation of extrinsic apoptotic signaling pathway in absence of ligand	87	1.66321e-10	2.18628e-06	2.51297e-08	2.82409	18.0589	51	0.00154363	0.00435935	2526	0.193924	1	1	1.70378	2.34773	4	12	0.00110223	0.333333	chr10:43477200-43521800,chr16:78054000-78075000,chr16:78285400-78305200,chr16:78534600-78556200,chr16:78560000-78596400,chr16:78596600-78624600,chr16:78634000-78656800,chr16:78657000-78689000,chr16:78691000-78723000,chr16:78729600-78779800,chr16:78805200-78838000,chr16:78857600-78906600,chr16:78932600-79064200,chr19:52734000-52772200,chr7:40791000-40848000,chr7:40856000-40883000,chr7:40883800-408…	INHBA,PPP2R1A,RET,WWOX
GO Biological Process	GO:0001964	startle response	88	2.09048e-10	2.74793e-06	3.12265e-08	1.87441	64.5537	121	0.00551789	0.0103428	158	1.48785e-06	0.0195578	0.000123784	3.27125	4.8911	16	25	0.00440893	0.64	chr11:113281600-113303600,chr11:113304800-113339800,chr12:4968000-4988600,chr12:4990400-5019000,chr12:5020200-5152400,chr13:85362400-85440200,chr13:85537000-85594200,chr13:85803600-85927800,chr13:86335400-86427200,chr13:86429000-86470800,chr13:86514800-86539600,chr13:86584600-86606200,chr13:86608000-86625400,chr13:86627600-86683200,chr13:86684600-86730200,chr13:86939400-86993000,chr13:86994800-87…	CTNNA2,DRD1,DRD2,DRD3,GLRA1,GLRB,GRID2,GRIN2A,GRIN3A,KCNA1,NRG1,NRXN1,PARK2,PENK,SLC6A3,SLITRK6
GO Biological Process	GO:0007214	gamma-aminobutyric acid signaling pathway	89	2.38814e-10	3.13921e-06	3.52721e-08	2.02337	48.4342	98	0.00414003	0.00837678	202	1.59288e-05	0.209385	0.00103656	3.11124	4.49981	14	23	0.00385781	0.608696	chr15:26115200-26135800,chr15:26144000-26170400,chr15:26222200-26294600,chr15:26296000-26326800,chr15:26375200-26402600,chr15:26409600-26459600,chr15:26484400-26533600,chr15:26564600-26591800,chr15:26638600-26666200,chr15:26666400-26678400,chr15:26702600-26719600,chr15:26720800-26746800,chr15:26859200-26874000,chr15:26896800-26906600,chr15:26921200-26941800,chr15:26978000-27016800,chr15:27084400-…	GABRA1,GABRA2,GABRA3,GABRA4,GABRA5,GABRA6,GABRB1,GABRB2,GABRB3,GABRG1,GABRG2,GABRG3,KIAA1045,PLCL1
GO Biological Process	GO:0060013	righting reflex	94	6.54994e-10	8.6099e-06	9.15946e-08	2.62198	20.5951	54	0.00176042	0.00461578	732	0.00942696	1	0.169286	3.19458	1.56515	5	8	0.00137779	0.625	chr4:157998200-158048800,chr4:53140600-53197000,chr4:53198000-53274800,chr5:151305800-151363800,chr5:151499400-151550000,chr5:151550200-151585800,chr5:151586800-151634800,chr5:151636600-151729600,chr5:151730400-151776400,chr7:113599800-113629000,chr7:113630600-113688400,chr7:113696000-113722800,chr7:113796200-113903600,chr7:114055400-114139000,chr7:114139200-114268400,chr7:114305800-114345200,chr…	AUTS2,FOXP2,GLRA1,GLRB,USP46
GO Biological Process	GO:0002087	regulation of respiratory gaseous exchange by neurological system process	95	7.41031e-10	9.74086e-06	1.02535e-07	2.40577	26.187	63	0.0022384	0.00538508	998	0.0270848	1	0.356744	2.35907	2.54337	6	13	0.00165335	0.461539	chr19:30866800-30889400,chr19:30889600-30925600,chr19:30935800-30949600,chr19:30951800-31039000,chr19:31039800-31065800,chr19:31075200-31113400,chr19:31126800-31142000,chr19:31162800-31183400,chr19:31211200-31240200,chr19:31269600-31292600,chr19:31293400-31297400,chr19:31304800-31318200,chr19:31334600-31359000,chr19:31360800-31416000,chr19:31433200-31445000,chr19:31446400-31454600,chr19:31454600-…	GLRA1,GSX2,NLGN1,PHOX2B,TLX3,TSHZ3
GO Biological Process	GO:0045163	clustering of voltage-gated potassium channels	111	3.10073e-09	4.07591e-05	3.67199e-07	3.34551	10.1629	34	0.000868695	0.00290623	4775	0.479611	1	1	1.70378	0.586932	1	3	0.000275558	0.333333	chr7:144864000-144901400,chr7:144902600-144916400,chr7:144917000-144959800,chr7:144981000-145021000,chr7:145021800-145032000,chr7:145059600-145082600,chr7:145087200-145101200,chr7:145102000-145115200,chr7:145125400-145160000,chr7:145167000-145254800,chr7:145255600-145268400,chr7:145275400-145370000,chr7:145370800-145410600,chr7:145410600-145419400,chr7:145419400-145459600,chr7:145469400-145507400…	CNTNAP2
GO Biological Process	GO:0097264	self proteolysis	118	5.47384e-09	7.19536e-05	6.09776e-07	2.26193	28.2945	64	0.00241854	0.00547055	1343	0.0523331	1	0.512226	2.55566	1.56515	4	8	0.00110223	0.5	chr11:104035800-104088800,chr11:104491400-104524200,chr11:78535400-78563000,chr11:78831200-78866000,chr11:78877400-79006000,chr11:79019400-79083800,chr11:79167800-79209000,chr11:79227200-79297000,chr11:79330600-79411200,chr11:79493600-79557800,chr11:79670200-79711400,chr11:79734000-79828000,chr11:79859400-79925200,chr4:182202800-182250200,chr4:182270600-182287000,chr4:182297400-182336400,chr4:182…	CASP12,TENM2,TENM3,TENM4
GO Biological Process	GO:0050783	cocaine metabolic process	122	1.16569e-08	0.000153229	1.25598e-06	3.88586	6.69092	26	0.000571923	0.00222241	2557	0.195644	1	1	5.11132	0.195644	1	1	0.000275558	1	chr3:164930200-165037400,chr3:165041200-165084600,chr3:165085400-165132800,chr3:165133000-165151200,chr3:165152200-165172400,chr3:165173200-165224000,chr3:165224800-165346600,chr3:165367400-165391400,chr3:165439400-165469200,chr3:165469800-165485200,chr3:165486800-165554800,chr3:165602200-165636000,chr3:165649600-165689600,chr3:165690400-165769600,chr3:165770600-165842000,chr3:165854600-165931800…	BCHE
GO Biological Process	GO:0072734	cellular response to staurosporine	127	1.6791e-08	0.000220718	1.73793e-06	3.49703	8.29274	29	0.000708842	0.00247884	6231	0.663345	1	1	1.02226	0.97822	1	5	0.000275558	0.2	chr10:56599000-56613400,chr10:56615400-56667800,chr10:56722800-56748400,chr10:56749600-56759200,chr10:56761600-56839200,chr10:56840600-56890800,chr10:56892200-56959200,chr10:56962600-57052200,chr10:57053800-57079400,chr10:57080200-57142600,chr10:57143200-57185800,chr10:57187000-57229800,chr10:57230000-57361600,chr10:57391400-57437600,chr10:57438400-57452000,chr10:57464800-57499600,chr10:57499800-…	MTRNR2L5
GO Biological Process	GO:2000807	regulation of synaptic vesicle clustering	144	9.88853e-08	0.00129985	9.02672e-06	2.17456	26.672	58	0.00227986	0.00495769	1059	0.03088	1	0.383303	2.92076	1.36951	4	7	0.00110223	0.571429	chr13:57754600-57773200,chr13:57861600-57885200,chr13:57885600-57912600,chr13:58012600-58043000,chr13:58108400-58126400,chr13:58127200-58154400,chr13:58157200-58203600,chr13:58209400-58236600,chr13:58308600-58360800,chr13:58439800-58473000,chr13:58477000-58524600,chr13:58526800-58546800,chr13:58547800-58669600,chr13:58682600-58718600,chr13:58720000-58754200,chr13:58814600-58926200,chr13:58927000-…	CDH2,MAGI2,NLGN1,PCDH17
GO Biological Process	GO:0050919	negative chemotaxis	150	1.44939e-07	0.00190522	1.27015e-05	1.52125	112.408	171	0.00960832	0.0146166	330	0.00026479	1	0.0105475	2.40533	6.65189	16	34	0.00440893	0.470588	chr10:82677600-82756000,chr10:82853000-82898800,chr10:82901400-82942000,chr10:83097600-83146600,chr10:83147600-83194400,chr10:83234200-83262200,chr10:83266800-83307400,chr10:83308800-83329200,chr10:83351600-83373600,chr10:83375000-83403600,chr10:83430200-83456200,chr10:83467000-83492000,chr10:83495800-83540800,chr10:83545200-83621400,chr10:83636600-83722200,chr10:83735800-83770400,chr10:83772400-…	EFNA5,EPHA7,FLRT2,FLRT3,NRG1,NRG3,PLXNA4,ROBO1,SEMA3A,SEMA3C,SEMA3D,SEMA3E,SEMA5A,SLIT2,SLIT3,WNT5A
GO Biological Process	GO:0071372	cellular response to follicle-stimulating hormone stimulus	152	1.6678e-07	0.00219233	1.44232e-05	2.02723	32.5567	66	0.00278286	0.00564151	4294	0.368127	1	1	1.394	2.15208	3	11	0.000826674	0.272727	chr2:48995400-49027000,chr2:49073200-49141800,chr2:49149200-49188800,chr2:49190600-49227600,chr2:49228000-49279800,chr2:49288600-49359200,chr2:49360400-49395000,chr2:49398000-49437200,chr2:49498600-49547200,chr2:49553000-49585200,chr2:49586000-49662800,chr2:49664600-49694400,chr2:49696200-49757000,chr2:49757600-49771000,chr2:49772000-49820800,chr2:49822800-49875600,chr2:49877800-49892000,chr2:498…	EFNA5,FSHR,INHBA
GO Biological Process	GO:0009229	thiamine diphosphate biosynthetic process	157	2.27382e-07	0.00298893	1.90378e-05	3.78708	5.80923	22	0.000496558	0.0018805	2557	0.195644	1	1	5.11132	0.195644	1	1	0.000275558	1	chr7:144394800-144455400,chr7:144538800-144624000,chr7:144625200-144669200,chr7:144703600-144781400,chr7:144794000-144831400,chr7:144864000-144901400,chr7:144902600-144916400,chr7:144917000-144959800,chr7:144981000-145021000,chr7:145021800-145032000,chr7:145059600-145082600,chr7:145087200-145101200,chr7:145102000-145115200,chr7:145125400-145160000,chr7:145167000-145254800,chr7:145255600-145268400…	TPK1
GO Biological Process	GO:0051350	negative regulation of lyase activity	166	3.76877e-07	0.00495405	2.98437e-05	1.78168	49.9528	89	0.00426983	0.00760749	827	0.0151741	1	0.24119	1.84576	7.04318	13	36	0.00358225	0.361111	chr10:113276400-113381000,chr10:113441200-113472400,chr10:113474800-113637200,chr10:113646600-113724400,chr11:113281600-113303600,chr11:113304800-113339800,chr11:56015200-56026800,chr13:78500400-78539600,chr13:78595600-78638600,chr13:78640800-78688200,chr13:78691200-78742200,chr13:78744200-78774000,chr13:78885600-78994800,chr13:79003200-79042800,chr13:79112200-79160800,chr18:22040200-22082800,chr…	ADRA2A,DRD2,DRD3,EDNRB,GALR1,GRM3,HRH4,MARCO,MTRR,NPR3,OPRM1,OR13F1,OR5T1
GO Biological Process	GO:1902109	negative regulation of mitochondrial membrane permeability involved in apoptotic process	168	4.0966e-07	0.00538499	3.20535e-05	2.99132	9.69471	29	0.000828678	0.00247884	5606	0.581439	1	1	1.27783	0.782576	1	4	0.000275558	0.25	chr10:56599000-56613400,chr10:56615400-56667800,chr10:56722800-56748400,chr10:56749600-56759200,chr10:56761600-56839200,chr10:56840600-56890800,chr10:56892200-56959200,chr10:56962600-57052200,chr10:57053800-57079400,chr10:57080200-57142600,chr10:57143200-57185800,chr10:57187000-57229800,chr10:57230000-57361600,chr10:57391400-57437600,chr10:57438400-57452000,chr10:57464800-57499600,chr10:57499800-…	MTRNR2L5
GO Biological Process	GO:0007196	adenylate cyclase-inhibiting G-protein coupled glutamate receptor signaling pathway	171	4.94193e-07	0.00649617	3.79893e-05	2.01152	30.8225	62	0.00263463	0.0052996	333	0.000270411	1	0.0106743	3.97547	1.7608	7	9	0.00192891	0.777778	chr11:88375600-88418400,chr11:88459200-88490200,chr11:88516000-88564400,chr11:88565400-88798800,chr11:88799400-88942000,chr1:36953800-36997400,chr1:37622600-37647000,chr3:5851600-5984400,chr3:6124000-6160600,chr3:6467600-6560600,chr3:6741600-6892000,chr3:7077000-7137800,chr3:7262800-7305000,chr3:7867800-7919600,chr5:178411200-178429800,chr6:146431000-146561600,chr6:146563800-146645400,chr6:146783…	GRIK3,GRM1,GRM3,GRM5,GRM6,GRM7,GRM8
GO Biological Process	GO:1900372	negative regulation of purine nucleotide biosynthetic process	172	5.26795e-07	0.00692472	4.026e-05	1.56117	89.0355	139	0.00761052	0.0118814	379	0.000502557	1	0.0174304	2.08625	9.58656	20	49	0.00551116	0.408163	chr10:113276400-113381000,chr10:113441200-113472400,chr10:113474800-113637200,chr10:113646600-113724400,chr11:113281600-113303600,chr11:113304800-113339800,chr11:56015200-56026800,chr11:72193800-72217800,chr11:72247600-72294400,chr13:78500400-78539600,chr13:78595600-78638600,chr13:78640800-78688200,chr13:78691200-78742200,chr13:78744200-78774000,chr13:78885600-78994800,chr13:79003200-79042800,chr…	ADRA2A,AKAP6,DRD2,DRD3,EDNRA,EDNRB,GALR1,GRM3,GRM7,GRM8,HRH4,HTR1B,MARCO,NPR3,NPY2R,OPRM1,OR13F1,OR5T1,PDE2A,PID1
GO Biological Process	GO:0042158	lipoprotein biosynthetic process	181	1.16975e-06	0.0153764	8.49526e-05	1.36647	183.685	251	0.0157009	0.0214548	6631	0.7124	1	1	0.923336	30.3248	28	155	0.00771562	0.180645	chr10:99730600-99757400,chr11:112352000-112395000,chr11:112492400-112525000,chr11:112770400-112831800,chr11:119405200-119417600,chr11:130788400-130833600,chr11:130903600-130979800,chr11:131008400-131044800,chr11:131048400-131065800,chr11:131091800-131116600,chr11:131124400-131147200,chr11:131151600-131202800,chr11:131212000-131240400,chr11:131244000-131294200,chr11:131365600-131411000,chr11:13141…	APOB,ATG4C,CD109,CNTN3,CNTN4,CNTN5,ENSG00000272781,FCGR3B,GOLGA7,GOLGA7B,GP2,HHAT,LSAMP,LYPD1,MDGA2,NEGR1,NTM,NTNG1,OPCML,PIGK,PIK3C3,PLET1,TEX101,THY1,WIPI2,ZDHHC15,ZDHHC2,ZDHHC20
GO Biological Process	GO:0060023	soft palate development	189	2.13419e-06	0.028054	0.000148434	2.74715	10.5564	29	0.000902334	0.00247884	6231	0.663345	1	1	1.02226	0.97822	1	5	0.000275558	0.2	chr2:4846800-4860000,chr2:4866400-4907800,chr2:4908000-4931200,chr2:4932800-4951600,chr2:4960400-4971400,chr2:4979600-5191000,chr2:5192400-5244800,chr2:5297000-5335200,chr2:5336000-5375000,chr2:5377400-5410800,chr2:5411000-5465200,chr2:5471200-5516800,chr2:5518600-5535000,chr2:5546600-5578400,chr2:5588800-5622800,chr2:5628800-5640600,chr2:5650800-5683000,chr2:5708800-5723200,chr2:5724000-5736600,…	SOX11
GO Biological Process	GO:0044278	cell wall disruption in other organism	196	3.27559e-06	0.0430576	0.000219682	3.91774	4.33924	17	0.000370907	0.00145312	2557	0.195644	1	1	5.11132	0.195644	1	1	0.000275558	1	chr2:78289600-78330400,chr2:78335600-78352800,chr2:78357800-78372400,chr2:78375000-78421000,chr2:78431200-78494800,chr2:78496800-78620200,chr2:78625000-78672600,chr2:78699800-78708800,chr2:78709000-78724800,chr2:78726400-78768600,chr2:78774400-78880600,chr2:78882600-78963800,chr2:78990000-79004200,chr2:79004400-79174400,chr2:79175200-79219600,chr2:79241000-79251800,chr2:79272400-79310200	REG3G
GO Biological Process	GO:0046426	negative regulation of JAK-STAT cascade	209	6.70694e-06	0.0881627	0.000421831	1.50011	87.9938	132	0.00752148	0.011283	6573	0.689683	1	1	0.901999	9.97784	9	51	0.00248002	0.176471	chr10:67660400-67718800,chr10:67757800-67791200,chr10:67807200-67889200,chr10:67890200-67953200,chr10:68006000-68107000,chr10:68107400-68141600,chr10:68175600-68202600,chr10:68216800-68273200,chr10:68273800-68364000,chr10:68364400-68397400,chr10:68451800-68495600,chr10:68688200-68742600,chr10:68743200-68835400,chr10:68836200-68914400,chr10:69008400-69087400,chr11:39307800-39354600,chr11:39472400-…	DAB1,FLRT2,FLRT3,LRRC4C,LRRTM1,LRRTM3,LRRTM4,LRTM1,PPP2R1A
GO Biological Process	GO:0099566	regulation of postsynaptic cytosolic calcium ion concentration	236	2.31346e-05	0.304104	0.00128858	2.41191	12.0237	29	0.00102775	0.00247884	672	0.0074836	1	0.146387	5.11132	0.586932	3	3	0.000826674	1	chr11:88375600-88418400,chr11:88459200-88490200,chr11:88516000-88564400,chr11:88565400-88798800,chr11:88799400-88942000,chr5:151966800-152040400,chr5:152041800-152066000,chr5:152100400-152116400,chr5:152132400-152172600,chr5:152192800-152216800,chr5:152227800-152302800,chr5:152305400-152385000,chr5:152400600-152482400,chr5:152483800-152521200,chr5:152528200-152593800,chr5:152594600-152662400,chr5…	GRIA1,GRM1,GRM5
GO Biological Process	GO:0055059	asymmetric neuroblast division	241	2.69483e-05	0.354236	0.00146986	2.21454	15.3531	34	0.00131234	0.00290623	3633	0.333934	1	1	1.70378	1.17386	2	6	0.000551116	0.333333	chr12:23107400-23150600,chr12:23238000-23298000,chr12:23299600-23367800,chr12:23369600-23394000,chr12:23397200-23406000,chr12:23406400-23438200,chr12:23457400-23469400,chr12:23479000-23516400,chr12:23542400-23581600,chr12:23588000-23616800,chr12:23644400-23753600,chr12:23754400-23879600,chr12:23894000-24038400,chr12:24059600-24102200,chr12:24130600-24390400,chr12:24393000-24460800,chr12:24469000-…	FGF13,SOX5
GO Biological Process	GO:1905768	negative regulation of double-stranded telomeric DNA binding	251	3.52439e-05	0.463281	0.00184574	3.39068	4.71882	16	0.000403352	0.00136764	2557	0.195644	1	1	5.11132	0.195644	1	1	0.000275558	1	chr16:12997400-13045600,chr16:13093800-13143200,chr16:13164200-13174600,chr16:13194400-13222200,chr16:13237600-13267600,chr16:13278000-13318800,chr16:13321600-13352800,chr16:13369200-13411400,chr16:13412600-13453400,chr16:13464400-13491600,chr16:13492200-13518200,chr16:13520400-13547200,chr16:13579200-13609600,chr16:13639800-13733400,chr16:13765400-13877000,chr16:13903000-13980600	ERCC4
GO Biological Process	GO:0006726	eye pigment biosynthetic process	257	5.12864e-05	0.67416	0.00262319	2.66785	8.24634	22	0.000704876	0.0018805	953	0.025545	1	0.352349	3.83349	0.782576	3	4	0.000826674	0.75	chr11:88799400-88942000,chr11:88943000-89027600,chr11:89027800-89081400,chr11:89082000-89116400,chr11:89119000-89159400,chr11:89160000-89189400,chr11:89191000-89224200,chr15:27344200-27357600,chr15:27372200-27400800,chr15:27426600-27454400,chr15:27472800-27487000,chr15:27507400-27530600,chr15:27532400-27567600,chr15:27569400-27583400,chr15:27600600-27632600,chr15:27634200-27679600,chr15:27680400-…	GPR143,OCA2,TYR
GO Biological Process	GO:0048690	regulation of axon extension involved in regeneration	265	7.24715e-05	0.952638	0.00359486	2.53994	9.05534	23	0.000774027	0.00196598	1136	0.0382681	1	0.442812	5.11132	0.391288	2	2	0.000551116	1	chr15:87835600-87911000,chr15:87912200-87961000,chr15:87972000-88020800,chr15:88052000-88109200,chr15:88136600-88205600,chr15:88221600-88277000,chr15:88280400-88348200,chr15:88349400-88380000,chr15:88380800-88509400,chr15:88510200-88575800,chr15:88576600-88612000,chr15:88691200-88745800,chr15:88801000-88861400,chr15:88901000-88931200,chr1:175231600-175277400,chr1:175377400-175425200,chr1:17543680…	NTRK3,TNR
GO Biological Process	GO:0051758	homologous chromosome movement towards spindle pole involved in homologous chromosome segregation	274	7.82681e-05	1	0.00375487	3.49017	4.01126	14	0.000342872	0.00119668	2557	0.195644	1	1	5.11132	0.195644	1	1	0.000275558	1	chr1:239889000-239949800,chr1:240088800-240141600,chr1:240175000-240255200,chr1:240257400-240278600,chr1:240291400-240305400,chr1:240371200-240386800,chr1:240390200-240417000,chr1:240418800-240435200,chr1:240436200-240472800,chr1:240525600-240544600,chr1:240545400-240653400,chr1:240662400-240688000,chr1:240727200-240753000,chr1:240753400-240774600	FMN2
GO Biological Process	GO:0090298	negative regulation of mitochondrial DNA replication	282	9.10629e-05	1	0.00424476	2.62974	7.98557	21	0.000682586	0.00179503	4775	0.479611	1	1	1.70378	0.586932	1	3	0.000275558	0.333333	chr2:229139200-229159600,chr2:229160400-229191200,chr2:229192600-229234400,chr2:229256400-229280200,chr2:229335200-229392800,chr2:229412200-229447800,chr2:229448800-229486800,chr2:229539200-229564600,chr2:229580600-229619400,chr2:229621000-229656000,chr2:229691600-229708400,chr2:229713600-229759400,chr2:229789600-229839600,chr2:229842000-229856000,chr2:229896200-229921000,chr2:229923200-230000800…	PID1
GO Biological Process	GO:0006683	galactosylceramide catabolic process	292	0.000102208	1	0.0046011	3.40083	4.11665	14	0.00035188	0.00119668	2557	0.195644	1	1	5.11132	0.195644	1	1	0.000275558	1	chr14:87441400-87516400,chr14:87544600-87627000,chr14:87628800-87647400,chr14:87648000-87683200,chr14:87684000-87769600,chr14:87774400-87795800,chr14:87938600-87950400,chr14:87958400-87983800,chr14:87989200-88005400,chr14:88005600-88049400,chr14:88127000-88156600,chr14:88180000-88208200,chr14:88208400-88227200,chr14:88249400-88376000	GALC
GO Biological Process	GO:1902476	chloride transmembrane transport	296	0.000117901	1	0.00523582	1.36823	111.824	153	0.0095584	0.013078	880	0.0179936	1	0.26878	1.48393	18.1949	27	93	0.00744007	0.290323	chr11:21247200-21283800,chr11:21286400-21302200,chr11:21324000-21396000,chr11:21396600-21444400,chr11:21469000-21594800,chr11:21596800-21695800,chr11:21713000-21751000,chr11:22047200-22097600,chr11:22161400-22213600,chr11:22317200-22362400,chr11:25387200-25404200,chr11:25436600-25487400,chr11:25537800-25607600,chr11:25608400-25631600,chr11:25634800-25716400,chr11:25803400-25870000,chr11:25870800-…	ANO2,ANO3,ANO4,ANO5,CLDN17,GABRA1,GABRA2,GABRA3,GABRA4,GABRA5,GABRA6,GABRB1,GABRB2,GABRB3,GABRG1,GABRG2,GABRG3,GABRQ,GLRA1,GLRA2,GLRA3,GLRB,NMUR2,SLC12A1,SLC26A4,SLC26A5,SLC26A7
GO Biological Process	GO:0048387	negative regulation of retinoic acid receptor signaling pathway	299	0.000122753	1	0.00539662	1.99694	18.0276	36	0.00154095	0.00307719	5447	0.550578	1	1	1.13585	1.7608	2	9	0.000551116	0.222222	chr19:30553400-30573400,chr19:30610200-30649400,chr19:30720000-30753000,chr19:30785400-30803000,chr19:30808000-30865600,chr19:30866800-30889400,chr19:30889600-30925600,chr19:30935800-30949600,chr19:30951800-31039000,chr19:31039800-31065800,chr19:31075200-31113400,chr19:31126800-31142000,chr19:31162800-31183400,chr19:31211200-31240200,chr19:31269600-31292600,chr19:31293400-31297400,chr19:31304800-…	CYP26B1,ZNF536
GO Biological Process	GO:0010592	positive regulation of lamellipodium assembly	307	0.000142067	1	0.00608296	1.8878	21.7184	41	0.00185643	0.00350457	6923	0.748682	1	1	0.807051	3.71724	3	19	0.000826674	0.157895	chr2:239834200-239892400,chr2:240399600-240433200,chr2:240570600-240604000,chr7:68083000-68105600,chr7:68111600-68149400,chr7:68150400-68174400,chr7:68175000-68195200,chr7:68197000-68227600,chr7:68228800-68235800,chr7:68236200-68278200,chr7:68279200-68306800,chr7:68307400-68376200,chr7:68388000-68399200,chr7:68410800-68426800,chr7:68470200-68483200,chr7:68485200-68506800,chr7:68533400-68558600,ch…	ATP7A,AUTS2,HDAC4
GO Biological Process	GO:0055096	low-density lipoprotein particle mediated signaling	315	0.000163093	1	0.0068059	2.45581	8.95834	22	0.000765736	0.0018805	1771	0.099837	1	0.741027	3.40755	0.586932	2	3	0.000551116	0.666667	chr16:82255000-82317400,chr16:82462000-82520600,chr16:82541800-82572200,chr16:82572800-82632800,chr16:82662000-82697200,chr16:82733000-82773800,chr16:82797600-82816400,chr16:82862200-82904800,chr16:82905800-82944200,chr16:82968000-82999600,chr16:83037000-83058000,chr16:83058600-83083600,chr16:83084800-83135400,chr16:83245800-83281600,chr16:83284200-83340400,chr16:83356200-83396000,chr16:83436000-…	CDH13,LPL
GO Biological Process	GO:0097428	protein maturation by iron-sulfur cluster transfer	324	0.000190055	1	0.00771074	2.71557	6.62845	18	0.000566582	0.00153859	7114	0.78222	1	1	0.730189	1.36951	1	7	0.000275558	0.142857	chr10:131803000-131854200,chr10:132054000-132091200,chr10:132129400-132152200,chr10:132280800-132294200,chr10:132295200-132317400,chr10:132324000-132378800,chr10:132379600-132404200,chr10:132410400-132423400,chr10:132443000-132487600,chr10:132488400-132504200,chr10:132533000-132555000,chr10:132635200-132648200,chr10:132661800-132680200,chr10:132691600-132705800,chr10:132736200-132760200,chr10:132…	GLRX3
GO Biological Process	GO:0006122	mitochondrial electron transport, ubiquinol to cytochrome c	325	0.000191607	1	0.00774975	2.37225	9.69544	23	0.000828741	0.00196598	7287	0.791061	1	1	0.730189	2.73902	2	14	0.000551116	0.142857	chr19:28700600-28720800,chr19:28721600-28779000,chr19:28781000-28791200,chr19:28791200-28805000,chr19:28871400-28890200,chr19:28895400-28913600,chr19:28972800-28988800,chr19:28988800-29011200,chr19:29012800-29028000,chr19:29107400-29123200,chr19:29159000-29218000,chr19:29310800-29344800,chr19:29377200-29447000,chr19:29458600-29474800,chr19:29509000-29577000,chr19:29596200-29613400,chr19:29704400-…	UQCRB,UQCRFS1
GO Biological Process	GO:0002091	negative regulation of receptor internalization	334	0.000250369	1	0.00985361	1.92168	18.7336	36	0.0016013	0.00307719	1584	0.0799471	1	0.66345	2.2717	1.7608	4	9	0.00110223	0.444444	chr11:95891600-95910200,chr2:79499000-79693000,chr2:79694000-79732200,chr2:79740400-79770800,chr2:79780200-79896400,chr2:79897600-79982400,chr2:79982600-80044600,chr2:80044800-80118000,chr2:80137000-80189200,chr2:80191000-80257000,chr2:80259600-80282800,chr2:80283400-80325600,chr2:80326400-80378800,chr2:80408800-80442800,chr2:80444400-80529400,chr2:80550400-80624400,chr2:80640400-80663200,chr2:80…	LRPAP1,LRRTM1,MTMR2,UBQLN2
GO Biological Process	GO:0035385	Roundabout signaling pathway	341	0.0003	1	0.0115645	1.78992	24.0234	43	0.00205345	0.00367553	1059	0.03088	1	0.383303	2.92076	1.36951	4	7	0.00110223	0.571429	chr3:75933000-75955600,chr3:76124800-76139200,chr3:76140200-76286800,chr3:76306200-76378200,chr3:76397400-76460800,chr3:76538000-76584200,chr3:76660600-76795600,chr3:78808400-78867000,chr3:78868200-78987200,chr3:79068800-79102000,chr3:79104600-79174600,chr3:79223800-79349600,chr3:79350400-79385200,chr3:79416000-79485800,chr3:79540000-79647600,chr3:79792000-79815800,chr3:79886200-79973000,chr3:802…	ROBO1,ROBO2,SLIT2,SLIT3
GO Biological Process	GO:0032689	negative regulation of interferon-gamma production	346	0.000333336	1	0.0126639	1.58893	40.2786	64	0.00344291	0.00547055	4453	0.404683	1	1	1.15417	6.06496	7	31	0.00192891	0.225806	chr10:8012600-8050600,chr10:8221600-8288200,chr10:8307000-8337800,chr10:8762400-8851800,chr10:8888800-8997200,chr10:8999600-9058800,chr19:55121600-55169000,chr1:173176400-173210800,chr1:37622600-37647000,chr3:136841200-136945600,chr3:136983000-137037600,chr3:137164200-137260000,chr3:137263400-137365000,chr7:40791000-40848000,chr7:40856000-40883000,chr7:40883800-40899400,chr7:40935800-40944400,chr…	GATA3,IL20RB,INHBA,LILRB1,TLR4,TNFSF4,ZC3H12A
GO Biological Process	GO:0048024	regulation of mRNA splicing, via spliceosome	364	0.000505838	1	0.0182671	1.37392	87.3413	120	0.0074657	0.0102573	3425	0.274364	1	1	1.16461	15.4559	18	79	0.00496004	0.227848	chr11:17616600-17650400,chr12:119050200-119101000,chr12:119145800-119210400,chr12:119311000-119340400,chr12:119351600-119373600,chr12:119456000-119498600,chr12:119557600-119588400,chr12:131442000-131466600,chr12:131502600-131524000,chr12:131535000-131557000,chr12:131589600-131616200,chr12:131627800-131657600,chr12:131684200-131695600,chr12:131773400-131817800,chr12:131892600-131907400,chr12:13200…	CELF4,CWC22,ENSG00000273025,FMR1,KHDRBS2,KHDRBS3,MYOD1,NPM1,PRDX6,RBFOX1,RBFOX2,RBFOX3,SFSWAP,SREK1,SRRM4,SRSF3,SRSF6,STH
GO Biological Process	GO:0007019	microtubule depolymerization	375	0.000628641	1	0.0220359	1.97302	14.6983	29	0.00125637	0.00247884	4294	0.368127	1	1	1.394	2.15208	3	11	0.000826674	0.272727	chr11:27897600-27977200,chr12:50172400-50183800,chr17:50886600-50939200,chr17:50961800-50995000,chr17:51016400-51096400,chr17:51298600-51331200,chr17:51332800-51372200,chr17:51383000-51393200,chr17:51418400-51505600,chr17:51506400-51547600,chr17:51557000-51612000,chr17:51617600-51660000,chr17:51660200-51800000,chr17:51802200-51900200,chr17:51922400-51948400,chr17:51960000-52027800,chr17:52030200-…	KIF18A,KIF2B,NCKAP5L
GO Biological Process	GO:1990256	signal clustering	383	0.000696243	1	0.0238959	2.93512	4.42912	13	0.000378589	0.00111121	2557	0.195644	1	1	5.11132	0.195644	1	1	0.000275558	1	chr5:8556800-8590000,chr5:8615400-8670600,chr5:8671400-8760200,chr5:8842400-8888200,chr5:8975200-9027400,chr5:9044800-9065200,chr5:9136800-9189000,chr5:9192800-9239600,chr5:9239600-9265800,chr5:9272400-9287000,chr5:9440400-9467600,chr5:9478800-9504600,chr5:9552400-9617400	SEMA5A
GO Biological Process	GO:0003167	atrioventricular bundle cell differentiation	403	0.000992856	1	0.0323848	2.69585	5.19317	14	0.000443898	0.00119668	2557	0.195644	1	1	5.11132	0.195644	1	1	0.000275558	1	chr12:114875600-114900800,chr12:114925200-115017800,chr12:115040400-115061000,chr12:115061200-115106000,chr12:115136200-115174000,chr12:115182000-115223600,chr12:115237800-115272800,chr12:115356400-115377600,chr12:115381000-115417400,chr12:115459600-115513800,chr12:115589800-115615400,chr12:115645200-115681800,chr12:115688000-115712200,chr12:116022400-116056400	TBX3
GO Biological Process	GO:0090264	regulation of immune complex clearance by monocytes and macrophages	420	0.00122776	1	0.0384259	2.75343	4.72138	13	0.000403571	0.00111121	1771	0.099837	1	0.741027	3.40755	0.586932	2	3	0.000551116	0.666667	chr17:31627000-31697000,chr17:31702800-31749400,chr17:31772000-31796000,chr17:31859800-31885600,chr17:31958400-31987800,chr17:31988400-32053000,chr17:32053600-32082000,chr17:32202200-32261600,chr17:32298200-32328000,chr17:32338000-32372000,chr17:32404800-32464400,chr17:32486600-32556200,chr1:161592200-161641200	CCL2,FCGR2B

## Sheet: Panc-Endocrine
Ontology	ID	Desc	BinomRank	BinomP	BinomBonfP	BinomFdrQ	RegionFoldEnrich	ExpRegions	ObsRegions	GenomeFrac	SetCov	HyperRank	HyperP	HyperBonfP	HyperFdrQ	GeneFoldEnrich	ExpGenes	ObsGenes	TotalGenes	GeneSetCov	TermCov	Regions	Genes
GO Biological Process	GO:0098742	cell-cell adhesion via plasma-membrane adhesion molecules	2	5.74468e-07	0.00755138	0.00377569	2.83825	10.2176	29	0.0392983	0.111538	19	2.38917e-06	0.0314056	0.00165292	4.6109	3.03628	14	220	0.0546875	0.0636364	chr12:48023000-48029200,chr13:68651800-68726000,chr18:25782400-25850400,chr18:62799000-62877800,chr18:62891800-63082400,chr18:63725600-63835800,chr20:13979000-13984400,chr20:14922200-14962200,chr4:182229400-182282600,chr4:182287800-182302200,chr4:182497600-182541400,chr4:183754200-183761200,chr4:29878000-29933800,chr4:30015600-30100800,chr4:31578000-31630000,chr4:61148200-61254600,chr4:61372600-6…	AMIGO2,CDH18,CDH19,CDH2,CDH7,CDH9,FLRT3,GRID2,LPHN3,PCDH7,PCDH9,PTPRD,TENM2,TENM3
GO Biological Process	GO:0097264	self proteolysis	1	3.16772e-07	0.00416397	0.00416397	12.7223	0.628819	8	0.00241854	0.0307692	223	0.00502907	1	0.296444	18.1143	0.11041	2	8	0.0078125	0.25	chr4:182229400-182282600,chr4:182287800-182302200,chr4:182497600-182541400,chr4:183754200-183761200,chr5:165911400-165986400,chr5:166082400-166195600,chr5:166197000-166369200,chr5:166677000-166782600	TENM2,TENM3
GO Biological Process	GO:0006122	mitochondrial electron transport, ubiquinol to cytochrome c	3	3.12366e-06	0.0410605	0.0136868	23.2048	0.215473	5	0.000828741	0.0192308	1465	0.176863	1	1	5.1755	0.193218	1	14	0.00390625	0.0714286	chr19:28772600-28787200,chr19:28848800-28889000,chr19:28898400-29025400,chr19:29029600-29086400,chr19:29853400-29881800	UQCRFS1
GO Biological Process	GO:0051965	positive regulation of synapse assembly	4	4.68116e-06	0.0615339	0.0153835	3.5543	5.06428	18	0.019478	0.0692308	3	1.29449e-09	1.7016e-05	5.67201e-06	12.262	0.897083	11	65	0.0429688	0.169231	chr12:48023000-48029200,chr13:84380800-84444200,chr13:87388200-87434000,chr13:87958400-88042000,chr14:84982000-85058200,chr14:85444600-85520400,chr20:13979000-13984400,chr20:14922200-14962200,chr2:81365400-81434200,chr4:61148200-61254600,chr4:61372600-61433600,chr4:61482200-61500200,chr4:61745800-61849400,chr4:62806000-62994800,chr4:92877400-92923600,chr9:29515000-29556000,chr9:87157200-87221400,…	AMIGO2,FLRT2,FLRT3,GRID2,LINGO2,LPHN3,LRRTM1,NTRK2,PTPRD,SLITRK1,SLITRK5
GO Biological Process	GO:0031987	locomotion involved in locomotory behavior	8	2.41787e-05	0.317829	0.0397286	15.1251	0.330576	5	0.00127145	0.0192308	884	0.080013	1	1	12.0762	0.0828077	1	6	0.00390625	0.166667	chr4:61148200-61254600,chr4:61372600-61433600,chr4:61482200-61500200,chr4:61745800-61849400,chr4:62806000-62994800	LPHN3

[truncated: 2 more sheets: Prost-AdenoCA, Stomach-AdenoCA]
