# Supplementary material for: Predicting regional somatic mutation rates using DNA motifs
Source: PLoS Comput Biol. 2023 Oct 2;19(10):e1011536. doi: 10.1371/journal.pcbi.1011536 (PMC10569533; doi:10.1371/journal.pcbi.1011536)
Supplement: S10 Table — For example, UM_3582.2_3.88_0.56_57_known. TEAD2 is significantly disrupted in three datasets: Lymph-CLL, Kidney-RCC, Ovary-AdenoCA. (XLSX) [file pcbi.1011536.s018.xlsx]

## Sheet: Sheet1
Feature
