# Supplementary material for: Predicting regional somatic mutation rates using DNA motifs
Source: PLoS Comput Biol. 2023 Oct 2;19(10):e1011536. doi: 10.1371/journal.pcbi.1011536 (PMC10569533; doi:10.1371/journal.pcbi.1011536)
Supplement: S12 Table — (XLSX) [file pcbi.1011536.s020.xlsx]

## Sheet: Sheet 1 - SupplementaryTable12_
SupplementaryTable11_Result_tuningParameter_Top150
learning_rate	min_samples_split	min_samples_leaf	max_depth	subsample	n_estimators	Train_accu	Test_accu	Diff	ExtTest_accu	mean_train_score	mean_test_score	Diff_CV5
0.009	120	50	3	0.4	250	0.839775	0.754875	0.0849005	0.526901	0.824138	0.711144	0.112994
0.009	120	50	3	0.4	500	0.902319	0.799443	0.102876	0.60827	0.904776	0.772982	0.131793
0.009	120	50	3	0.4	750	0.931131	0.810585	0.120546	0.634504	0.93517	0.801794	0.133376
0.009	120	50	3	0.4	1000	0.937456	0.81337	0.124086	0.633615	0.948346	0.80531	0.143036
0.009	120	50	3	0.4	1250	0.937456	0.81337	0.124086	0.633615	0.948698	0.806012	0.142686
0.009	120	50	3	0.4	1500	0.937456	0.81337	0.124086	0.633615	0.948698	0.806012	0.142686
0.009	120	50	3	0.4	1750	0.937456	0.81337	0.124086	0.633615	0.948698	0.806012	0.142686
0.009	120	50	3	0.4	2000	0.937456	0.81337	0.124086	0.633615	0.948698	0.806012	0.142686
0.009	120	50	3	0.5	250	0.856641	0.760446	0.0961952	0.585149	0.85049	0.730116	0.120374
0.009	120	50	3	0.5	500	0.914266	0.793872	0.120394	0.630502	0.920588	0.781411	0.139177
0.009	120	50	3	0.5	750	0.940267	0.81337	0.126897	0.660293	0.947292	0.798977	0.148314
0.009	120	50	3	0.5	1000	0.940267	0.81337	0.126897	0.660293	0.955199	0.808811	0.146387
0.009	120	50	3	0.5	1250	0.940267	0.81337	0.126897	0.660293	0.955199	0.808811	0.146387
0.009	120	50	3	0.5	1500	0.940267	0.81337	0.126897	0.660293	0.955199	0.808811	0.146387
0.009	120	50	3	0.5	1750	0.940267	0.81337	0.126897	0.660293	0.955199	0.808811	0.146387
0.009	120	50	3	0.5	2000	0.940267	0.81337	0.126897	0.660293	0.955199	0.808811	0.146387
0.009	120	50	3	0.6	250	0.867885	0.771588	0.096297	0.595376	0.873856	0.741362	0.132494
0.009	120	50	3	0.6	500	0.929023	0.796657	0.132366	0.642952	0.933764	0.787037	0.146727
0.009	120	50	3	0.6	750	0.945889	0.807799	0.13809	0.663851	0.95309	0.800376	0.152715
0.009	120	50	3	0.6	1000	0.945889	0.807799	0.13809	0.663851	0.956253	0.802481	0.153772
0.009	120	50	3	0.6	1250	0.945889	0.807799	0.13809	0.663851	0.956253	0.802481	0.153772
0.009	120	50	3	0.6	1500	0.945889	0.807799	0.13809	0.663851	0.956253	0.802481	0.153772
0.009	120	50	3	0.6	1750	0.945889	0.807799	0.13809	0.663851	0.956253	0.802481	0.153772
0.009	120	50	3	0.6	2000	0.945889	0.807799	0.13809	0.663851	0.956253	0.802481	0.153772
0.009	120	50	2	0.4	250	0.81026	0.746518	0.0637419	0.506892	0.810962	0.709731	0.101231
0.009	120	50	2	0.4	500	0.885453	0.785515	0.0999379	0.607826	0.891072	0.770168	0.120904
0.009	120	50	2	0.4	750	0.917077	0.802228	0.114848	0.636283	0.925682	0.794072	0.13161
0.009	120	50	2	0.4	1000	0.926915	0.807799	0.119116	0.638951	0.939209	0.796182	0.143026
0.009	120	50	2	0.4	1250	0.926915	0.807799	0.119116	0.638951	0.94079	0.801806	0.138984
0.009	120	50	2	0.4	1500	0.926915	0.807799	0.119116	0.638951	0.94079	0.801806	0.138984
0.009	120	50	2	0.4	1750	0.926915	0.807799	0.119116	0.638951	0.94079	0.801806	0.138984
0.009	120	50	2	0.4	2000	0.926915	0.807799	0.119116	0.638951	0.94079	0.801806	0.138984
0.009	120	50	2	0.5	250	0.826423	0.754875	0.0715484	0.557137	0.832219	0.721683	0.110537
0.009	120	50	2	0.5	500	0.893886	0.791086	0.1028	0.62072	0.900736	0.776499	0.124237
0.009	120	50	2	0.5	750	0.921996	0.805014	0.116982	0.644731	0.935345	0.797569	0.137776
0.009	120	50	2	0.5	1000	0.924104	0.805014	0.11909	0.64562	0.9494	0.801791	0.147609
0.009	120	50	2	0.5	1250	0.924104	0.805014	0.11909	0.64562	0.952035	0.806012	0.146023
0.009	120	50	2	0.5	1500	0.924104	0.805014	0.11909	0.64562	0.952035	0.806012	0.146023
0.009	120	50	2	0.5	1750	0.924104	0.805014	0.11909	0.64562	0.952035	0.806012	0.146023
0.009	120	50	2	0.5	2000	0.924104	0.805014	0.11909	0.64562	0.952035	0.806012	0.146023
0.009	120	50	2	0.6	250	0.830639	0.754875	0.0757648	0.563361	0.842234	0.732928	0.109305
0.009	120	50	2	0.6	500	0.8974	0.785515	0.111885	0.621165	0.908641	0.779303	0.129338
0.009	120	50	2	0.6	750	0.92832	0.805014	0.123307	0.656292	0.936926	0.797571	0.139355
0.009	120	50	2	0.6	1000	0.935348	0.805014	0.130334	0.659404	0.95063	0.801782	0.148849
0.009	120	50	2	0.6	1250	0.935348	0.805014	0.130334	0.659404	0.951157	0.805303	0.145854
0.009	120	50	2	0.6	1500	0.935348	0.805014	0.130334	0.659404	0.951157	0.805303	0.145854
0.009	120	50	2	0.6	1750	0.935348	0.805014	0.130334	0.659404	0.951157	0.805303	0.145854
0.009	120	50	2	0.6	2000	0.935348	0.805014	0.130334	0.659404	0.951157	0.805303	0.145854
0.009	120	60	3	0.4	250	0.820801	0.735376	0.0854251	0.477101	0.795675	0.689377	0.106298
0.009	120	60	3	0.4	500	0.895994	0.796657	0.099337	0.564251	0.894059	0.765263	0.128796
0.009	120	60	3	0.4	750	0.924104	0.807799	0.116305	0.605602	0.927616	0.791962	0.135654
0.009	120	60	3	0.4	1000	0.935348	0.818942	0.116406	0.61494	0.945887	0.803899	0.141988
0.009	120	60	3	0.4	1250	0.935348	0.818942	0.116406	0.61494	0.949225	0.804606	0.144619
0.009	120	60	3	0.4	1500	0.935348	0.818942	0.116406	0.61494	0.949225	0.804606	0.144619
0.009	120	60	3	0.4	1750	0.935348	0.818942	0.116406	0.61494	0.949225	0.804606	0.144619
0.009	120	60	3	0.4	2000	0.935348	0.818942	0.116406	0.61494	0.949225	0.804606	0.144619
0.009	120	60	3	0.5	250	0.853127	0.75766	0.095467	0.562917	0.83661	0.723786	0.112825
0.009	120	60	3	0.5	500	0.91286	0.805014	0.107846	0.616719	0.914614	0.776494	0.13812
0.009	120	60	3	0.5	750	0.936051	0.816156	0.119895	0.643842	0.9429	0.797571	0.145329
0.009	120	60	3	0.5	1000	0.936051	0.816156	0.119895	0.643842	0.954496	0.803892	0.150604
0.009	120	60	3	0.5	1250	0.936051	0.816156	0.119895	0.643842	0.955023	0.806004	0.149018
0.009	120	60	3	0.5	1500	0.936051	0.816156	0.119895	0.643842	0.955023	0.806004	0.149018
0.009	120	60	3	0.5	1750	0.936051	0.816156	0.119895	0.643842	0.955023	0.806004	0.149018
0.009	120	60	3	0.5	2000	0.936051	0.816156	0.119895	0.643842	0.955023	0.806004	0.149018
0.009	120	60	3	0.6	250	0.865777	0.771588	0.0941888	0.587817	0.862085	0.737845	0.12424
0.009	120	60	3	0.6	500	0.924807	0.796657	0.128149	0.638506	0.92744	0.779306	0.148134
0.009	120	60	3	0.6	750	0.943078	0.816156	0.126922	0.662072	0.949048	0.800383	0.148665
0.009	120	60	3	0.6	1000	0.945186	0.816156	0.12903	0.662517	0.953792	0.807413	0.146379
0.009	120	60	3	0.6	1250	0.945186	0.816156	0.12903	0.662517	0.953792	0.807413	0.146379
0.009	120	60	3	0.6	1500	0.945186	0.816156	0.12903	0.662517	0.953792	0.807413	0.146379
0.009	120	60	3	0.6	1750	0.945186	0.816156	0.12903	0.662517	0.953792	0.807413	0.146379
0.009	120	60	3	0.6	2000	0.945186	0.816156	0.12903	0.662517	0.953792	0.807413	0.146379
0.009	120	60	2	0.4	250	0.799016	0.735376	0.0636401	0.458426	0.785135	0.687976	0.0971591
0.009	120	60	2	0.4	500	0.88194	0.785515	0.0964242	0.555803	0.880181	0.761035	0.119145
0.009	120	60	2	0.4	750	0.909346	0.807799	0.101547	0.59671	0.920764	0.791258	0.129506
0.009	120	60	2	0.4	1000	0.922699	0.810585	0.112114	0.608715	0.941319	0.801097	0.140222
0.009	120	60	2	0.4	1250	0.922699	0.810585	0.112114	0.608715	0.946765	0.803205	0.14356
0.009	120	60	2	0.4	1500	0.922699	0.810585	0.112114	0.608715	0.946765	0.803205	0.14356
0.009	120	60	2	0.4	1750	0.922699	0.810585	0.112114	0.608715	0.946765	0.803205	0.14356
0.009	120	60	2	0.4	2000	0.922699	0.810585	0.112114	0.608715	0.946765	0.803205	0.14356
0.009	120	60	2	0.5	250	0.816585	0.743733	0.0728521	0.54024	0.819746	0.714653	0.105093
0.009	120	60	2	0.5	500	0.888967	0.785515	0.103452	0.609604	0.894937	0.769469	0.125469
0.009	120	60	2	0.5	750	0.918482	0.805014	0.113468	0.637172	0.929196	0.797569	0.131628
0.009	120	60	2	0.5	1000	0.923401	0.810585	0.112816	0.635394	0.945535	0.802488	0.143047
0.009	120	60	2	0.5	1250	0.923401	0.810585	0.112816	0.635394	0.947818	0.80319	0.144628
0.009	120	60	2	0.5	1500	0.923401	0.810585	0.112816	0.635394	0.947818	0.80319	0.144628
0.009	120	60	2	0.5	1750	0.923401	0.810585	0.112816	0.635394	0.947818	0.80319	0.144628
0.009	120	60	2	0.5	2000	0.923401	0.810585	0.112816	0.635394	0.947818	0.80319	0.144628
0.009	120	60	2	0.6	250	0.830639	0.752089	0.0785504	0.562472	0.833449	0.725199	0.108251
0.009	120	60	2	0.6	500	0.892481	0.791086	0.101394	0.621165	0.902844	0.775792	0.127052
0.009	120	60	2	0.6	750	0.924807	0.805014	0.119793	0.654068	0.934642	0.798972	0.13567
0.009	120	60	2	0.6	1000	0.931131	0.810585	0.120546	0.660293	0.946237	0.803894	0.142342
0.009	120	60	2	0.6	1250	0.931131	0.810585	0.120546	0.660293	0.947466	0.806007	0.141459
0.009	120	60	2	0.6	1500	0.931131	0.810585	0.120546	0.660293	0.947466	0.806007	0.141459
0.009	120	60	2	0.6	1750	0.931131	0.810585	0.120546	0.660293	0.947466	0.806007	0.141459
0.009	120	60	2	0.6	2000	0.931131	0.810585	0.120546	0.660293	0.947466	0.806007	0.141459
0.009	120	70	3	0.4	250	0.798313	0.721448	0.076865	0.45398	0.753686	0.661273	0.0924139
0.009	120	70	3	0.4	500	0.884751	0.785515	0.0992352	0.541574	0.872802	0.756815	0.115987
0.009	120	70	3	0.4	750	0.914266	0.810585	0.103681	0.586038	0.912859	0.781413	0.131445
0.009	120	70	3	0.4	1000	0.926915	0.810585	0.11633	0.597599	0.931832	0.791964	0.139867
0.009	120	70	3	0.4	1250	0.926915	0.810585	0.11633	0.597599	0.935696	0.796884	0.138812
0.009	120	70	3	0.4	1500	0.926915	0.810585	0.11633	0.597599	0.935696	0.796884	0.138812
0.009	120	70	3	0.4	1750	0.926915	0.810585	0.11633	0.597599	0.935696	0.796884	0.138812
0.009	120	70	3	0.4	2000	0.926915	0.810585	0.11633	0.597599	0.935696	0.796884	0.138812
0.009	120	70	3	0.5	250	0.834856	0.749304	0.0855523	0.502446	0.813069	0.706239	0.106829
0.009	120	70	3	0.5	500	0.901616	0.788301	0.113315	0.579369	0.903721	0.769474	0.134248
0.009	120	70	3	0.5	750	0.92832	0.810585	0.117735	0.617163	0.934467	0.793358	0.141109
0.009	120	70	3	0.5	1000	0.92832	0.810585	0.117735	0.617163	0.949401	0.799681	0.149719
0.009	120	70	3	0.5	1250	0.92832	0.810585	0.117735	0.617163	0.951508	0.803902	0.147607
0.009	120	70	3	0.5	1500	0.92832	0.810585	0.117735	0.617163	0.951508	0.803902	0.147607
0.009	120	70	3	0.5	1750	0.92832	0.810585	0.117735	0.617163	0.951508	0.803902	0.147607
0.009	120	70	3	0.5	2000	0.92832	0.810585	0.117735	0.617163	0.951508	0.803902	0.147607
0.009	120	70	3	0.6	250	0.853127	0.754875	0.0982525	0.544242	0.848733	0.72449	0.124244
0.009	120	70	3	0.6	500	0.911455	0.799443	0.112012	0.619386	0.917249	0.777905	0.139345
0.009	120	70	3	0.6	750	0.94097	0.821727	0.119243	0.63984	0.945183	0.799674	0.145509
0.009	120	70	3	0.6	1000	0.943078	0.824513	0.118565	0.64562	0.955022	0.806012	0.14901
0.009	120	70	3	0.6	1250	0.943078	0.824513	0.118565	0.64562	0.957658	0.803899	0.153758
0.009	120	70	3	0.6	1500	0.943078	0.824513	0.118565	0.64562	0.957658	0.803899	0.153758
0.009	120	70	3	0.6	1750	0.943078	0.824513	0.118565	0.64562	0.957658	0.803899	0.153758
0.009	120	70	3	0.6	2000	0.943078	0.824513	0.118565	0.64562	0.957658	0.803899	0.153758
0.009	120	70	2	0.4	250	0.783556	0.724234	0.0593219	0.445087	0.747889	0.660563	0.0873256
0.009	120	70	2	0.4	500	0.872804	0.779944	0.0928596	0.54024	0.866654	0.750492	0.116162
0.009	120	70	2	0.4	750	0.906535	0.799443	0.107093	0.580258	0.907413	0.785636	0.121776
0.009	120	70	2	0.4	1000	0.918482	0.807799	0.110683	0.592263	0.931129	0.791962	0.139167
0.009	120	70	2	0.4	1250	0.918482	0.807799	0.110683	0.592263	0.937101	0.794776	0.142325
0.009	120	70	2	0.4	1500	0.918482	0.807799	0.110683	0.592263	0.937101	0.796185	0.140917
0.009	120	70	2	0.4	1750	0.918482	0.807799	0.110683	0.592263	0.937101	0.796185	0.140917
0.009	120	70	2	0.4	2000	0.918482	0.807799	0.110683	0.592263	0.937101	0.796185	0.140917
0.009	120	70	2	0.5	250	0.808152	0.743733	0.0644192	0.47888	0.803757	0.700605	0.103152
0.009	120	70	2	0.5	500	0.88194	0.788301	0.0936387	0.559804	0.888965	0.767356	0.121609
0.009	120	70	2	0.5	750	0.913563	0.796657	0.116906	0.609604	0.924277	0.789135	0.135142
0.009	120	70	2	0.5	1000	0.919185	0.805014	0.114171	0.612717	0.943251	0.799676	0.143575
0.009	120	70	2	0.5	1250	0.919185	0.805014	0.114171	0.612717	0.945886	0.801789	0.144097
0.009	120	70	2	0.5	1500	0.919185	0.805014	0.114171	0.612717	0.945886	0.801789	0.144097
0.009	120	70	2	0.5	1750	0.919185	0.805014	0.114171	0.612717	0.945886	0.801789	0.144097
0.009	120	70	2	0.5	2000	0.919185	0.805014	0.114171	0.612717	0.945886	0.801789	0.144097
0.009	120	70	2	0.6	250	0.822909	0.740947	0.0819623	0.527345	0.824313	0.718162	0.106152
0.009	120	70	2	0.6	500	0.88967	0.78273	0.10694	0.610938	0.896694	0.772283	0.124411
0.009	120	70	2	0.6	750	0.92059	0.807799	0.112791	0.627835	0.93148	0.795456	0.136024
0.009	120	70	2	0.6	1000	0.925509	0.810585	0.114925	0.63317	0.944832	0.803889	0.140943
0.009	120	70	2	0.6	1250	0.925509	0.810585	0.114925	0.63317	0.950453	0.806709	0.143744
0.009	120	70	2	0.6	1500	0.925509	0.810585	0.114925	0.63317	0.950453	0.806709	0.143744
0.009	120	70	2	0.6	1750	0.925509	0.810585	0.114925	0.63317	0.950453	0.806709	0.143744
0.009	120	70	2	0.6	2000	0.925509	0.810585	0.114925	0.63317	0.950453	0.806709	0.143744
0.009	120	80	3	0.4	250	0.765285	0.696379	0.0689058	0.427746	0.714685	0.637361	0.0773235
0.009	120	80	3	0.4	500	0.872804	0.766017	0.106787	0.507337	0.850137	0.737161	0.112976
0.009	120	80	3	0.4	750	0.903725	0.793872	0.109853	0.564251	0.897397	0.77791	0.119488
0.009	120	80	3	0.4	1000	0.925509	0.807799	0.11771	0.58337	0.921291	0.787042	0.134249
0.009	120	80	3	0.4	1250	0.925509	0.807799	0.11771	0.58337	0.930955	0.787744	0.143211
0.009	120	80	3	0.4	1500	0.925509	0.807799	0.11771	0.58337	0.931306	0.789148	0.142159
0.009	120	80	3	0.4	1750	0.925509	0.807799	0.11771	0.58337	0.931306	0.789148	0.142159
0.009	120	80	3	0.4	2000	0.925509	0.807799	0.11771	0.58337	0.931306	0.789148	0.142159
0.009	120	80	3	0.5	250	0.813774	0.738162	0.0756122	0.47221	0.77969	0.687971	0.0917182
0.009	120	80	3	0.5	500	0.888967	0.796657	0.0923096	0.55269	0.888439	0.76315	0.125288
0.009	120	80	3	0.5	750	0.921996	0.807799	0.114196	0.594931	0.92498	0.784225	0.140755
0.009	120	80	3	0.5	1000	0.930429	0.81337	0.117058	0.598933	0.941318	0.796175	0.145143
0.009	120	80	3	0.5	1250	0.930429	0.81337	0.117058	0.598933	0.948698	0.797576	0.151122
0.009	120	80	3	0.5	1500	0.930429	0.81337	0.117058	0.598933	0.948698	0.797576	0.151122
0.009	120	80	3	0.5	1750	0.930429	0.81337	0.117058	0.598933	0.948698	0.797576	0.151122
0.009	120	80	3	0.5	2000	0.930429	0.81337	0.117058	0.598933	0.948698	0.797576	0.151122
0.009	120	80	3	0.6	250	0.834153	0.754875	0.0792785	0.49711	0.831164	0.713963	0.117201
0.009	120	80	3	0.6	500	0.903022	0.793872	0.10915	0.58426	0.90952	0.77509	0.134429
0.009	120	80	3	0.6	750	0.935348	0.816156	0.119192	0.618052	0.939738	0.793353	0.146385
0.009	120	80	3	0.6	1000	0.943078	0.824513	0.118565	0.627835	0.949225	0.809518	0.139707
0.009	120	80	3	0.6	1250	0.943078	0.824513	0.118565	0.627835	0.949927	0.809516	0.140412
0.009	120	80	3	0.6	1500	0.943078	0.824513	0.118565	0.627835	0.949927	0.809516	0.140412
0.009	120	80	3	0.6	1750	0.943078	0.824513	0.118565	0.627835	0.949927	0.809516	0.140412
0.009	120	80	3	0.6	2000	0.943078	0.824513	0.118565	0.627835	0.949927	0.809516	0.140412
0.009	120	80	2	0.4	250	0.757554	0.699164	0.0583901	0.426412	0.71363	0.638068	0.0755623
0.009	120	80	2	0.4	500	0.867885	0.768802	0.0990825	0.508671	0.846799	0.733652	0.113147
0.009	120	80	2	0.4	750	0.896697	0.78273	0.113967	0.559804	0.894411	0.775093	0.119318
0.009	120	80	2	0.4	1000	0.923401	0.802228	0.121173	0.587817	0.91971	0.784935	0.134775
0.009	120	80	2	0.4	1250	0.931131	0.816156	0.114975	0.598933	0.934292	0.791263	0.143029
0.009	120	80	2	0.4	1500	0.931131	0.816156	0.114975	0.598933	0.936224	0.794776	0.141448
0.009	120	80	2	0.4	1750	0.931131	0.816156	0.114975	0.598933	0.936224	0.794776	0.141448
0.009	120	80	2	0.4	2000	0.931131	0.816156	0.114975	0.598933	0.936224	0.794776	0.141448
0.009	120	80	2	0.5	250	0.796908	0.732591	0.0643174	0.457092	0.77477	0.676721	0.0980487
0.009	120	80	2	0.5	500	0.877723	0.785515	0.0922078	0.536683	0.87702	0.760334	0.116686
0.009	120	80	2	0.5	750	0.907941	0.802228	0.105713	0.587817	0.915668	0.780714	0.134954
0.009	120	80	2	0.5	1000	0.917077	0.805014	0.112063	0.596265	0.934995	0.792659	0.142336
0.009	120	80	2	0.5	1250	0.917077	0.805014	0.112063	0.596265	0.940266	0.799689	0.140577
0.009	120	80	2	0.5	1500	0.917077	0.805014	0.112063	0.596265	0.940266	0.801097	0.139169
0.009	120	80	2	0.5	1750	0.917077	0.805014	0.112063	0.596265	0.940266	0.801097	0.139169
0.009	120	80	2	0.5	2000	0.917077	0.805014	0.112063	0.596265	0.940266	0.801097	0.139169
0.009	120	80	2	0.6	250	0.812368	0.746518	0.0658501	0.49044	0.81588	0.704821	0.111059
0.009	120	80	2	0.6	500	0.884048	0.785515	0.0985325	0.574033	0.891249	0.770887	0.120362
0.009	120	80	2	0.6	750	0.915671	0.796657	0.119014	0.610938	0.927264	0.791245	0.136019
0.009	120	80	2	0.6	1000	0.925509	0.802228	0.123281	0.62072	0.944482	0.800388	0.144094
0.009	120	80	2	0.6	1250	0.925509	0.802228	0.123281	0.62072	0.950981	0.804601	0.14638
0.009	120	80	2	0.6	1500	0.925509	0.802228	0.123281	0.62072	0.950981	0.806714	0.144268
0.009	120	80	2	0.6	1750	0.925509	0.802228	0.123281	0.62072	0.950981	0.806714	0.144268
0.009	120	80	2	0.6	2000	0.925509	0.802228	0.123281	0.62072	0.950981	0.806714	0.144268
0.009	120	90	3	0.4	250	0.73085	0.674095	0.0567556	0.417074	0.682182	0.619792	0.0623898
0.009	120	90	3	0.4	500	0.859452	0.768802	0.0906496	0.487772	0.814298	0.704127	0.110172
0.009	120	90	3	0.4	750	0.895994	0.788301	0.107694	0.532681	0.87649	0.755424	0.121067
0.009	120	90	3	0.4	1000	0.910049	0.793872	0.116177	0.550022	0.907939	0.774393	0.133546
0.009	120	90	3	0.4	1250	0.910049	0.793872	0.116177	0.550022	0.917777	0.780007	0.137769
0.009	120	90	3	0.4	1500	0.910049	0.793872	0.116177	0.550022	0.917777	0.780007	0.137769
0.009	120	90	3	0.4	1750	0.910049	0.793872	0.116177	0.550022	0.917777	0.780007	0.137769
0.009	120	90	3	0.4	2000	0.910049	0.793872	0.116177	0.550022	0.917777	0.780007	0.137769
0.009	120	90	3	0.5	250	0.78707	0.710306	0.0767632	0.44731	0.748944	0.662681	0.0862631
0.009	120	90	3	0.5	500	0.88194	0.793872	0.0880677	0.541129	0.866125	0.746291	0.119834
0.009	120	90	3	0.5	750	0.914266	0.807799	0.106466	0.580703	0.911805	0.772283	0.139521
0.009	120	90	3	0.5	1000	0.93324	0.821727	0.111513	0.606492	0.932535	0.78424	0.148295
0.009	120	90	3	0.5	1250	0.93324	0.821727	0.111513	0.606492	0.940967	0.789155	0.151812
0.009	120	90	3	0.5	1500	0.93324	0.821727	0.111513	0.606492	0.941318	0.790563	0.150755
0.009	120	90	3	0.5	1750	0.93324	0.821727	0.111513	0.606492	0.941318	0.790563	0.150755
0.009	120	90	3	0.5	2000	0.93324	0.821727	0.111513	0.606492	0.941318	0.790563	0.150755
0.009	120	90	3	0.6	250	0.826423	0.746518	0.0799049	0.473099	0.802	0.687267	0.114733
0.009	120	90	3	0.6	500	0.900914	0.788301	0.112613	0.55847	0.897046	0.764559	0.132487
0.009	120	90	3	0.6	750	0.930429	0.805014	0.125415	0.606047	0.930076	0.788441	0.141635
0.009	120	90	3	0.6	1000	0.94097	0.821727	0.119243	0.62072	0.946765	0.798275	0.148489
0.009	120	90	3	0.6	1250	0.94097	0.821727	0.119243	0.62072	0.953091	0.805303	0.147788
0.009	120	90	3	0.6	1500	0.94097	0.821727	0.119243	0.62072	0.953091	0.805303	0.147788
0.009	120	90	3	0.6	1750	0.94097	0.821727	0.119243	0.62072	0.953091	0.805303	0.147788
0.009	120	90	3	0.6	2000	0.94097	0.821727	0.119243	0.62072	0.953091	0.805303	0.147788
0.009	120	90	2	0.4	250	0.725931	0.67688	0.0490509	0.417519	0.682358	0.619088	0.0632698
0.009	120	90	2	0.4	500	0.853127	0.768802	0.084325	0.489106	0.814474	0.704127	0.110348
0.009	120	90	2	0.4	750	0.891778	0.785515	0.106263	0.537128	0.876842	0.757534	0.119308
0.009	120	90	2	0.4	1000	0.914968	0.799443	0.115525	0.561583	0.908291	0.775095	0.133195
0.009	120	90	2	0.4	1250	0.926212	0.807799	0.118413	0.573588	0.918304	0.780709	0.137595
0.009	120	90	2	0.4	1500	0.926212	0.807799	0.118413	0.573588	0.919886	0.780007	0.139878
0.009	120	90	2	0.4	1750	0.926212	0.807799	0.118413	0.573588	0.919886	0.780007	0.139878
0.009	120	90	2	0.4	2000	0.926212	0.807799	0.118413	0.573588	0.919886	0.780007	0.139878
0.009	120	90	2	0.5	250	0.78215	0.704735	0.077415	0.435749	0.748593	0.661977	0.0866158
0.009	120	90	2	0.5	500	0.869993	0.785515	0.0844777	0.532681	0.861031	0.746284	0.114747
0.009	120	90	2	0.5	750	0.904427	0.805014	0.0994133	0.575367	0.905129	0.777205	0.127924
0.009	120	90	2	0.5	1000	0.914968	0.81337	0.101598	0.589151	0.927967	0.784939	0.143028
0.009	120	90	2	0.5	1250	0.914968	0.81337	0.101598	0.589151	0.93798	0.789857	0.148123
0.009	120	90	2	0.5	1500	0.914968	0.81337	0.101598	0.589151	0.939209	0.789157	0.150052
0.009	120	90	2	0.5	1750	0.914968	0.81337	0.101598	0.589151	0.939209	0.789157	0.150052
0.009	120	90	2	0.5	2000	0.914968	0.81337	0.101598	0.589151	0.939209	0.789157	0.150052
0.009	120	90	2	0.6	250	0.80253	0.743733	0.0587973	0.463317	0.792689	0.683052	0.109638
0.009	120	90	2	0.6	500	0.879831	0.777159	0.102673	0.54691	0.883167	0.766664	0.116503
0.009	120	90	2	0.6	750	0.910752	0.796657	0.114095	0.593597	0.921642	0.788441	0.133202
0.009	120	90	2	0.6	1000	0.921996	0.799443	0.122553	0.606936	0.940089	0.80109	0.138999
0.009	120	90	2	0.6	1250	0.921996	0.799443	0.122553	0.606936	0.944305	0.805315	0.13899
0.009	120	90	2	0.6	1500	0.921996	0.799443	0.122553	0.606936	0.944656	0.806019	0.138637
0.009	120	90	2	0.6	1750	0.921996	0.799443	0.122553	0.606936	0.944656	0.806019	0.138637
0.009	120	90	2	0.6	2000	0.921996	0.799443	0.122553	0.606936	0.944656	0.806019	0.138637
0.009	120	100	3	0.4	250	0.703443	0.654596	0.0488473	0.407737	0.664087	0.600828	0.0632594
0.009	120	100	3	0.4	500	0.83837	0.752089	0.0862805	0.475322	0.78285	0.685162	0.0976886
0.009	120	100	3	0.4	750	0.885453	0.788301	0.0971524	0.52112	0.84926	0.730843	0.118417
0.009	120	100	3	0.4	1000	0.900914	0.791086	0.109827	0.534904	0.890546	0.756133	0.134413
0.009	120	100	3	0.4	1250	0.900914	0.791086	0.109827	0.534904	0.90003	0.762464	0.137567
0.009	120	100	3	0.4	1500	0.900914	0.791086	0.109827	0.534904	0.90003	0.762464	0.137567
0.009	120	100	3	0.4	1750	0.900914	0.791086	0.109827	0.534904	0.90003	0.762464	0.137567
0.009	120	100	3	0.4	2000	0.900914	0.791086	0.109827	0.534904	0.90003	0.762464	0.137567
0.009	120	100	3	0.5	250	0.763879	0.696379	0.0675003	0.430414	0.716617	0.638767	0.07785
0.009	120	100	3	0.5	500	0.87702	0.766017	0.111004	0.515785	0.84715	0.723805	0.123345
0.009	120	100	3	0.5	750	0.907238	0.788301	0.118937	0.556692	0.899506	0.768063	0.131443
0.009	120	100	3	0.5	1000	0.926915	0.802228	0.124687	0.581592	0.922521	0.778611	0.143909
0.009	120	100	3	0.5	1250	0.926915	0.802228	0.124687	0.581592	0.931479	0.782827	0.148652
0.009	120	100	3	0.5	1500	0.926915	0.802228	0.124687	0.581592	0.932709	0.784235	0.148473
0.009	120	100	3	0.5	1750	0.926915	0.802228	0.124687	0.581592	0.932709	0.784235	0.148473
0.009	120	100	3	0.5	2000	0.926915	0.802228	0.124687	0.581592	0.932709	0.784235	0.148473
0.009	120	100	3	0.6	250	0.810963	0.738162	0.0728012	0.461538	0.767215	0.670405	0.0968102
0.009	120	100	3	0.6	500	0.891075	0.785515	0.10556	0.548688	0.881586	0.751925	0.129661
0.009	120	100	3	0.6	750	0.922699	0.799443	0.123256	0.592708	0.918656	0.780012	0.138643
0.009	120	100	3	0.6	1000	0.933942	0.810585	0.123357	0.601156	0.938683	0.790553	0.14813
0.009	120	100	3	0.6	1250	0.933942	0.810585	0.123357	0.601156	0.945535	0.793368	0.152167
0.009	120	100	3	0.6	1500	0.933942	0.810585	0.123357	0.601156	0.945535	0.794072	0.151463
0.009	120	100	3	0.6	1750	0.933942	0.810585	0.123357	0.601156	0.945535	0.794072	0.151463
0.009	120	100	3	0.6	2000	0.933942	0.810585	0.123357	0.601156	0.945535	0.794072	0.151463
0.009	120	100	2	0.4	250	0.700632	0.651811	0.0488219	0.408181	0.664087	0.600828	0.0632594
0.009	120	100	2	0.4	500	0.83837	0.749304	0.089066	0.476212	0.78285	0.685162	0.0976886
0.009	120	100	2	0.4	750	0.882642	0.788301	0.0943415	0.521565	0.84926	0.730843	0.118417
0.009	120	100	2	0.4	1000	0.906535	0.796657	0.109878	0.542908	0.890546	0.756133	0.134413
0.009	120	100	2	0.4	1250	0.915671	0.805014	0.110657	0.555803	0.90003	0.762464	0.137567
0.009	120	100	2	0.4	1500	0.915671	0.805014	0.110657	0.555803	0.90003	0.762464	0.137567
0.009	120	100	2	0.4	1750	0.915671	0.805014	0.110657	0.555803	0.90003	0.762464	0.137567
0.009	120	100	2	0.4	2000	0.915671	0.805014	0.110657	0.555803	0.90003	0.762464	0.137567
0.009	120	100	2	0.5	250	0.75896	0.696379	0.0625811	0.425078	0.717672	0.637361	0.0803107
0.009	120	100	2	0.5	500	0.867885	0.771588	0.096297	0.508226	0.844163	0.722409	0.121754
0.009	120	100	2	0.5	750	0.900211	0.785515	0.114696	0.549578	0.897047	0.769471	0.127576
0.009	120	100	2	0.5	1000	0.921293	0.805014	0.116279	0.580258	0.920412	0.780012	0.1404
0.009	120	100	2	0.5	1250	0.924807	0.805014	0.119793	0.580703	0.933061	0.782125	0.150936
0.009	120	100	2	0.5	1500	0.924807	0.805014	0.119793	0.580703	0.935521	0.783536	0.151985
0.009	120	100	2	0.5	1750	0.924807	0.805014	0.119793	0.580703	0.935521	0.783536	0.151985
0.009	120	100	2	0.5	2000	0.924807	0.805014	0.119793	0.580703	0.935521	0.783536	0.151985
0.009	120	100	2	0.6	250	0.796205	0.724234	0.0719712	0.450867	0.762824	0.668298	0.0945261
0.009	120	100	2	0.6	500	0.872804	0.779944	0.0928596	0.535794	0.872977	0.754732	0.118246
0.009	120	100	2	0.6	750	0.904427	0.796657	0.10777	0.582926	0.912331	0.78001	0.132321
0.009	120	100	2	0.6	1000	0.921293	0.802228	0.119065	0.594486	0.933237	0.790556	0.142681
0.009	120	100	2	0.6	1250	0.921293	0.802228	0.119065	0.594486	0.941318	0.795476	0.145842
0.009	120	100	2	0.6	1500	0.921293	0.802228	0.119065	0.594486	0.941669	0.795476	0.146193
0.009	120	100	2	0.6	1750	0.921293	0.802228	0.119065	0.594486	0.941669	0.795476	0.146193
0.009	120	100	2	0.6	2000	0.921293	0.802228	0.119065	0.594486	0.941669	0.795476	0.146193
0.009	120	125	3	0.4	250	0.64863	0.626741	0.0218887	0.36683	0.577297	0.5411	0.0361977
0.009	120	125	3	0.4	500	0.772312	0.715877	0.0564346	0.444642	0.694832	0.605738	0.0890943
0.009	120	125	3	0.4	750	0.842586	0.75766	0.0849259	0.486883	0.768447	0.664781	0.103666
0.009	120	125	3	0.4	1000	0.876318	0.777159	0.0991589	0.508671	0.810612	0.688681	0.121932
0.009	120	125	3	0.4	1250	0.902319	0.785515	0.116804	0.521565	0.836086	0.713986	0.122101
0.009	120	125	3	0.4	1500	0.902319	0.785515	0.116804	0.521565	0.852771	0.721715	0.131056
0.009	120	125	3	0.4	1750	0.902319	0.785515	0.116804	0.521565	0.855406	0.725933	0.129473
0.009	120	125	3	0.4	2000	0.902319	0.785515	0.116804	0.521565	0.855406	0.725933	0.129473
0.009	120	125	3	0.5	250	0.705552	0.643454	0.0620976	0.405069	0.663911	0.601525	0.0623863
0.009	120	125	3	0.5	500	0.837667	0.754875	0.0827922	0.470431	0.784783	0.685169	0.0996133
0.009	120	125	3	0.5	750	0.886156	0.785515	0.100641	0.526012	0.851192	0.731539	0.119652
0.009	120	125	3	0.5	1000	0.909346	0.793872	0.115475	0.549133	0.890547	0.755429	0.135118
0.009	120	125	3	0.5	1250	0.927618	0.807799	0.119818	0.563361	0.903896	0.761752	0.142144
0.009	120	125	3	0.5	1500	0.92832	0.805014	0.123307	0.566029	0.906005	0.761752	0.144253
0.009	120	125	3	0.5	1750	0.92832	0.805014	0.123307	0.566029	0.906005	0.761752	0.144253
0.009	120	125	3	0.5	2000	0.92832	0.805014	0.123307	0.566029	0.906005	0.761752	0.144253
0.009	120	125	3	0.6	250	0.747716	0.682451	0.0652648	0.421076	0.7059	0.629644	0.0762555
0.009	120	125	3	0.6	500	0.868587	0.760446	0.108142	0.498444	0.836256	0.717485	0.118771
0.009	120	125	3	0.6	750	0.903725	0.796657	0.107067	0.543797	0.894762	0.766664	0.128097
0.009	120	125	3	0.6	1000	0.930429	0.805014	0.125415	0.561583	0.917777	0.774396	0.143381
0.009	120	125	3	0.6	1250	0.936051	0.810585	0.125466	0.570031	0.928668	0.782132	0.146535
0.009	120	125	3	0.6	1500	0.936051	0.810585	0.125466	0.570031	0.933586	0.783543	0.150042
0.009	120	125	3	0.6	1750	0.936051	0.810585	0.125466	0.570031	0.933761	0.783543	0.150218
0.009	120	125	3	0.6	2000	0.936051	0.810585	0.125466	0.570031	0.933761	0.783543	0.150218
0.009	120	125	2	0.4	250	0.64863	0.626741	0.0218887	0.36683	0.577297	0.5411	0.0361977
0.009	120	125	2	0.4	500	0.772312	0.715877	0.0564346	0.444642	0.694832	0.605738	0.0890943
0.009	120	125	2	0.4	750	0.842586	0.75766	0.0849259	0.486883	0.768447	0.664781	0.103666
0.009	120	125	2	0.4	1000	0.876318	0.777159	0.0991589	0.508671	0.810612	0.688681	0.121932
0.009	120	125	2	0.4	1250	0.902319	0.785515	0.116804	0.521565	0.836086	0.713986	0.122101
0.009	120	125	2	0.4	1500	0.902319	0.785515	0.116804	0.521565	0.852771	0.721715	0.131056
0.009	120	125	2	0.4	1750	0.902319	0.785515	0.116804	0.521565	0.855406	0.725933	0.129473
0.009	120	125	2	0.4	2000	0.902319	0.785515	0.116804	0.521565	0.855406	0.725933	0.129473
0.009	120	125	2	0.5	250	0.704849	0.643454	0.0613949	0.405958	0.663911	0.601525	0.0623863
0.009	120	125	2	0.5	500	0.840478	0.754875	0.0856032	0.468653	0.784783	0.685169	0.0996133
0.009	120	125	2	0.5	750	0.884048	0.785515	0.0985325	0.526901	0.851192	0.731539	0.119652
0.009	120	125	2	0.5	1000	0.909346	0.799443	0.109904	0.549578	0.890547	0.755429	0.135118
0.009	120	125	2	0.5	1250	0.926915	0.805014	0.121901	0.563806	0.903896	0.761752	0.142144
0.009	120	125	2	0.5	1500	0.926915	0.807799	0.119116	0.564251	0.906005	0.761752	0.144253
0.009	120	125	2	0.5	1750	0.926915	0.807799	0.119116	0.564251	0.906005	0.761752	0.144253
0.009	120	125	2	0.5	2000	0.926915	0.807799	0.119116	0.564251	0.906005	0.761752	0.144253
0.009	120	125	2	0.6	250	0.7435	0.679666	0.0638339	0.420631	0.706427	0.629644	0.0767825
0.009	120	125	2	0.6	500	0.862966	0.763231	0.0997344	0.495331	0.834851	0.718891	0.11596
0.009	120	125	2	0.6	750	0.895994	0.793872	0.102123	0.542463	0.892302	0.76385	0.128452
0.009	120	125	2	0.6	1000	0.917077	0.799443	0.117634	0.562028	0.916899	0.775802	0.141097
0.009	120	125	2	0.6	1250	0.929023	0.807799	0.121224	0.572254	0.93025	0.787749	0.142501
0.009	120	125	2	0.6	1500	0.929023	0.807799	0.121224	0.572254	0.933939	0.789157	0.144781
0.009	120	125	2	0.6	1750	0.929023	0.807799	0.121224	0.572254	0.93429	0.789862	0.144428
0.009	120	125	2	0.6	2000	0.929023	0.807799	0.121224	0.572254	0.93429	0.789862	0.144428
0.009	120	150	3	0.4	250	0.57695	0.562674	0.014276	0.305469	0.530217	0.508769	0.0214471
0.009	120	150	3	0.4	500	0.690794	0.662953	0.0278415	0.391285	0.64494	0.58678	0.0581597
0.009	120	150	3	0.4	750	0.768096	0.724234	0.0438616	0.444197	0.714161	0.628947	0.0852131
0.009	120	150	3	0.4	1000	0.815882	0.732591	0.0832914	0.470431	0.752108	0.654947	0.0971611
0.009	120	150	3	0.4	1250	0.837667	0.75766	0.0800067	0.486883	0.78127	0.675325	0.105945
0.009	120	150	3	0.4	1500	0.846803	0.75766	0.0891424	0.497554	0.796731	0.686578	0.110153
0.009	120	150	3	0.4	1750	0.846803	0.75766	0.0891424	0.497554	0.802882	0.689387	0.113494
0.009	120	150	3	0.4	2000	0.846803	0.75766	0.0891424	0.497554	0.804288	0.689387	0.1149
0.009	120	150	3	0.5	250	0.66409	0.62117	0.04292	0.377501	0.588013	0.553047	0.0349662
0.009	120	150	3	0.5	500	0.784259	0.715877	0.0683812	0.456203	0.703616	0.622604	0.0810116
0.009	120	150	3	0.5	750	0.858749	0.763231	0.0955179	0.49711	0.777407	0.673912	0.103496
0.009	120	150	3	0.5	1000	0.888967	0.779944	0.109023	0.525122	0.817464	0.702745	0.114719
0.009	120	150	3	0.5	1250	0.907238	0.791086	0.116152	0.53357	0.848557	0.725933	0.122625
0.009	120	150	3	0.5	1500	0.908644	0.791086	0.117557	0.534015	0.869639	0.73999	0.129649
0.009	120	150	3	0.5	1750	0.908644	0.791086	0.117557	0.534015	0.879126	0.743506	0.13562
0.009	120	150	3	0.5	2000	0.908644	0.791086	0.117557	0.534015	0.880532	0.744208	0.136324
0.009	120	150	3	0.6	250	0.69993	0.64624	0.0536902	0.408181	0.660925	0.607153	0.0537716
0.009	120	150	3	0.6	500	0.841181	0.754875	0.086306	0.471321	0.786012	0.682355	0.103657
0.009	120	150	3	0.6	750	0.884048	0.78273	0.101318	0.519342	0.850312	0.730838	0.119475
0.009	120	150	3	0.6	1000	0.911455	0.799443	0.112012	0.537572	0.8916	0.756121	0.13548
0.009	120	150	3	0.6	1250	0.918482	0.805014	0.113468	0.543353	0.91321	0.764559	0.148651
0.009	120	150	3	0.6	1500	0.918482	0.805014	0.113468	0.543353	0.918657	0.762449	0.156208
0.009	120	150	3	0.6	1750	0.918482	0.805014	0.113468	0.543353	0.918657	0.762449	0.156208
0.009	120	150	3	0.6	2000	0.918482	0.805014	0.113468	0.543353	0.918657	0.762449	0.156208
0.009	120	150	2	0.4	250	0.57695	0.562674	0.014276	0.305469	0.530217	0.508769	0.0214471
0.009	120	150	2	0.4	500	0.690794	0.662953	0.0278415	0.391285	0.64494	0.58678	0.0581597
0.009	120	150	2	0.4	750	0.768096	0.724234	0.0438616	0.444197	0.714161	0.628947	0.0852131
0.009	120	150	2	0.4	1000	0.815882	0.732591	0.0832914	0.470431	0.752108	0.654947	0.0971611
0.009	120	150	2	0.4	1250	0.837667	0.75766	0.0800067	0.486883	0.78127	0.675325	0.105945
0.009	120	150	2	0.4	1500	0.846803	0.75766	0.0891424	0.497554	0.796731	0.686578	0.110153
0.009	120	150	2	0.4	1750	0.846803	0.75766	0.0891424	0.497554	0.802882	0.689387	0.113494
0.009	120	150	2	0.4	2000	0.846803	0.75766	0.0891424	0.497554	0.804288	0.689387	0.1149
0.009	120	150	2	0.5	250	0.66409	0.62117	0.04292	0.377501	0.588013	0.553047	0.0349662
0.009	120	150	2	0.5	500	0.784259	0.715877	0.0683812	0.456203	0.703616	0.622604	0.0810116
0.009	120	150	2	0.5	750	0.858749	0.763231	0.0955179	0.49711	0.777407	0.673912	0.103496
0.009	120	150	2	0.5	1000	0.888967	0.779944	0.109023	0.525122	0.817464	0.702745	0.114719
0.009	120	150	2	0.5	1250	0.907238	0.791086	0.116152	0.53357	0.848557	0.725933	0.122625
0.009	120	150	2	0.5	1500	0.908644	0.791086	0.117557	0.534015	0.869639	0.73999	0.129649
0.009	120	150	2	0.5	1750	0.908644	0.791086	0.117557	0.534015	0.879126	0.743506	0.13562
0.009	120	150	2	0.5	2000	0.908644	0.791086	0.117557	0.534015	0.880532	0.744208	0.136324
0.009	120	150	2	0.6	250	0.69993	0.649025	0.0509047	0.406847	0.660925	0.607153	0.0537716
0.009	120	150	2	0.6	500	0.841181	0.754875	0.086306	0.469987	0.786012	0.682355	0.103657
0.009	120	150	2	0.6	750	0.884048	0.779944	0.104103	0.517563	0.850312	0.730838	0.119475
0.009	120	150	2	0.6	1000	0.907941	0.796657	0.111284	0.540685	0.8916	0.756121	0.13548
0.009	120	150	2	0.6	1250	0.915671	0.805014	0.110657	0.544687	0.91321	0.764559	0.148651
0.009	120	150	2	0.6	1500	0.915671	0.805014	0.110657	0.544687	0.918657	0.762449	0.156208
0.009	120	150	2	0.6	1750	0.915671	0.805014	0.110657	0.544687	0.918657	0.762449	0.156208
0.009	120	150	2	0.6	2000	0.915671	0.805014	0.110657	0.544687	0.918657	0.762449	0.156208
0.009	130	50	3	0.4	250	0.83345	0.752089	0.0813613	0.518453	0.817989	0.71254	0.105449
0.009	130	50	3	0.4	500	0.901616	0.796657	0.104959	0.606047	0.902668	0.77087	0.131798
0.009	130	50	3	0.4	750	0.927618	0.810585	0.117033	0.631392	0.932711	0.801087	0.131624
0.009	130	50	3	0.4	1000	0.93324	0.816156	0.117084	0.632726	0.948873	0.803197	0.145676
0.009	130	50	3	0.4	1250	0.93324	0.816156	0.117084	0.632726	0.950805	0.80531	0.145495
0.009	130	50	3	0.4	1500	0.93324	0.816156	0.117084	0.632726	0.950805	0.80531	0.145495
0.009	130	50	3	0.4	1750	0.93324	0.816156	0.117084	0.632726	0.950805	0.80531	0.145495
0.009	130	50	3	0.4	2000	0.93324	0.816156	0.117084	0.632726	0.950805	0.80531	0.145495
0.009	130	50	3	0.5	250	0.853127	0.760446	0.0926815	0.582036	0.847855	0.726602	0.121252
0.009	130	50	3	0.5	500	0.912157	0.796657	0.1155	0.632726	0.920236	0.778604	0.141632
0.009	130	50	3	0.5	750	0.938862	0.81337	0.125491	0.659849	0.946237	0.796168	0.15007
0.009	130	50	3	0.5	1000	0.938862	0.81337	0.125491	0.659849	0.954497	0.804594	0.149903
0.009	130	50	3	0.5	1250	0.938862	0.81337	0.125491	0.659849	0.954497	0.804594	0.149903
0.009	130	50	3	0.5	1500	0.938862	0.81337	0.125491	0.659849	0.954497	0.804594	0.149903
0.009	130	50	3	0.5	1750	0.938862	0.81337	0.125491	0.659849	0.954497	0.804594	0.149903
0.009	130	50	3	0.5	2000	0.938862	0.81337	0.125491	0.659849	0.954497	0.804594	0.149903
0.009	130	50	3	0.6	250	0.867885	0.768802	0.0990825	0.595376	0.86964	0.741364	0.128276
0.009	130	50	3	0.6	500	0.926915	0.796657	0.130258	0.640729	0.932007	0.784223	0.147784
0.009	130	50	3	0.6	750	0.944483	0.816156	0.128327	0.665185	0.951333	0.800378	0.150955
0.009	130	50	3	0.6	1000	0.947997	0.818942	0.129056	0.667852	0.956955	0.803897	0.153059
0.009	130	50	3	0.6	1250	0.947997	0.818942	0.129056	0.667852	0.956955	0.803897	0.153059
0.009	130	50	3	0.6	1500	0.947997	0.818942	0.129056	0.667852	0.956955	0.803897	0.153059
0.009	130	50	3	0.6	1750	0.947997	0.818942	0.129056	0.667852	0.956955	0.803897	0.153059
0.009	130	50	3	0.6	2000	0.947997	0.818942	0.129056	0.667852	0.956955	0.803897	0.153059
0.009	130	50	2	0.4	250	0.808152	0.746518	0.0616337	0.503335	0.808151	0.704811	0.10334
0.009	130	50	2	0.4	500	0.884751	0.785515	0.0992352	0.604713	0.88914	0.768767	0.120373
0.009	130	50	2	0.4	750	0.915671	0.802228	0.113443	0.635838	0.92498	0.794057	0.130922
0.009	130	50	2	0.4	1000	0.926212	0.807799	0.118413	0.638951	0.941846	0.804601	0.137245
0.009	130	50	2	0.4	1250	0.926212	0.807799	0.118413	0.638951	0.947117	0.807418	0.139699
0.009	130	50	2	0.4	1500	0.926212	0.807799	0.118413	0.638951	0.947117	0.807418	0.139699
0.009	130	50	2	0.4	1750	0.926212	0.807799	0.118413	0.638951	0.947117	0.807418	0.139699
0.009	130	50	2	0.4	2000	0.926212	0.807799	0.118413	0.638951	0.947117	0.807418	0.139699
0.009	130	50	2	0.5	250	0.82572	0.75766	0.0680601	0.555803	0.829584	0.717465	0.112119
0.009	130	50	2	0.5	500	0.893183	0.788301	0.104883	0.62072	0.899154	0.771574	0.12758
0.009	130	50	2	0.5	750	0.921996	0.805014	0.116982	0.644731	0.934291	0.796163	0.138128
0.009	130	50	2	0.5	1000	0.926915	0.805014	0.121901	0.649622	0.949928	0.801087	0.14884
0.009	130	50	2	0.5	1250	0.926915	0.805014	0.121901	0.649622	0.955199	0.803897	0.151302
0.009	130	50	2	0.5	1500	0.926915	0.805014	0.121901	0.649622	0.955199	0.803897	0.151302
0.009	130	50	2	0.5	1750	0.926915	0.805014	0.121901	0.649622	0.955199	0.803897	0.151302
0.009	130	50	2	0.5	2000	0.926915	0.805014	0.121901	0.649622	0.955199	0.803897	0.151302
0.009	130	50	2	0.6	250	0.830639	0.75766	0.0729793	0.564695	0.840653	0.733635	0.107018
0.009	130	50	2	0.6	500	0.895994	0.788301	0.107694	0.621165	0.908641	0.777195	0.131445
0.009	130	50	2	0.6	750	0.925509	0.807799	0.11771	0.656292	0.936399	0.798975	0.137425
0.009	130	50	2	0.6	1000	0.93324	0.802228	0.131011	0.661627	0.950981	0.803188	0.147794
0.009	130	50	2	0.6	1250	0.93324	0.802228	0.131011	0.661627	0.952035	0.805298	0.146738
0.009	130	50	2	0.6	1500	0.93324	0.802228	0.131011	0.661627	0.952035	0.805298	0.146738
0.009	130	50	2	0.6	1750	0.93324	0.802228	0.131011	0.661627	0.952035	0.805298	0.146738
0.009	130	50	2	0.6	2000	0.93324	0.802228	0.131011	0.661627	0.952035	0.805298	0.146738
0.009	130	60	3	0.4	250	0.817287	0.735376	0.0819114	0.471321	0.790406	0.689375	0.101031
0.009	130	60	3	0.4	500	0.892481	0.793872	0.0986088	0.566474	0.891072	0.764552	0.126521
0.009	130	60	3	0.4	750	0.924104	0.805014	0.11909	0.603379	0.926913	0.793365	0.133548
0.009	130	60	3	0.4	1000	0.929726	0.810585	0.119141	0.612272	0.943076	0.804603	0.138473
0.009	130	60	3	0.4	1250	0.929726	0.810585	0.119141	0.612272	0.947468	0.806009	0.141458
0.009	130	60	3	0.4	1500	0.929726	0.810585	0.119141	0.612272	0.947468	0.806009	0.141458
0.009	130	60	3	0.4	1750	0.929726	0.810585	0.119141	0.612272	0.947468	0.806009	0.141458
0.009	130	60	3	0.4	2000	0.929726	0.810585	0.119141	0.612272	0.947468	0.806009	0.141458
0.009	130	60	3	0.5	250	0.848208	0.75766	0.0905478	0.570031	0.834327	0.725191	0.109135
0.009	130	60	3	0.5	500	0.911455	0.796657	0.114797	0.62161	0.91356	0.773684	0.139876
0.009	130	60	3	0.5	750	0.937456	0.807799	0.129657	0.647843	0.9429	0.797574	0.145327
0.009	130	60	3	0.5	1000	0.942375	0.818942	0.123434	0.647399	0.953793	0.805298	0.148495
0.009	130	60	3	0.5	1250	0.942375	0.818942	0.123434	0.647399	0.954144	0.808115	0.14603
0.009	130	60	3	0.5	1500	0.942375	0.818942	0.123434	0.647399	0.954144	0.808115	0.14603
0.009	130	60	3	0.5	1750	0.942375	0.818942	0.123434	0.647399	0.954144	0.808115	0.14603
0.009	130	60	3	0.5	2000	0.942375	0.818942	0.123434	0.647399	0.954144	0.808115	0.14603
0.009	130	60	3	0.6	250	0.863668	0.777159	0.0865095	0.589595	0.861031	0.732936	0.128095
0.009	130	60	3	0.6	500	0.924104	0.796657	0.127447	0.635838	0.926912	0.7779	0.149013
0.009	130	60	3	0.6	750	0.942375	0.816156	0.126219	0.664295	0.9494	0.799676	0.149724
0.009	130	60	3	0.6	1000	0.945186	0.818942	0.126245	0.663406	0.954144	0.802491	0.151653
0.009	130	60	3	0.6	1250	0.945186	0.818942	0.126245	0.663406	0.954144	0.802491	0.151653
0.009	130	60	3	0.6	1500	0.945186	0.818942	0.126245	0.663406	0.954144	0.802491	0.151653
0.009	130	60	3	0.6	1750	0.945186	0.818942	0.126245	0.663406	0.954144	0.802491	0.151653
0.009	130	60	3	0.6	2000	0.945186	0.818942	0.126245	0.663406	0.954144	0.802491	0.151653
0.009	130	60	2	0.4	250	0.799016	0.746518	0.0524981	0.458871	0.781798	0.685869	0.0959292
0.009	130	60	2	0.4	500	0.879831	0.779944	0.0998871	0.552245	0.87983	0.761043	0.118787
0.009	130	60	2	0.4	750	0.910049	0.807799	0.10225	0.596265	0.919007	0.791258	0.127749
0.009	130	60	2	0.4	1000	0.926915	0.816156	0.110759	0.613161	0.940441	0.801092	0.139348
0.009	130	60	2	0.4	1250	0.926915	0.816156	0.110759	0.613161	0.945184	0.803207	0.141977
0.009	130	60	2	0.4	1500	0.926915	0.816156	0.110759	0.613161	0.945184	0.803207	0.141977
0.009	130	60	2	0.4	1750	0.926915	0.816156	0.110759	0.613161	0.945184	0.803207	0.141977
0.009	130	60	2	0.4	2000	0.926915	0.816156	0.110759	0.613161	0.945184	0.803207	0.141977
0.009	130	60	2	0.5	250	0.817287	0.743733	0.0735548	0.541129	0.817814	0.711833	0.10598
0.009	130	60	2	0.5	500	0.88967	0.785515	0.104154	0.604713	0.894235	0.772276	0.121959
0.009	130	60	2	0.5	750	0.919185	0.807799	0.111385	0.636727	0.929196	0.794754	0.134442
0.009	130	60	2	0.5	1000	0.922699	0.807799	0.114899	0.638061	0.945535	0.80319	0.142345
0.009	130	60	2	0.5	1250	0.922699	0.807799	0.114899	0.638061	0.950278	0.800381	0.149898
0.009	130	60	2	0.5	1500	0.922699	0.807799	0.114899	0.638061	0.950278	0.800381	0.149898
0.009	130	60	2	0.5	1750	0.922699	0.807799	0.114899	0.638061	0.950278	0.800381	0.149898
0.009	130	60	2	0.5	2000	0.922699	0.807799	0.114899	0.638061	0.950278	0.800381	0.149898
0.009	130	60	2	0.6	250	0.827829	0.752089	0.0757394	0.563361	0.832747	0.726605	0.106142
0.009	130	60	2	0.6	500	0.892481	0.791086	0.101394	0.620276	0.901965	0.7772	0.124765
0.009	130	60	2	0.6	750	0.924104	0.805014	0.11909	0.653179	0.934466	0.797561	0.136905
0.009	130	60	2	0.6	1000	0.929726	0.810585	0.119141	0.658515	0.946061	0.803902	0.142159
0.009	130	60	2	0.6	1250	0.929726	0.810585	0.119141	0.658515	0.946939	0.803197	0.143742
0.009	130	60	2	0.6	1500	0.929726	0.810585	0.119141	0.658515	0.946939	0.803197	0.143742
0.009	130	60	2	0.6	1750	0.929726	0.810585	0.119141	0.658515	0.946939	0.803197	0.143742
0.009	130	60	2	0.6	2000	0.929726	0.810585	0.119141	0.658515	0.946939	0.803197	0.143742
0.009	130	70	3	0.4	250	0.798313	0.721448	0.076865	0.45398	0.753686	0.661273	0.0924139
0.009	130	70	3	0.4	500	0.884751	0.785515	0.0992352	0.541574	0.872802	0.756815	0.115987
0.009	130	70	3	0.4	750	0.914266	0.810585	0.103681	0.586038	0.912859	0.781413	0.131445
0.009	130	70	3	0.4	1000	0.926915	0.810585	0.11633	0.597599	0.931832	0.791964	0.139867
0.009	130	70	3	0.4	1250	0.926915	0.810585	0.11633	0.597599	0.935696	0.796884	0.138812
0.009	130	70	3	0.4	1500	0.926915	0.810585	0.11633	0.597599	0.935696	0.796884	0.138812
0.009	130	70	3	0.4	1750	0.926915	0.810585	0.11633	0.597599	0.935696	0.796884	0.138812
0.009	130	70	3	0.4	2000	0.926915	0.810585	0.11633	0.597599	0.935696	0.796884	0.138812
0.009	130	70	3	0.5	250	0.834856	0.749304	0.0855523	0.502446	0.813069	0.706239	0.106829
0.009	130	70	3	0.5	500	0.901616	0.788301	0.113315	0.579369	0.903721	0.769474	0.134248
0.009	130	70	3	0.5	750	0.92832	0.810585	0.117735	0.617163	0.934467	0.793358	0.141109
0.009	130	70	3	0.5	1000	0.92832	0.810585	0.117735	0.617163	0.949401	0.799681	0.149719
0.009	130	70	3	0.5	1250	0.92832	0.810585	0.117735	0.617163	0.951508	0.803902	0.147607
0.009	130	70	3	0.5	1500	0.92832	0.810585	0.117735	0.617163	0.951508	0.803902	0.147607
0.009	130	70	3	0.5	1750	0.92832	0.810585	0.117735	0.617163	0.951508	0.803902	0.147607
0.009	130	70	3	0.5	2000	0.92832	0.810585	0.117735	0.617163	0.951508	0.803902	0.147607
0.009	130	70	3	0.6	250	0.853127	0.754875	0.0982525	0.544242	0.848733	0.72449	0.124244
0.009	130	70	3	0.6	500	0.911455	0.799443	0.112012	0.619386	0.917249	0.777905	0.139345
0.009	130	70	3	0.6	750	0.94097	0.821727	0.119243	0.63984	0.945183	0.799674	0.145509
0.009	130	70	3	0.6	1000	0.943078	0.824513	0.118565	0.64562	0.955022	0.806012	0.14901
0.009	130	70	3	0.6	1250	0.943078	0.824513	0.118565	0.64562	0.957658	0.803899	0.153758
0.009	130	70	3	0.6	1500	0.943078	0.824513	0.118565	0.64562	0.957658	0.803899	0.153758
0.009	130	70	3	0.6	1750	0.943078	0.824513	0.118565	0.64562	0.957658	0.803899	0.153758
0.009	130	70	3	0.6	2000	0.943078	0.824513	0.118565	0.64562	0.957658	0.803899	0.153758
0.009	130	70	2	0.4	250	0.783556	0.724234	0.0593219	0.445087	0.747889	0.660563	0.0873256
0.009	130	70	2	0.4	500	0.872804	0.779944	0.0928596	0.54024	0.866654	0.750492	0.116162
0.009	130	70	2	0.4	750	0.906535	0.799443	0.107093	0.580258	0.907413	0.785636	0.121776
0.009	130	70	2	0.4	1000	0.918482	0.807799	0.110683	0.592263	0.931129	0.791962	0.139167
0.009	130	70	2	0.4	1250	0.918482	0.807799	0.110683	0.592263	0.937101	0.794776	0.142325
0.009	130	70	2	0.4	1500	0.918482	0.807799	0.110683	0.592263	0.937101	0.796185	0.140917
0.009	130	70	2	0.4	1750	0.918482	0.807799	0.110683	0.592263	0.937101	0.796185	0.140917
0.009	130	70	2	0.4	2000	0.918482	0.807799	0.110683	0.592263	0.937101	0.796185	0.140917
0.009	130	70	2	0.5	250	0.808152	0.743733	0.0644192	0.47888	0.803757	0.700605	0.103152
0.009	130	70	2	0.5	500	0.88194	0.788301	0.0936387	0.559804	0.888965	0.767356	0.121609
0.009	130	70	2	0.5	750	0.913563	0.796657	0.116906	0.609604	0.924277	0.789135	0.135142
0.009	130	70	2	0.5	1000	0.919185	0.805014	0.114171	0.612717	0.943251	0.799676	0.143575
0.009	130	70	2	0.5	1250	0.919185	0.805014	0.114171	0.612717	0.945886	0.801789	0.144097
0.009	130	70	2	0.5	1500	0.919185	0.805014	0.114171	0.612717	0.945886	0.801789	0.144097
0.009	130	70	2	0.5	1750	0.919185	0.805014	0.114171	0.612717	0.945886	0.801789	0.144097
0.009	130	70	2	0.5	2000	0.919185	0.805014	0.114171	0.612717	0.945886	0.801789	0.144097
0.009	130	70	2	0.6	250	0.822909	0.740947	0.0819623	0.527345	0.824313	0.718162	0.106152
0.009	130	70	2	0.6	500	0.88967	0.78273	0.10694	0.610938	0.896694	0.772283	0.124411
0.009	130	70	2	0.6	750	0.92059	0.807799	0.112791	0.627835	0.93148	0.795456	0.136024
0.009	130	70	2	0.6	1000	0.925509	0.810585	0.114925	0.63317	0.944832	0.803889	0.140943
0.009	130	70	2	0.6	1250	0.925509	0.810585	0.114925	0.63317	0.950453	0.806709	0.143744
0.009	130	70	2	0.6	1500	0.925509	0.810585	0.114925	0.63317	0.950453	0.806709	0.143744
0.009	130	70	2	0.6	1750	0.925509	0.810585	0.114925	0.63317	0.950453	0.806709	0.143744
0.009	130	70	2	0.6	2000	0.925509	0.810585	0.114925	0.63317	0.950453	0.806709	0.143744
0.009	130	80	3	0.4	250	0.765285	0.696379	0.0689058	0.427746	0.714685	0.637361	0.0773235
0.009	130	80	3	0.4	500	0.872804	0.766017	0.106787	0.507337	0.850137	0.737161	0.112976
0.009	130	80	3	0.4	750	0.903725	0.793872	0.109853	0.564251	0.897397	0.77791	0.119488
0.009	130	80	3	0.4	1000	0.925509	0.807799	0.11771	0.58337	0.921291	0.787042	0.134249
0.009	130	80	3	0.4	1250	0.925509	0.807799	0.11771	0.58337	0.930955	0.787744	0.143211
0.009	130	80	3	0.4	1500	0.925509	0.807799	0.11771	0.58337	0.931306	0.789148	0.142159
0.009	130	80	3	0.4	1750	0.925509	0.807799	0.11771	0.58337	0.931306	0.789148	0.142159
0.009	130	80	3	0.4	2000	0.925509	0.807799	0.11771	0.58337	0.931306	0.789148	0.142159
0.009	130	80	3	0.5	250	0.813774	0.738162	0.0756122	0.47221	0.77969	0.687971	0.0917182
0.009	130	80	3	0.5	500	0.888967	0.796657	0.0923096	0.55269	0.888439	0.76315	0.125288
0.009	130	80	3	0.5	750	0.921996	0.807799	0.114196	0.594931	0.92498	0.784225	0.140755
0.009	130	80	3	0.5	1000	0.930429	0.81337	0.117058	0.598933	0.941318	0.796175	0.145143
0.009	130	80	3	0.5	1250	0.930429	0.81337	0.117058	0.598933	0.948698	0.797576	0.151122
0.009	130	80	3	0.5	1500	0.930429	0.81337	0.117058	0.598933	0.948698	0.797576	0.151122
0.009	130	80	3	0.5	1750	0.930429	0.81337	0.117058	0.598933	0.948698	0.797576	0.151122
0.009	130	80	3	0.5	2000	0.930429	0.81337	0.117058	0.598933	0.948698	0.797576	0.151122
0.009	130	80	3	0.6	250	0.834153	0.754875	0.0792785	0.49711	0.831164	0.713963	0.117201
0.009	130	80	3	0.6	500	0.903022	0.793872	0.10915	0.58426	0.90952	0.77509	0.134429
0.009	130	80	3	0.6	750	0.935348	0.816156	0.119192	0.618052	0.939738	0.793353	0.146385
0.009	130	80	3	0.6	1000	0.943078	0.824513	0.118565	0.627835	0.949225	0.809518	0.139707
0.009	130	80	3	0.6	1250	0.943078	0.824513	0.118565	0.627835	0.949927	0.809516	0.140412
0.009	130	80	3	0.6	1500	0.943078	0.824513	0.118565	0.627835	0.949927	0.809516	0.140412
0.009	130	80	3	0.6	1750	0.943078	0.824513	0.118565	0.627835	0.949927	0.809516	0.140412
0.009	130	80	3	0.6	2000	0.943078	0.824513	0.118565	0.627835	0.949927	0.809516	0.140412
0.009	130	80	2	0.4	250	0.757554	0.699164	0.0583901	0.426412	0.71363	0.638068	0.0755623
0.009	130	80	2	0.4	500	0.867885	0.768802	0.0990825	0.508671	0.846799	0.733652	0.113147
0.009	130	80	2	0.4	750	0.896697	0.78273	0.113967	0.559804	0.894411	0.775093	0.119318
0.009	130	80	2	0.4	1000	0.923401	0.802228	0.121173	0.587817	0.91971	0.784935	0.134775
0.009	130	80	2	0.4	1250	0.931131	0.816156	0.114975	0.598933	0.934292	0.791263	0.143029
0.009	130	80	2	0.4	1500	0.931131	0.816156	0.114975	0.598933	0.936224	0.794776	0.141448
0.009	130	80	2	0.4	1750	0.931131	0.816156	0.114975	0.598933	0.936224	0.794776	0.141448
0.009	130	80	2	0.4	2000	0.931131	0.816156	0.114975	0.598933	0.936224	0.794776	0.141448
0.009	130	80	2	0.5	250	0.796908	0.732591	0.0643174	0.457092	0.77477	0.676721	0.0980487
0.009	130	80	2	0.5	500	0.877723	0.785515	0.0922078	0.536683	0.87702	0.760334	0.116686
0.009	130	80	2	0.5	750	0.907941	0.802228	0.105713	0.587817	0.915668	0.780714	0.134954
0.009	130	80	2	0.5	1000	0.917077	0.805014	0.112063	0.596265	0.934995	0.792659	0.142336
0.009	130	80	2	0.5	1250	0.917077	0.805014	0.112063	0.596265	0.940266	0.799689	0.140577
0.009	130	80	2	0.5	1500	0.917077	0.805014	0.112063	0.596265	0.940266	0.801097	0.139169
0.009	130	80	2	0.5	1750	0.917077	0.805014	0.112063	0.596265	0.940266	0.801097	0.139169
0.009	130	80	2	0.5	2000	0.917077	0.805014	0.112063	0.596265	0.940266	0.801097	0.139169
0.009	130	80	2	0.6	250	0.812368	0.746518	0.0658501	0.49044	0.81588	0.704821	0.111059
0.009	130	80	2	0.6	500	0.884048	0.785515	0.0985325	0.574033	0.891249	0.770887	0.120362
0.009	130	80	2	0.6	750	0.915671	0.796657	0.119014	0.610938	0.927264	0.791245	0.136019
0.009	130	80	2	0.6	1000	0.925509	0.802228	0.123281	0.62072	0.944482	0.800388	0.144094
0.009	130	80	2	0.6	1250	0.925509	0.802228	0.123281	0.62072	0.950981	0.804601	0.14638
0.009	130	80	2	0.6	1500	0.925509	0.802228	0.123281	0.62072	0.950981	0.806714	0.144268
0.009	130	80	2	0.6	1750	0.925509	0.802228	0.123281	0.62072	0.950981	0.806714	0.144268
0.009	130	80	2	0.6	2000	0.925509	0.802228	0.123281	0.62072	0.950981	0.806714	0.144268
0.009	130	90	3	0.4	250	0.73085	0.674095	0.0567556	0.417074	0.682182	0.619792	0.0623898
0.009	130	90	3	0.4	500	0.859452	0.768802	0.0906496	0.487772	0.814298	0.704127	0.110172
0.009	130	90	3	0.4	750	0.895994	0.788301	0.107694	0.532681	0.87649	0.755424	0.121067
0.009	130	90	3	0.4	1000	0.910049	0.793872	0.116177	0.550022	0.907939	0.774393	0.133546
0.009	130	90	3	0.4	1250	0.910049	0.793872	0.116177	0.550022	0.917777	0.780007	0.137769
0.009	130	90	3	0.4	1500	0.910049	0.793872	0.116177	0.550022	0.917777	0.780007	0.137769
0.009	130	90	3	0.4	1750	0.910049	0.793872	0.116177	0.550022	0.917777	0.780007	0.137769
0.009	130	90	3	0.4	2000	0.910049	0.793872	0.116177	0.550022	0.917777	0.780007	0.137769
0.009	130	90	3	0.5	250	0.78707	0.710306	0.0767632	0.44731	0.748944	0.662681	0.0862631
0.009	130	90	3	0.5	500	0.88194	0.793872	0.0880677	0.541129	0.866125	0.746291	0.119834
0.009	130	90	3	0.5	750	0.914266	0.807799	0.106466	0.580703	0.911805	0.772283	0.139521
0.009	130	90	3	0.5	1000	0.93324	0.821727	0.111513	0.606492	0.932535	0.78424	0.148295
0.009	130	90	3	0.5	1250	0.93324	0.821727	0.111513	0.606492	0.940967	0.789155	0.151812
0.009	130	90	3	0.5	1500	0.93324	0.821727	0.111513	0.606492	0.941318	0.790563	0.150755
0.009	130	90	3	0.5	1750	0.93324	0.821727	0.111513	0.606492	0.941318	0.790563	0.150755
0.009	130	90	3	0.5	2000	0.93324	0.821727	0.111513	0.606492	0.941318	0.790563	0.150755
0.009	130	90	3	0.6	250	0.826423	0.746518	0.0799049	0.473099	0.802	0.687267	0.114733
0.009	130	90	3	0.6	500	0.900914	0.788301	0.112613	0.55847	0.897046	0.764559	0.132487
0.009	130	90	3	0.6	750	0.930429	0.805014	0.125415	0.606047	0.930076	0.788441	0.141635
0.009	130	90	3	0.6	1000	0.94097	0.821727	0.119243	0.62072	0.946765	0.798275	0.148489
0.009	130	90	3	0.6	1250	0.94097	0.821727	0.119243	0.62072	0.953091	0.805303	0.147788
0.009	130	90	3	0.6	1500	0.94097	0.821727	0.119243	0.62072	0.953091	0.805303	0.147788
0.009	130	90	3	0.6	1750	0.94097	0.821727	0.119243	0.62072	0.953091	0.805303	0.147788
0.009	130	90	3	0.6	2000	0.94097	0.821727	0.119243	0.62072	0.953091	0.805303	0.147788
0.009	130	90	2	0.4	250	0.725931	0.67688	0.0490509	0.417519	0.682358	0.619088	0.0632698
0.009	130	90	2	0.4	500	0.853127	0.768802	0.084325	0.489106	0.814474	0.704127	0.110348
0.009	130	90	2	0.4	750	0.891778	0.785515	0.106263	0.537128	0.876842	0.757534	0.119308
0.009	130	90	2	0.4	1000	0.914968	0.799443	0.115525	0.561583	0.908291	0.775095	0.133195
0.009	130	90	2	0.4	1250	0.926212	0.807799	0.118413	0.573588	0.918304	0.780709	0.137595
0.009	130	90	2	0.4	1500	0.926212	0.807799	0.118413	0.573588	0.919886	0.780007	0.139878
0.009	130	90	2	0.4	1750	0.926212	0.807799	0.118413	0.573588	0.919886	0.780007	0.139878
0.009	130	90	2	0.4	2000	0.926212	0.807799	0.118413	0.573588	0.919886	0.780007	0.139878
0.009	130	90	2	0.5	250	0.78215	0.704735	0.077415	0.435749	0.748593	0.661977	0.0866158
0.009	130	90	2	0.5	500	0.869993	0.785515	0.0844777	0.532681	0.861031	0.746284	0.114747
0.009	130	90	2	0.5	750	0.904427	0.805014	0.0994133	0.575367	0.905129	0.777205	0.127924
0.009	130	90	2	0.5	1000	0.914968	0.81337	0.101598	0.589151	0.927967	0.784939	0.143028
0.009	130	90	2	0.5	1250	0.914968	0.81337	0.101598	0.589151	0.93798	0.789857	0.148123
0.009	130	90	2	0.5	1500	0.914968	0.81337	0.101598	0.589151	0.939209	0.789157	0.150052
0.009	130	90	2	0.5	1750	0.914968	0.81337	0.101598	0.589151	0.939209	0.789157	0.150052
0.009	130	90	2	0.5	2000	0.914968	0.81337	0.101598	0.589151	0.939209	0.789157	0.150052
0.009	130	90	2	0.6	250	0.80253	0.743733	0.0587973	0.463317	0.792689	0.683052	0.109638
0.009	130	90	2	0.6	500	0.879831	0.777159	0.102673	0.54691	0.883167	0.766664	0.116503
0.009	130	90	2	0.6	750	0.910752	0.796657	0.114095	0.593597	0.921642	0.788441	0.133202
0.009	130	90	2	0.6	1000	0.921996	0.799443	0.122553	0.606936	0.940089	0.80109	0.138999
0.009	130	90	2	0.6	1250	0.921996	0.799443	0.122553	0.606936	0.944305	0.805315	0.13899
0.009	130	90	2	0.6	1500	0.921996	0.799443	0.122553	0.606936	0.944656	0.806019	0.138637
0.009	130	90	2	0.6	1750	0.921996	0.799443	0.122553	0.606936	0.944656	0.806019	0.138637
0.009	130	90	2	0.6	2000	0.921996	0.799443	0.122553	0.606936	0.944656	0.806019	0.138637
0.009	130	100	3	0.4	250	0.703443	0.654596	0.0488473	0.407737	0.664087	0.600828	0.0632594
0.009	130	100	3	0.4	500	0.83837	0.752089	0.0862805	0.475322	0.78285	0.685162	0.0976886
0.009	130	100	3	0.4	750	0.885453	0.788301	0.0971524	0.52112	0.84926	0.730843	0.118417
0.009	130	100	3	0.4	1000	0.900914	0.791086	0.109827	0.534904	0.890546	0.756133	0.134413
0.009	130	100	3	0.4	1250	0.900914	0.791086	0.109827	0.534904	0.90003	0.762464	0.137567
0.009	130	100	3	0.4	1500	0.900914	0.791086	0.109827	0.534904	0.90003	0.762464	0.137567
0.009	130	100	3	0.4	1750	0.900914	0.791086	0.109827	0.534904	0.90003	0.762464	0.137567
0.009	130	100	3	0.4	2000	0.900914	0.791086	0.109827	0.534904	0.90003	0.762464	0.137567
0.009	130	100	3	0.5	250	0.763879	0.696379	0.0675003	0.430414	0.716617	0.638767	0.07785
0.009	130	100	3	0.5	500	0.87702	0.766017	0.111004	0.515785	0.84715	0.723805	0.123345
0.009	130	100	3	0.5	750	0.907238	0.788301	0.118937	0.556692	0.899506	0.768063	0.131443
0.009	130	100	3	0.5	1000	0.926915	0.802228	0.124687	0.581592	0.922521	0.778611	0.143909
0.009	130	100	3	0.5	1250	0.926915	0.802228	0.124687	0.581592	0.931479	0.782827	0.148652
0.009	130	100	3	0.5	1500	0.926915	0.802228	0.124687	0.581592	0.932709	0.784235	0.148473
0.009	130	100	3	0.5	1750	0.926915	0.802228	0.124687	0.581592	0.932709	0.784235	0.148473
0.009	130	100	3	0.5	2000	0.926915	0.802228	0.124687	0.581592	0.932709	0.784235	0.148473
0.009	130	100	3	0.6	250	0.810963	0.738162	0.0728012	0.461538	0.767215	0.670405	0.0968102
0.009	130	100	3	0.6	500	0.891075	0.785515	0.10556	0.548688	0.881586	0.751925	0.129661
0.009	130	100	3	0.6	750	0.922699	0.799443	0.123256	0.592708	0.918656	0.780012	0.138643
0.009	130	100	3	0.6	1000	0.933942	0.810585	0.123357	0.601156	0.938683	0.790553	0.14813
0.009	130	100	3	0.6	1250	0.933942	0.810585	0.123357	0.601156	0.945535	0.793368	0.152167
0.009	130	100	3	0.6	1500	0.933942	0.810585	0.123357	0.601156	0.945535	0.794072	0.151463
0.009	130	100	3	0.6	1750	0.933942	0.810585	0.123357	0.601156	0.945535	0.794072	0.151463
0.009	130	100	3	0.6	2000	0.933942	0.810585	0.123357	0.601156	0.945535	0.794072	0.151463
0.009	130	100	2	0.4	250	0.700632	0.651811	0.0488219	0.408181	0.664087	0.600828	0.0632594
0.009	130	100	2	0.4	500	0.83837	0.749304	0.089066	0.476212	0.78285	0.685162	0.0976886
0.009	130	100	2	0.4	750	0.882642	0.788301	0.0943415	0.521565	0.84926	0.730843	0.118417
0.009	130	100	2	0.4	1000	0.906535	0.796657	0.109878	0.542908	0.890546	0.756133	0.134413
0.009	130	100	2	0.4	1250	0.915671	0.805014	0.110657	0.555803	0.90003	0.762464	0.137567
0.009	130	100	2	0.4	1500	0.915671	0.805014	0.110657	0.555803	0.90003	0.762464	0.137567
0.009	130	100	2	0.4	1750	0.915671	0.805014	0.110657	0.555803	0.90003	0.762464	0.137567
0.009	130	100	2	0.4	2000	0.915671	0.805014	0.110657	0.555803	0.90003	0.762464	0.137567
0.009	130	100	2	0.5	250	0.75896	0.696379	0.0625811	0.425078	0.717672	0.637361	0.0803107
0.009	130	100	2	0.5	500	0.867885	0.771588	0.096297	0.508226	0.844163	0.722409	0.121754
0.009	130	100	2	0.5	750	0.900211	0.785515	0.114696	0.549578	0.897047	0.769471	0.127576
0.009	130	100	2	0.5	1000	0.921293	0.805014	0.116279	0.580258	0.920412	0.780012	0.1404
0.009	130	100	2	0.5	1250	0.924807	0.805014	0.119793	0.580703	0.933061	0.782125	0.150936
0.009	130	100	2	0.5	1500	0.924807	0.805014	0.119793	0.580703	0.935521	0.783536	0.151985
0.009	130	100	2	0.5	1750	0.924807	0.805014	0.119793	0.580703	0.935521	0.783536	0.151985
0.009	130	100	2	0.5	2000	0.924807	0.805014	0.119793	0.580703	0.935521	0.783536	0.151985
0.009	130	100	2	0.6	250	0.796205	0.724234	0.0719712	0.450867	0.762824	0.668298	0.0945261
0.009	130	100	2	0.6	500	0.872804	0.779944	0.0928596	0.535794	0.872977	0.754732	0.118246
0.009	130	100	2	0.6	750	0.904427	0.796657	0.10777	0.582926	0.912331	0.78001	0.132321
0.009	130	100	2	0.6	1000	0.921293	0.802228	0.119065	0.594486	0.933237	0.790556	0.142681
0.009	130	100	2	0.6	1250	0.921293	0.802228	0.119065	0.594486	0.941318	0.795476	0.145842
0.009	130	100	2	0.6	1500	0.921293	0.802228	0.119065	0.594486	0.941669	0.795476	0.146193
0.009	130	100	2	0.6	1750	0.921293	0.802228	0.119065	0.594486	0.941669	0.795476	0.146193
0.009	130	100	2	0.6	2000	0.921293	0.802228	0.119065	0.594486	0.941669	0.795476	0.146193
0.009	130	125	3	0.4	250	0.64863	0.626741	0.0218887	0.36683	0.577297	0.5411	0.0361977
0.009	130	125	3	0.4	500	0.772312	0.715877	0.0564346	0.444642	0.694832	0.605738	0.0890943
0.009	130	125	3	0.4	750	0.842586	0.75766	0.0849259	0.486883	0.768447	0.664781	0.103666
0.009	130	125	3	0.4	1000	0.876318	0.777159	0.0991589	0.508671	0.810612	0.688681	0.121932
0.009	130	125	3	0.4	1250	0.902319	0.785515	0.116804	0.521565	0.836086	0.713986	0.122101
0.009	130	125	3	0.4	1500	0.902319	0.785515	0.116804	0.521565	0.852771	0.721715	0.131056
0.009	130	125	3	0.4	1750	0.902319	0.785515	0.116804	0.521565	0.855406	0.725933	0.129473
0.009	130	125	3	0.4	2000	0.902319	0.785515	0.116804	0.521565	0.855406	0.725933	0.129473
0.009	130	125	3	0.5	250	0.705552	0.643454	0.0620976	0.405069	0.663911	0.601525	0.0623863
0.009	130	125	3	0.5	500	0.837667	0.754875	0.0827922	0.470431	0.784783	0.685169	0.0996133
0.009	130	125	3	0.5	750	0.886156	0.785515	0.100641	0.526012	0.851192	0.731539	0.119652
0.009	130	125	3	0.5	1000	0.909346	0.793872	0.115475	0.549133	0.890547	0.755429	0.135118
0.009	130	125	3	0.5	1250	0.927618	0.807799	0.119818	0.563361	0.903896	0.761752	0.142144
0.009	130	125	3	0.5	1500	0.92832	0.805014	0.123307	0.566029	0.906005	0.761752	0.144253
0.009	130	125	3	0.5	1750	0.92832	0.805014	0.123307	0.566029	0.906005	0.761752	0.144253
0.009	130	125	3	0.5	2000	0.92832	0.805014	0.123307	0.566029	0.906005	0.761752	0.144253
0.009	130	125	3	0.6	250	0.747716	0.682451	0.0652648	0.421076	0.7059	0.629644	0.0762555
0.009	130	125	3	0.6	500	0.868587	0.760446	0.108142	0.498444	0.836256	0.717485	0.118771
0.009	130	125	3	0.6	750	0.903725	0.796657	0.107067	0.543797	0.894762	0.766664	0.128097
0.009	130	125	3	0.6	1000	0.930429	0.805014	0.125415	0.561583	0.917777	0.774396	0.143381
0.009	130	125	3	0.6	1250	0.936051	0.810585	0.125466	0.570031	0.928668	0.782132	0.146535
0.009	130	125	3	0.6	1500	0.936051	0.810585	0.125466	0.570031	0.933586	0.783543	0.150042
0.009	130	125	3	0.6	1750	0.936051	0.810585	0.125466	0.570031	0.933761	0.783543	0.150218
0.009	130	125	3	0.6	2000	0.936051	0.810585	0.125466	0.570031	0.933761	0.783543	0.150218
0.009	130	125	2	0.4	250	0.64863	0.626741	0.0218887	0.36683	0.577297	0.5411	0.0361977
0.009	130	125	2	0.4	500	0.772312	0.715877	0.0564346	0.444642	0.694832	0.605738	0.0890943
0.009	130	125	2	0.4	750	0.842586	0.75766	0.0849259	0.486883	0.768447	0.664781	0.103666
0.009	130	125	2	0.4	1000	0.876318	0.777159	0.0991589	0.508671	0.810612	0.688681	0.121932
0.009	130	125	2	0.4	1250	0.902319	0.785515	0.116804	0.521565	0.836086	0.713986	0.122101
0.009	130	125	2	0.4	1500	0.902319	0.785515	0.116804	0.521565	0.852771	0.721715	0.131056
0.009	130	125	2	0.4	1750	0.902319	0.785515	0.116804	0.521565	0.855406	0.725933	0.129473
0.009	130	125	2	0.4	2000	0.902319	0.785515	0.116804	0.521565	0.855406	0.725933	0.129473
0.009	130	125	2	0.5	250	0.704849	0.643454	0.0613949	0.405958	0.663911	0.601525	0.0623863
0.009	130	125	2	0.5	500	0.840478	0.754875	0.0856032	0.468653	0.784783	0.685169	0.0996133
0.009	130	125	2	0.5	750	0.884048	0.785515	0.0985325	0.526901	0.851192	0.731539	0.119652
0.009	130	125	2	0.5	1000	0.909346	0.799443	0.109904	0.549578	0.890547	0.755429	0.135118
0.009	130	125	2	0.5	1250	0.926915	0.805014	0.121901	0.563806	0.903896	0.761752	0.142144
0.009	130	125	2	0.5	1500	0.926915	0.807799	0.119116	0.564251	0.906005	0.761752	0.144253
0.009	130	125	2	0.5	1750	0.926915	0.807799	0.119116	0.564251	0.906005	0.761752	0.144253
0.009	130	125	2	0.5	2000	0.926915	0.807799	0.119116	0.564251	0.906005	0.761752	0.144253
0.009	130	125	2	0.6	250	0.7435	0.679666	0.0638339	0.420631	0.706427	0.629644	0.0767825
0.009	130	125	2	0.6	500	0.862966	0.763231	0.0997344	0.495331	0.834851	0.718891	0.11596
0.009	130	125	2	0.6	750	0.895994	0.793872	0.102123	0.542463	0.892302	0.76385	0.128452
0.009	130	125	2	0.6	1000	0.917077	0.799443	0.117634	0.562028	0.916899	0.775802	0.141097
0.009	130	125	2	0.6	1250	0.929023	0.807799	0.121224	0.572254	0.93025	0.787749	0.142501
0.009	130	125	2	0.6	1500	0.929023	0.807799	0.121224	0.572254	0.933939	0.789157	0.144781
0.009	130	125	2	0.6	1750	0.929023	0.807799	0.121224	0.572254	0.93429	0.789862	0.144428
0.009	130	125	2	0.6	2000	0.929023	0.807799	0.121224	0.572254	0.93429	0.789862	0.144428
0.009	130	150	3	0.4	250	0.57695	0.562674	0.014276	0.305469	0.530217	0.508769	0.0214471
0.009	130	150	3	0.4	500	0.690794	0.662953	0.0278415	0.391285	0.64494	0.58678	0.0581597
0.009	130	150	3	0.4	750	0.768096	0.724234	0.0438616	0.444197	0.714161	0.628947	0.0852131
0.009	130	150	3	0.4	1000	0.815882	0.732591	0.0832914	0.470431	0.752108	0.654947	0.0971611
0.009	130	150	3	0.4	1250	0.837667	0.75766	0.0800067	0.486883	0.78127	0.675325	0.105945
0.009	130	150	3	0.4	1500	0.846803	0.75766	0.0891424	0.497554	0.796731	0.686578	0.110153
0.009	130	150	3	0.4	1750	0.846803	0.75766	0.0891424	0.497554	0.802882	0.689387	0.113494
0.009	130	150	3	0.4	2000	0.846803	0.75766	0.0891424	0.497554	0.804288	0.689387	0.1149
0.009	130	150	3	0.5	250	0.66409	0.62117	0.04292	0.377501	0.588013	0.553047	0.0349662
0.009	130	150	3	0.5	500	0.784259	0.715877	0.0683812	0.456203	0.703616	0.622604	0.0810116
0.009	130	150	3	0.5	750	0.858749	0.763231	0.0955179	0.49711	0.777407	0.673912	0.103496
0.009	130	150	3	0.5	1000	0.888967	0.779944	0.109023	0.525122	0.817464	0.702745	0.114719
0.009	130	150	3	0.5	1250	0.907238	0.791086	0.116152	0.53357	0.848557	0.725933	0.122625
0.009	130	150	3	0.5	1500	0.908644	0.791086	0.117557	0.534015	0.869639	0.73999	0.129649
0.009	130	150	3	0.5	1750	0.908644	0.791086	0.117557	0.534015	0.879126	0.743506	0.13562
0.009	130	150	3	0.5	2000	0.908644	0.791086	0.117557	0.534015	0.880532	0.744208	0.136324
0.009	130	150	3	0.6	250	0.69993	0.64624	0.0536902	0.408181	0.660925	0.607153	0.0537716
0.009	130	150	3	0.6	500	0.841181	0.754875	0.086306	0.471321	0.786012	0.682355	0.103657
0.009	130	150	3	0.6	750	0.884048	0.78273	0.101318	0.519342	0.850312	0.730838	0.119475
0.009	130	150	3	0.6	1000	0.911455	0.799443	0.112012	0.537572	0.8916	0.756121	0.13548
0.009	130	150	3	0.6	1250	0.918482	0.805014	0.113468	0.543353	0.91321	0.764559	0.148651
0.009	130	150	3	0.6	1500	0.918482	0.805014	0.113468	0.543353	0.918657	0.762449	0.156208
0.009	130	150	3	0.6	1750	0.918482	0.805014	0.113468	0.543353	0.918657	0.762449	0.156208
0.009	130	150	3	0.6	2000	0.918482	0.805014	0.113468	0.543353	0.918657	0.762449	0.156208
0.009	130	150	2	0.4	250	0.57695	0.562674	0.014276	0.305469	0.530217	0.508769	0.0214471
0.009	130	150	2	0.4	500	0.690794	0.662953	0.0278415	0.391285	0.64494	0.58678	0.0581597
0.009	130	150	2	0.4	750	0.768096	0.724234	0.0438616	0.444197	0.714161	0.628947	0.0852131
0.009	130	150	2	0.4	1000	0.815882	0.732591	0.0832914	0.470431	0.752108	0.654947	0.0971611
0.009	130	150	2	0.4	1250	0.837667	0.75766	0.0800067	0.486883	0.78127	0.675325	0.105945
0.009	130	150	2	0.4	1500	0.846803	0.75766	0.0891424	0.497554	0.796731	0.686578	0.110153
0.009	130	150	2	0.4	1750	0.846803	0.75766	0.0891424	0.497554	0.802882	0.689387	0.113494
0.009	130	150	2	0.4	2000	0.846803	0.75766	0.0891424	0.497554	0.804288	0.689387	0.1149
0.009	130	150	2	0.5	250	0.66409	0.62117	0.04292	0.377501	0.588013	0.553047	0.0349662
0.009	130	150	2	0.5	500	0.784259	0.715877	0.0683812	0.456203	0.703616	0.622604	0.0810116
0.009	130	150	2	0.5	750	0.858749	0.763231	0.0955179	0.49711	0.777407	0.673912	0.103496
0.009	130	150	2	0.5	1000	0.888967	0.779944	0.109023	0.525122	0.817464	0.702745	0.114719
0.009	130	150	2	0.5	1250	0.907238	0.791086	0.116152	0.53357	0.848557	0.725933	0.122625
0.009	130	150	2	0.5	1500	0.908644	0.791086	0.117557	0.534015	0.869639	0.73999	0.129649
0.009	130	150	2	0.5	1750	0.908644	0.791086	0.117557	0.534015	0.879126	0.743506	0.13562
0.009	130	150	2	0.5	2000	0.908644	0.791086	0.117557	0.534015	0.880532	0.744208	0.136324
0.009	130	150	2	0.6	250	0.69993	0.649025	0.0509047	0.406847	0.660925	0.607153	0.0537716
0.009	130	150	2	0.6	500	0.841181	0.754875	0.086306	0.469987	0.786012	0.682355	0.103657
0.009	130	150	2	0.6	750	0.884048	0.779944	0.104103	0.517563	0.850312	0.730838	0.119475
0.009	130	150	2	0.6	1000	0.907941	0.796657	0.111284	0.540685	0.8916	0.756121	0.13548
0.009	130	150	2	0.6	1250	0.915671	0.805014	0.110657	0.544687	0.91321	0.764559	0.148651
0.009	130	150	2	0.6	1500	0.915671	0.805014	0.110657	0.544687	0.918657	0.762449	0.156208
0.009	130	150	2	0.6	1750	0.915671	0.805014	0.110657	0.544687	0.918657	0.762449	0.156208
0.009	130	150	2	0.6	2000	0.915671	0.805014	0.110657	0.544687	0.918657	0.762449	0.156208
0.009	140	50	3	0.4	250	0.824315	0.749304	0.0750112	0.514451	0.810786	0.70763	0.103156
0.009	140	50	3	0.4	500	0.898103	0.796657	0.101445	0.606492	0.900033	0.770168	0.129865
0.009	140	50	3	0.4	750	0.927618	0.81337	0.114247	0.635394	0.93113	0.796864	0.134265
0.009	140	50	3	0.4	1000	0.927618	0.81337	0.114247	0.634504	0.946589	0.805308	0.141281
0.009	140	50	3	0.4	1250	0.927618	0.81337	0.114247	0.634504	0.948521	0.805308	0.143213
0.009	140	50	3	0.4	1500	0.927618	0.81337	0.114247	0.634504	0.948521	0.805308	0.143213
0.009	140	50	3	0.4	1750	0.927618	0.81337	0.114247	0.634504	0.948521	0.805308	0.143213
0.009	140	50	3	0.4	2000	0.927618	0.81337	0.114247	0.634504	0.948521	0.805308	0.143213
0.009	140	50	3	0.5	250	0.852424	0.763231	0.0891933	0.580703	0.843638	0.725903	0.117735
0.009	140	50	3	0.5	500	0.912157	0.799443	0.112715	0.628724	0.917425	0.776496	0.140929
0.009	140	50	3	0.5	750	0.938159	0.81337	0.124788	0.656736	0.944657	0.800376	0.144281
0.009	140	50	3	0.5	1000	0.938159	0.81337	0.124788	0.656736	0.95309	0.806706	0.146384
0.009	140	50	3	0.5	1250	0.938159	0.81337	0.124788	0.656736	0.953617	0.806709	0.146908
0.009	140	50	3	0.5	1500	0.938159	0.81337	0.124788	0.656736	0.953617	0.806709	0.146908
0.009	140	50	3	0.5	1750	0.938159	0.81337	0.124788	0.656736	0.953617	0.806709	0.146908
0.009	140	50	3	0.5	2000	0.938159	0.81337	0.124788	0.656736	0.953617	0.806709	0.146908
0.009	140	50	3	0.6	250	0.865074	0.774373	0.0907005	0.592263	0.865599	0.735743	0.129857
0.009	140	50	3	0.6	500	0.927618	0.796657	0.13096	0.637172	0.930426	0.781413	0.149013
0.009	140	50	3	0.6	750	0.945186	0.810585	0.134601	0.661183	0.950982	0.800373	0.150609
0.009	140	50	3	0.6	1000	0.947997	0.818942	0.129056	0.66474	0.957131	0.8053	0.151831
0.009	140	50	3	0.6	1250	0.947997	0.818942	0.129056	0.66474	0.957307	0.806002	0.151305
0.009	140	50	3	0.6	1500	0.947997	0.818942	0.129056	0.66474	0.957307	0.806002	0.151305
0.009	140	50	3	0.6	1750	0.947997	0.818942	0.129056	0.66474	0.957307	0.806002	0.151305
0.009	140	50	3	0.6	2000	0.947997	0.818942	0.129056	0.66474	0.957307	0.806002	0.151305
0.009	140	50	2	0.4	250	0.803935	0.746518	0.0574172	0.503779	0.800245	0.704117	0.0961286
0.009	140	50	2	0.4	500	0.881237	0.785515	0.0957215	0.602935	0.886154	0.767356	0.118798
0.009	140	50	2	0.4	750	0.912157	0.802228	0.109929	0.632281	0.924629	0.795463	0.129165
0.009	140	50	2	0.4	1000	0.925509	0.807799	0.11771	0.635838	0.941846	0.806009	0.135837
0.009	140	50	2	0.4	1250	0.925509	0.807799	0.11771	0.635838	0.94536	0.808117	0.137243
0.009	140	50	2	0.4	1500	0.925509	0.807799	0.11771	0.635838	0.94536	0.808117	0.137243
0.009	140	50	2	0.4	1750	0.925509	0.807799	0.11771	0.635838	0.94536	0.808117	0.137243
0.009	140	50	2	0.4	2000	0.925509	0.807799	0.11771	0.635838	0.94536	0.808117	0.137243
0.009	140	50	2	0.5	250	0.822909	0.752089	0.0708202	0.55269	0.825544	0.715355	0.110189
0.009	140	50	2	0.5	500	0.892481	0.788301	0.10418	0.619386	0.897925	0.772278	0.125646
0.009	140	50	2	0.5	750	0.92059	0.805014	0.115576	0.646954	0.933237	0.795461	0.137776
0.009	140	50	2	0.5	1000	0.926212	0.805014	0.121198	0.651401	0.947467	0.800383	0.147084
0.009	140	50	2	0.5	1250	0.926212	0.805014	0.121198	0.651401	0.948872	0.802496	0.146376
0.009	140	50	2	0.5	1500	0.926212	0.805014	0.121198	0.651401	0.948872	0.802496	0.146376
0.009	140	50	2	0.5	1750	0.926212	0.805014	0.121198	0.651401	0.948872	0.802496	0.146376
0.009	140	50	2	0.5	2000	0.926212	0.805014	0.121198	0.651401	0.948872	0.802496	0.146376
0.009	140	50	2	0.6	250	0.830639	0.752089	0.0785504	0.563806	0.838896	0.730121	0.108775
0.009	140	50	2	0.6	500	0.895292	0.788301	0.106991	0.622499	0.90706	0.777195	0.129864
0.009	140	50	2	0.6	750	0.925509	0.805014	0.120496	0.657626	0.936223	0.798273	0.137951
0.009	140	50	2	0.6	1000	0.93324	0.805014	0.128226	0.660293	0.950982	0.804596	0.146386
0.009	140	50	2	0.6	1250	0.93324	0.805014	0.128226	0.660293	0.953089	0.806004	0.147085
0.009	140	50	2	0.6	1500	0.93324	0.805014	0.128226	0.660293	0.953089	0.806004	0.147085
0.009	140	50	2	0.6	1750	0.93324	0.805014	0.128226	0.660293	0.953089	0.806004	0.147085
0.009	140	50	2	0.6	2000	0.93324	0.805014	0.128226	0.660293	0.953089	0.806004	0.147085
0.009	140	60	3	0.4	250	0.81026	0.738162	0.0720985	0.464651	0.785135	0.685866	0.0992686
0.009	140	60	3	0.4	500	0.890372	0.791086	0.0992861	0.55847	0.888262	0.764554	0.123708
0.009	140	60	3	0.4	750	0.92059	0.802228	0.118362	0.603379	0.924454	0.788441	0.136013
0.009	140	60	3	0.4	1000	0.936051	0.816156	0.119895	0.62072	0.942373	0.806007	0.136366
0.009	140	60	3	0.4	1250	0.936051	0.816156	0.119895	0.62072	0.945007	0.806709	0.138299
0.009	140	60	3	0.4	1500	0.936051	0.816156	0.119895	0.62072	0.945007	0.806709	0.138299
0.009	140	60	3	0.4	1750	0.936051	0.816156	0.119895	0.62072	0.945007	0.806709	0.138299
0.009	140	60	3	0.4	2000	0.936051	0.816156	0.119895	0.62072	0.945007	0.806709	0.138299
0.009	140	60	3	0.5	250	0.8461	0.754875	0.0912251	0.554913	0.830989	0.723788	0.107201
0.009	140	60	3	0.5	500	0.909346	0.796657	0.112689	0.619386	0.910572	0.770877	0.139695
0.009	140	60	3	0.5	750	0.936051	0.810585	0.125466	0.650956	0.94044	0.80108	0.139361
0.009	140	60	3	0.5	1000	0.940267	0.81337	0.126897	0.649177	0.954145	0.803894	0.150251
0.009	140	60	3	0.5	1250	0.940267	0.81337	0.126897	0.649177	0.954847	0.803894	0.150953
0.009	140	60	3	0.5	1500	0.940267	0.81337	0.126897	0.649177	0.954847	0.803894	0.150953
0.009	140	60	3	0.5	1750	0.940267	0.81337	0.126897	0.649177	0.954847	0.803894	0.150953
0.009	140	60	3	0.5	2000	0.940267	0.81337	0.126897	0.649177	0.954847	0.803894	0.150953
0.009	140	60	3	0.6	250	0.862263	0.768802	0.0934606	0.585149	0.857869	0.732933	0.124936
0.009	140	60	3	0.6	500	0.922699	0.793872	0.128827	0.637172	0.924278	0.776491	0.147786
0.009	140	60	3	0.6	750	0.941673	0.81337	0.128302	0.663406	0.94817	0.796864	0.151306
0.009	140	60	3	0.6	1000	0.945186	0.821727	0.123459	0.666963	0.957834	0.806711	0.151123
0.009	140	60	3	0.6	1250	0.945186	0.821727	0.123459	0.666963	0.95801	0.80812	0.14989
0.009	140	60	3	0.6	1500	0.945186	0.821727	0.123459	0.666963	0.95801	0.80812	0.14989
0.009	140	60	3	0.6	1750	0.945186	0.821727	0.123459	0.666963	0.95801	0.80812	0.14989
0.009	140	60	3	0.6	2000	0.945186	0.821727	0.123459	0.666963	0.95801	0.80812	0.14989
0.009	140	60	2	0.4	250	0.795502	0.738162	0.0573409	0.45976	0.778636	0.683756	0.0948797
0.009	140	60	2	0.4	500	0.878426	0.777159	0.101267	0.550467	0.878249	0.763842	0.114406
0.009	140	60	2	0.4	750	0.908644	0.802228	0.106415	0.593153	0.918128	0.790551	0.127577
0.009	140	60	2	0.4	1000	0.930429	0.81337	0.117058	0.615829	0.938684	0.802496	0.136188
0.009	140	60	2	0.4	1250	0.930429	0.81337	0.117058	0.615829	0.944833	0.806012	0.138821
0.009	140	60	2	0.4	1500	0.930429	0.81337	0.117058	0.615829	0.944833	0.806012	0.138821
0.009	140	60	2	0.4	1750	0.930429	0.81337	0.117058	0.615829	0.944833	0.806012	0.138821
0.009	140	60	2	0.4	2000	0.930429	0.81337	0.117058	0.615829	0.944833	0.806012	0.138821
0.009	140	60	2	0.5	250	0.815882	0.743733	0.0721493	0.521565	0.817111	0.711132	0.105979
0.009	140	60	2	0.5	500	0.888967	0.788301	0.100666	0.604713	0.891951	0.771579	0.120372
0.009	140	60	2	0.5	750	0.917077	0.807799	0.109277	0.638951	0.928669	0.794757	0.133912
0.009	140	60	2	0.5	1000	0.921996	0.807799	0.114196	0.640729	0.945711	0.800381	0.14533
0.009	140	60	2	0.5	1250	0.921996	0.807799	0.114196	0.640729	0.950804	0.799679	0.151126
0.009	140	60	2	0.5	1500	0.921996	0.807799	0.114196	0.640729	0.95098	0.800383	0.150597
0.009	140	60	2	0.5	1750	0.921996	0.807799	0.114196	0.640729	0.95098	0.800383	0.150597
0.009	140	60	2	0.5	2000	0.921996	0.807799	0.114196	0.640729	0.95098	0.800383	0.150597
0.009	140	60	2	0.6	250	0.828531	0.752089	0.0764421	0.562472	0.831517	0.72379	0.107726
0.009	140	60	2	0.6	500	0.891778	0.791086	0.100692	0.62161	0.901438	0.776496	0.124942
0.009	140	60	2	0.6	750	0.921996	0.805014	0.116982	0.65229	0.934642	0.79616	0.138482
0.009	140	60	2	0.6	1000	0.931131	0.807799	0.123332	0.656736	0.947819	0.801087	0.146732
0.009	140	60	2	0.6	1250	0.931131	0.807799	0.123332	0.656736	0.950805	0.805303	0.145503
0.009	140	60	2	0.6	1500	0.931131	0.807799	0.123332	0.656736	0.950805	0.805303	0.145503
0.009	140	60	2	0.6	1750	0.931131	0.807799	0.123332	0.656736	0.950805	0.805303	0.145503
0.009	140	60	2	0.6	2000	0.931131	0.807799	0.123332	0.656736	0.950805	0.805303	0.145503
0.009	140	70	3	0.4	250	0.798313	0.721448	0.076865	0.45398	0.753686	0.661273	0.0924139
0.009	140	70	3	0.4	500	0.884751	0.785515	0.0992352	0.541574	0.872802	0.756815	0.115987
0.009	140	70	3	0.4	750	0.914266	0.810585	0.103681	0.586038	0.912859	0.781413	0.131445
0.009	140	70	3	0.4	1000	0.926915	0.810585	0.11633	0.597599	0.931832	0.791964	0.139867
0.009	140	70	3	0.4	1250	0.926915	0.810585	0.11633	0.597599	0.935696	0.796884	0.138812
0.009	140	70	3	0.4	1500	0.926915	0.810585	0.11633	0.597599	0.935696	0.796884	0.138812
0.009	140	70	3	0.4	1750	0.926915	0.810585	0.11633	0.597599	0.935696	0.796884	0.138812
0.009	140	70	3	0.4	2000	0.926915	0.810585	0.11633	0.597599	0.935696	0.796884	0.138812
0.009	140	70	3	0.5	250	0.834856	0.749304	0.0855523	0.502446	0.813069	0.706239	0.106829
0.009	140	70	3	0.5	500	0.901616	0.788301	0.113315	0.579369	0.903721	0.769474	0.134248
0.009	140	70	3	0.5	750	0.92832	0.810585	0.117735	0.617163	0.934467	0.793358	0.141109
0.009	140	70	3	0.5	1000	0.92832	0.810585	0.117735	0.617163	0.949401	0.799681	0.149719
0.009	140	70	3	0.5	1250	0.92832	0.810585	0.117735	0.617163	0.951508	0.803902	0.147607
0.009	140	70	3	0.5	1500	0.92832	0.810585	0.117735	0.617163	0.951508	0.803902	0.147607
0.009	140	70	3	0.5	1750	0.92832	0.810585	0.117735	0.617163	0.951508	0.803902	0.147607
0.009	140	70	3	0.5	2000	0.92832	0.810585	0.117735	0.617163	0.951508	0.803902	0.147607
0.009	140	70	3	0.6	250	0.853127	0.754875	0.0982525	0.544242	0.848733	0.72449	0.124244
0.009	140	70	3	0.6	500	0.911455	0.799443	0.112012	0.619386	0.917249	0.777905	0.139345
0.009	140	70	3	0.6	750	0.94097	0.821727	0.119243	0.63984	0.945183	0.799674	0.145509
0.009	140	70	3	0.6	1000	0.943078	0.824513	0.118565	0.64562	0.955022	0.806012	0.14901
0.009	140	70	3	0.6	1250	0.943078	0.824513	0.118565	0.64562	0.957658	0.803899	0.153758
0.009	140	70	3	0.6	1500	0.943078	0.824513	0.118565	0.64562	0.957658	0.803899	0.153758
0.009	140	70	3	0.6	1750	0.943078	0.824513	0.118565	0.64562	0.957658	0.803899	0.153758
0.009	140	70	3	0.6	2000	0.943078	0.824513	0.118565	0.64562	0.957658	0.803899	0.153758
0.009	140	70	2	0.4	250	0.783556	0.724234	0.0593219	0.445087	0.747889	0.660563	0.0873256
0.009	140	70	2	0.4	500	0.872804	0.779944	0.0928596	0.54024	0.866654	0.750492	0.116162
0.009	140	70	2	0.4	750	0.906535	0.799443	0.107093	0.580258	0.907413	0.785636	0.121776
0.009	140	70	2	0.4	1000	0.918482	0.807799	0.110683	0.592263	0.931129	0.791962	0.139167
0.009	140	70	2	0.4	1250	0.918482	0.807799	0.110683	0.592263	0.937101	0.794776	0.142325
0.009	140	70	2	0.4	1500	0.918482	0.807799	0.110683	0.592263	0.937101	0.796185	0.140917
0.009	140	70	2	0.4	1750	0.918482	0.807799	0.110683	0.592263	0.937101	0.796185	0.140917
0.009	140	70	2	0.4	2000	0.918482	0.807799	0.110683	0.592263	0.937101	0.796185	0.140917
0.009	140	70	2	0.5	250	0.808152	0.743733	0.0644192	0.47888	0.803757	0.700605	0.103152
0.009	140	70	2	0.5	500	0.88194	0.788301	0.0936387	0.559804	0.888965	0.767356	0.121609
0.009	140	70	2	0.5	750	0.913563	0.796657	0.116906	0.609604	0.924277	0.789135	0.135142
0.009	140	70	2	0.5	1000	0.919185	0.805014	0.114171	0.612717	0.943251	0.799676	0.143575
0.009	140	70	2	0.5	1250	0.919185	0.805014	0.114171	0.612717	0.945886	0.801789	0.144097
0.009	140	70	2	0.5	1500	0.919185	0.805014	0.114171	0.612717	0.945886	0.801789	0.144097
0.009	140	70	2	0.5	1750	0.919185	0.805014	0.114171	0.612717	0.945886	0.801789	0.144097
0.009	140	70	2	0.5	2000	0.919185	0.805014	0.114171	0.612717	0.945886	0.801789	0.144097
0.009	140	70	2	0.6	250	0.822909	0.740947	0.0819623	0.527345	0.824313	0.718162	0.106152
0.009	140	70	2	0.6	500	0.88967	0.78273	0.10694	0.610938	0.896694	0.772283	0.124411
0.009	140	70	2	0.6	750	0.92059	0.807799	0.112791	0.627835	0.93148	0.795456	0.136024
0.009	140	70	2	0.6	1000	0.925509	0.810585	0.114925	0.63317	0.944832	0.803889	0.140943
0.009	140	70	2	0.6	1250	0.925509	0.810585	0.114925	0.63317	0.950453	0.806709	0.143744
0.009	140	70	2	0.6	1500	0.925509	0.810585	0.114925	0.63317	0.950453	0.806709	0.143744
0.009	140	70	2	0.6	1750	0.925509	0.810585	0.114925	0.63317	0.950453	0.806709	0.143744
0.009	140	70	2	0.6	2000	0.925509	0.810585	0.114925	0.63317	0.950453	0.806709	0.143744
0.009	140	80	3	0.4	250	0.765285	0.696379	0.0689058	0.427746	0.714685	0.637361	0.0773235
0.009	140	80	3	0.4	500	0.872804	0.766017	0.106787	0.507337	0.850137	0.737161	0.112976
0.009	140	80	3	0.4	750	0.903725	0.793872	0.109853	0.564251	0.897397	0.77791	0.119488
0.009	140	80	3	0.4	1000	0.925509	0.807799	0.11771	0.58337	0.921291	0.787042	0.134249
0.009	140	80	3	0.4	1250	0.925509	0.807799	0.11771	0.58337	0.930955	0.787744	0.143211
0.009	140	80	3	0.4	1500	0.925509	0.807799	0.11771	0.58337	0.931306	0.789148	0.142159
0.009	140	80	3	0.4	1750	0.925509	0.807799	0.11771	0.58337	0.931306	0.789148	0.142159
0.009	140	80	3	0.4	2000	0.925509	0.807799	0.11771	0.58337	0.931306	0.789148	0.142159
0.009	140	80	3	0.5	250	0.813774	0.738162	0.0756122	0.47221	0.77969	0.687971	0.0917182
0.009	140	80	3	0.5	500	0.888967	0.796657	0.0923096	0.55269	0.888439	0.76315	0.125288
0.009	140	80	3	0.5	750	0.921996	0.807799	0.114196	0.594931	0.92498	0.784225	0.140755
0.009	140	80	3	0.5	1000	0.930429	0.81337	0.117058	0.598933	0.941318	0.796175	0.145143
0.009	140	80	3	0.5	1250	0.930429	0.81337	0.117058	0.598933	0.948698	0.797576	0.151122
0.009	140	80	3	0.5	1500	0.930429	0.81337	0.117058	0.598933	0.948698	0.797576	0.151122
0.009	140	80	3	0.5	1750	0.930429	0.81337	0.117058	0.598933	0.948698	0.797576	0.151122
0.009	140	80	3	0.5	2000	0.930429	0.81337	0.117058	0.598933	0.948698	0.797576	0.151122
0.009	140	80	3	0.6	250	0.834153	0.754875	0.0792785	0.49711	0.831164	0.713963	0.117201
0.009	140	80	3	0.6	500	0.903022	0.793872	0.10915	0.58426	0.90952	0.77509	0.134429
0.009	140	80	3	0.6	750	0.935348	0.816156	0.119192	0.618052	0.939738	0.793353	0.146385
0.009	140	80	3	0.6	1000	0.943078	0.824513	0.118565	0.627835	0.949225	0.809518	0.139707
0.009	140	80	3	0.6	1250	0.943078	0.824513	0.118565	0.627835	0.949927	0.809516	0.140412
0.009	140	80	3	0.6	1500	0.943078	0.824513	0.118565	0.627835	0.949927	0.809516	0.140412
0.009	140	80	3	0.6	1750	0.943078	0.824513	0.118565	0.627835	0.949927	0.809516	0.140412
0.009	140	80	3	0.6	2000	0.943078	0.824513	0.118565	0.627835	0.949927	0.809516	0.140412
0.009	140	80	2	0.4	250	0.757554	0.699164	0.0583901	0.426412	0.71363	0.638068	0.0755623
0.009	140	80	2	0.4	500	0.867885	0.768802	0.0990825	0.508671	0.846799	0.733652	0.113147
0.009	140	80	2	0.4	750	0.896697	0.78273	0.113967	0.559804	0.894411	0.775093	0.119318
0.009	140	80	2	0.4	1000	0.923401	0.802228	0.121173	0.587817	0.91971	0.784935	0.134775
0.009	140	80	2	0.4	1250	0.931131	0.816156	0.114975	0.598933	0.934292	0.791263	0.143029
0.009	140	80	2	0.4	1500	0.931131	0.816156	0.114975	0.598933	0.936224	0.794776	0.141448
0.009	140	80	2	0.4	1750	0.931131	0.816156	0.114975	0.598933	0.936224	0.794776	0.141448
0.009	140	80	2	0.4	2000	0.931131	0.816156	0.114975	0.598933	0.936224	0.794776	0.141448
0.009	140	80	2	0.5	250	0.796908	0.732591	0.0643174	0.457092	0.77477	0.676721	0.0980487
0.009	140	80	2	0.5	500	0.877723	0.785515	0.0922078	0.536683	0.87702	0.760334	0.116686
0.009	140	80	2	0.5	750	0.907941	0.802228	0.105713	0.587817	0.915668	0.780714	0.134954
0.009	140	80	2	0.5	1000	0.917077	0.805014	0.112063	0.596265	0.934995	0.792659	0.142336
0.009	140	80	2	0.5	1250	0.917077	0.805014	0.112063	0.596265	0.940266	0.799689	0.140577
0.009	140	80	2	0.5	1500	0.917077	0.805014	0.112063	0.596265	0.940266	0.801097	0.139169
0.009	140	80	2	0.5	1750	0.917077	0.805014	0.112063	0.596265	0.940266	0.801097	0.139169
0.009	140	80	2	0.5	2000	0.917077	0.805014	0.112063	0.596265	0.940266	0.801097	0.139169
0.009	140	80	2	0.6	250	0.812368	0.746518	0.0658501	0.49044	0.81588	0.704821	0.111059
0.009	140	80	2	0.6	500	0.884048	0.785515	0.0985325	0.574033	0.891249	0.770887	0.120362
0.009	140	80	2	0.6	750	0.915671	0.796657	0.119014	0.610938	0.927264	0.791245	0.136019
0.009	140	80	2	0.6	1000	0.925509	0.802228	0.123281	0.62072	0.944482	0.800388	0.144094
0.009	140	80	2	0.6	1250	0.925509	0.802228	0.123281	0.62072	0.950981	0.804601	0.14638
0.009	140	80	2	0.6	1500	0.925509	0.802228	0.123281	0.62072	0.950981	0.806714	0.144268
0.009	140	80	2	0.6	1750	0.925509	0.802228	0.123281	0.62072	0.950981	0.806714	0.144268
0.009	140	80	2	0.6	2000	0.925509	0.802228	0.123281	0.62072	0.950981	0.806714	0.144268
0.009	140	90	3	0.4	250	0.73085	0.674095	0.0567556	0.417074	0.682182	0.619792	0.0623898
0.009	140	90	3	0.4	500	0.859452	0.768802	0.0906496	0.487772	0.814298	0.704127	0.110172
0.009	140	90	3	0.4	750	0.895994	0.788301	0.107694	0.532681	0.87649	0.755424	0.121067
0.009	140	90	3	0.4	1000	0.910049	0.793872	0.116177	0.550022	0.907939	0.774393	0.133546
0.009	140	90	3	0.4	1250	0.910049	0.793872	0.116177	0.550022	0.917777	0.780007	0.137769
0.009	140	90	3	0.4	1500	0.910049	0.793872	0.116177	0.550022	0.917777	0.780007	0.137769
0.009	140	90	3	0.4	1750	0.910049	0.793872	0.116177	0.550022	0.917777	0.780007	0.137769
0.009	140	90	3	0.4	2000	0.910049	0.793872	0.116177	0.550022	0.917777	0.780007	0.137769
0.009	140	90	3	0.5	250	0.78707	0.710306	0.0767632	0.44731	0.748944	0.662681	0.0862631
0.009	140	90	3	0.5	500	0.88194	0.793872	0.0880677	0.541129	0.866125	0.746291	0.119834
0.009	140	90	3	0.5	750	0.914266	0.807799	0.106466	0.580703	0.911805	0.772283	0.139521
0.009	140	90	3	0.5	1000	0.93324	0.821727	0.111513	0.606492	0.932535	0.78424	0.148295
0.009	140	90	3	0.5	1250	0.93324	0.821727	0.111513	0.606492	0.940967	0.789155	0.151812
0.009	140	90	3	0.5	1500	0.93324	0.821727	0.111513	0.606492	0.941318	0.790563	0.150755
0.009	140	90	3	0.5	1750	0.93324	0.821727	0.111513	0.606492	0.941318	0.790563	0.150755
0.009	140	90	3	0.5	2000	0.93324	0.821727	0.111513	0.606492	0.941318	0.790563	0.150755
0.009	140	90	3	0.6	250	0.826423	0.746518	0.0799049	0.473099	0.802	0.687267	0.114733
0.009	140	90	3	0.6	500	0.900914	0.788301	0.112613	0.55847	0.897046	0.764559	0.132487
0.009	140	90	3	0.6	750	0.930429	0.805014	0.125415	0.606047	0.930076	0.788441	0.141635
0.009	140	90	3	0.6	1000	0.94097	0.821727	0.119243	0.62072	0.946765	0.798275	0.148489
0.009	140	90	3	0.6	1250	0.94097	0.821727	0.119243	0.62072	0.953091	0.805303	0.147788
0.009	140	90	3	0.6	1500	0.94097	0.821727	0.119243	0.62072	0.953091	0.805303	0.147788
0.009	140	90	3	0.6	1750	0.94097	0.821727	0.119243	0.62072	0.953091	0.805303	0.147788
0.009	140	90	3	0.6	2000	0.94097	0.821727	0.119243	0.62072	0.953091	0.805303	0.147788
0.009	140	90	2	0.4	250	0.725931	0.67688	0.0490509	0.417519	0.682358	0.619088	0.0632698
0.009	140	90	2	0.4	500	0.853127	0.768802	0.084325	0.489106	0.814474	0.704127	0.110348
0.009	140	90	2	0.4	750	0.891778	0.785515	0.106263	0.537128	0.876842	0.757534	0.119308
0.009	140	90	2	0.4	1000	0.914968	0.799443	0.115525	0.561583	0.908291	0.775095	0.133195
0.009	140	90	2	0.4	1250	0.926212	0.807799	0.118413	0.573588	0.918304	0.780709	0.137595
0.009	140	90	2	0.4	1500	0.926212	0.807799	0.118413	0.573588	0.919886	0.780007	0.139878
0.009	140	90	2	0.4	1750	0.926212	0.807799	0.118413	0.573588	0.919886	0.780007	0.139878
0.009	140	90	2	0.4	2000	0.926212	0.807799	0.118413	0.573588	0.919886	0.780007	0.139878
0.009	140	90	2	0.5	250	0.78215	0.704735	0.077415	0.435749	0.748593	0.661977	0.0866158
0.009	140	90	2	0.5	500	0.869993	0.785515	0.0844777	0.532681	0.861031	0.746284	0.114747
0.009	140	90	2	0.5	750	0.904427	0.805014	0.0994133	0.575367	0.905129	0.777205	0.127924
0.009	140	90	2	0.5	1000	0.914968	0.81337	0.101598	0.589151	0.927967	0.784939	0.143028
0.009	140	90	2	0.5	1250	0.914968	0.81337	0.101598	0.589151	0.93798	0.789857	0.148123
0.009	140	90	2	0.5	1500	0.914968	0.81337	0.101598	0.589151	0.939209	0.789157	0.150052
0.009	140	90	2	0.5	1750	0.914968	0.81337	0.101598	0.589151	0.939209	0.789157	0.150052
0.009	140	90	2	0.5	2000	0.914968	0.81337	0.101598	0.589151	0.939209	0.789157	0.150052
0.009	140	90	2	0.6	250	0.80253	0.743733	0.0587973	0.463317	0.792689	0.683052	0.109638
0.009	140	90	2	0.6	500	0.879831	0.777159	0.102673	0.54691	0.883167	0.766664	0.116503
0.009	140	90	2	0.6	750	0.910752	0.796657	0.114095	0.593597	0.921642	0.788441	0.133202
0.009	140	90	2	0.6	1000	0.921996	0.799443	0.122553	0.606936	0.940089	0.80109	0.138999
0.009	140	90	2	0.6	1250	0.921996	0.799443	0.122553	0.606936	0.944305	0.805315	0.13899
0.009	140	90	2	0.6	1500	0.921996	0.799443	0.122553	0.606936	0.944656	0.806019	0.138637
0.009	140	90	2	0.6	1750	0.921996	0.799443	0.122553	0.606936	0.944656	0.806019	0.138637
0.009	140	90	2	0.6	2000	0.921996	0.799443	0.122553	0.606936	0.944656	0.806019	0.138637
0.009	140	100	3	0.4	250	0.703443	0.654596	0.0488473	0.407737	0.664087	0.600828	0.0632594
0.009	140	100	3	0.4	500	0.83837	0.752089	0.0862805	0.475322	0.78285	0.685162	0.0976886
0.009	140	100	3	0.4	750	0.885453	0.788301	0.0971524	0.52112	0.84926	0.730843	0.118417
0.009	140	100	3	0.4	1000	0.900914	0.791086	0.109827	0.534904	0.890546	0.756133	0.134413
0.009	140	100	3	0.4	1250	0.900914	0.791086	0.109827	0.534904	0.90003	0.762464	0.137567
0.009	140	100	3	0.4	1500	0.900914	0.791086	0.109827	0.534904	0.90003	0.762464	0.137567
0.009	140	100	3	0.4	1750	0.900914	0.791086	0.109827	0.534904	0.90003	0.762464	0.137567
0.009	140	100	3	0.4	2000	0.900914	0.791086	0.109827	0.534904	0.90003	0.762464	0.137567
0.009	140	100	3	0.5	250	0.763879	0.696379	0.0675003	0.430414	0.716617	0.638767	0.07785
0.009	140	100	3	0.5	500	0.87702	0.766017	0.111004	0.515785	0.84715	0.723805	0.123345
0.009	140	100	3	0.5	750	0.907238	0.788301	0.118937	0.556692	0.899506	0.768063	0.131443
0.009	140	100	3	0.5	1000	0.926915	0.802228	0.124687	0.581592	0.922521	0.778611	0.143909
0.009	140	100	3	0.5	1250	0.926915	0.802228	0.124687	0.581592	0.931479	0.782827	0.148652
0.009	140	100	3	0.5	1500	0.926915	0.802228	0.124687	0.581592	0.932709	0.784235	0.148473
0.009	140	100	3	0.5	1750	0.926915	0.802228	0.124687	0.581592	0.932709	0.784235	0.148473
0.009	140	100	3	0.5	2000	0.926915	0.802228	0.124687	0.581592	0.932709	0.784235	0.148473
0.009	140	100	3	0.6	250	0.810963	0.738162	0.0728012	0.461538	0.767215	0.670405	0.0968102
0.009	140	100	3	0.6	500	0.891075	0.785515	0.10556	0.548688	0.881586	0.751925	0.129661
0.009	140	100	3	0.6	750	0.922699	0.799443	0.123256	0.592708	0.918656	0.780012	0.138643
0.009	140	100	3	0.6	1000	0.933942	0.810585	0.123357	0.601156	0.938683	0.790553	0.14813
0.009	140	100	3	0.6	1250	0.933942	0.810585	0.123357	0.601156	0.945535	0.793368	0.152167
0.009	140	100	3	0.6	1500	0.933942	0.810585	0.123357	0.601156	0.945535	0.794072	0.151463
0.009	140	100	3	0.6	1750	0.933942	0.810585	0.123357	0.601156	0.945535	0.794072	0.151463
0.009	140	100	3	0.6	2000	0.933942	0.810585	0.123357	0.601156	0.945535	0.794072	0.151463
0.009	140	100	2	0.4	250	0.700632	0.651811	0.0488219	0.408181	0.664087	0.600828	0.0632594
0.009	140	100	2	0.4	500	0.83837	0.749304	0.089066	0.476212	0.78285	0.685162	0.0976886
0.009	140	100	2	0.4	750	0.882642	0.788301	0.0943415	0.521565	0.84926	0.730843	0.118417
0.009	140	100	2	0.4	1000	0.906535	0.796657	0.109878	0.542908	0.890546	0.756133	0.134413
0.009	140	100	2	0.4	1250	0.915671	0.805014	0.110657	0.555803	0.90003	0.762464	0.137567
0.009	140	100	2	0.4	1500	0.915671	0.805014	0.110657	0.555803	0.90003	0.762464	0.137567
0.009	140	100	2	0.4	1750	0.915671	0.805014	0.110657	0.555803	0.90003	0.762464	0.137567
0.009	140	100	2	0.4	2000	0.915671	0.805014	0.110657	0.555803	0.90003	0.762464	0.137567
0.009	140	100	2	0.5	250	0.75896	0.696379	0.0625811	0.425078	0.717672	0.637361	0.0803107
0.009	140	100	2	0.5	500	0.867885	0.771588	0.096297	0.508226	0.844163	0.722409	0.121754
0.009	140	100	2	0.5	750	0.900211	0.785515	0.114696	0.549578	0.897047	0.769471	0.127576
0.009	140	100	2	0.5	1000	0.921293	0.805014	0.116279	0.580258	0.920412	0.780012	0.1404
0.009	140	100	2	0.5	1250	0.924807	0.805014	0.119793	0.580703	0.933061	0.782125	0.150936
0.009	140	100	2	0.5	1500	0.924807	0.805014	0.119793	0.580703	0.935521	0.783536	0.151985
0.009	140	100	2	0.5	1750	0.924807	0.805014	0.119793	0.580703	0.935521	0.783536	0.151985
0.009	140	100	2	0.5	2000	0.924807	0.805014	0.119793	0.580703	0.935521	0.783536	0.151985
0.009	140	100	2	0.6	250	0.796205	0.724234	0.0719712	0.450867	0.762824	0.668298	0.0945261
0.009	140	100	2	0.6	500	0.872804	0.779944	0.0928596	0.535794	0.872977	0.754732	0.118246
0.009	140	100	2	0.6	750	0.904427	0.796657	0.10777	0.582926	0.912331	0.78001	0.132321
0.009	140	100	2	0.6	1000	0.921293	0.802228	0.119065	0.594486	0.933237	0.790556	0.142681
0.009	140	100	2	0.6	1250	0.921293	0.802228	0.119065	0.594486	0.941318	0.795476	0.145842
0.009	140	100	2	0.6	1500	0.921293	0.802228	0.119065	0.594486	0.941669	0.795476	0.146193
0.009	140	100	2	0.6	1750	0.921293	0.802228	0.119065	0.594486	0.941669	0.795476	0.146193
0.009	140	100	2	0.6	2000	0.921293	0.802228	0.119065	0.594486	0.941669	0.795476	0.146193
0.009	140	125	3	0.4	250	0.64863	0.626741	0.0218887	0.36683	0.577297	0.5411	0.0361977
0.009	140	125	3	0.4	500	0.772312	0.715877	0.0564346	0.444642	0.694832	0.605738	0.0890943
0.009	140	125	3	0.4	750	0.842586	0.75766	0.0849259	0.486883	0.768447	0.664781	0.103666
0.009	140	125	3	0.4	1000	0.876318	0.777159	0.0991589	0.508671	0.810612	0.688681	0.121932
0.009	140	125	3	0.4	1250	0.902319	0.785515	0.116804	0.521565	0.836086	0.713986	0.122101
0.009	140	125	3	0.4	1500	0.902319	0.785515	0.116804	0.521565	0.852771	0.721715	0.131056
0.009	140	125	3	0.4	1750	0.902319	0.785515	0.116804	0.521565	0.855406	0.725933	0.129473
0.009	140	125	3	0.4	2000	0.902319	0.785515	0.116804	0.521565	0.855406	0.725933	0.129473
0.009	140	125	3	0.5	250	0.705552	0.643454	0.0620976	0.405069	0.663911	0.601525	0.0623863
0.009	140	125	3	0.5	500	0.837667	0.754875	0.0827922	0.470431	0.784783	0.685169	0.0996133
0.009	140	125	3	0.5	750	0.886156	0.785515	0.100641	0.526012	0.851192	0.731539	0.119652
0.009	140	125	3	0.5	1000	0.909346	0.793872	0.115475	0.549133	0.890547	0.755429	0.135118
0.009	140	125	3	0.5	1250	0.927618	0.807799	0.119818	0.563361	0.903896	0.761752	0.142144
0.009	140	125	3	0.5	1500	0.92832	0.805014	0.123307	0.566029	0.906005	0.761752	0.144253
0.009	140	125	3	0.5	1750	0.92832	0.805014	0.123307	0.566029	0.906005	0.761752	0.144253
0.009	140	125	3	0.5	2000	0.92832	0.805014	0.123307	0.566029	0.906005	0.761752	0.144253
0.009	140	125	3	0.6	250	0.747716	0.682451	0.0652648	0.421076	0.7059	0.629644	0.0762555
0.009	140	125	3	0.6	500	0.868587	0.760446	0.108142	0.498444	0.836256	0.717485	0.118771
0.009	140	125	3	0.6	750	0.903725	0.796657	0.107067	0.543797	0.894762	0.766664	0.128097
0.009	140	125	3	0.6	1000	0.930429	0.805014	0.125415	0.561583	0.917777	0.774396	0.143381
0.009	140	125	3	0.6	1250	0.936051	0.810585	0.125466	0.570031	0.928668	0.782132	0.146535
0.009	140	125	3	0.6	1500	0.936051	0.810585	0.125466	0.570031	0.933586	0.783543	0.150042
0.009	140	125	3	0.6	1750	0.936051	0.810585	0.125466	0.570031	0.933761	0.783543	0.150218
0.009	140	125	3	0.6	2000	0.936051	0.810585	0.125466	0.570031	0.933761	0.783543	0.150218
0.009	140	125	2	0.4	250	0.64863	0.626741	0.0218887	0.36683	0.577297	0.5411	0.0361977
0.009	140	125	2	0.4	500	0.772312	0.715877	0.0564346	0.444642	0.694832	0.605738	0.0890943
0.009	140	125	2	0.4	750	0.842586	0.75766	0.0849259	0.486883	0.768447	0.664781	0.103666
0.009	140	125	2	0.4	1000	0.876318	0.777159	0.0991589	0.508671	0.810612	0.688681	0.121932
0.009	140	125	2	0.4	1250	0.902319	0.785515	0.116804	0.521565	0.836086	0.713986	0.122101
0.009	140	125	2	0.4	1500	0.902319	0.785515	0.116804	0.521565	0.852771	0.721715	0.131056
0.009	140	125	2	0.4	1750	0.902319	0.785515	0.116804	0.521565	0.855406	0.725933	0.129473
0.009	140	125	2	0.4	2000	0.902319	0.785515	0.116804	0.521565	0.855406	0.725933	0.129473
0.009	140	125	2	0.5	250	0.704849	0.643454	0.0613949	0.405958	0.663911	0.601525	0.0623863
0.009	140	125	2	0.5	500	0.840478	0.754875	0.0856032	0.468653	0.784783	0.685169	0.0996133
0.009	140	125	2	0.5	750	0.884048	0.785515	0.0985325	0.526901	0.851192	0.731539	0.119652
0.009	140	125	2	0.5	1000	0.909346	0.799443	0.109904	0.549578	0.890547	0.755429	0.135118
0.009	140	125	2	0.5	1250	0.926915	0.805014	0.121901	0.563806	0.903896	0.761752	0.142144
0.009	140	125	2	0.5	1500	0.926915	0.807799	0.119116	0.564251	0.906005	0.761752	0.144253
0.009	140	125	2	0.5	1750	0.926915	0.807799	0.119116	0.564251	0.906005	0.761752	0.144253
0.009	140	125	2	0.5	2000	0.926915	0.807799	0.119116	0.564251	0.906005	0.761752	0.144253
0.009	140	125	2	0.6	250	0.7435	0.679666	0.0638339	0.420631	0.706427	0.629644	0.0767825
0.009	140	125	2	0.6	500	0.862966	0.763231	0.0997344	0.495331	0.834851	0.718891	0.11596
0.009	140	125	2	0.6	750	0.895994	0.793872	0.102123	0.542463	0.892302	0.76385	0.128452
0.009	140	125	2	0.6	1000	0.917077	0.799443	0.117634	0.562028	0.916899	0.775802	0.141097
0.009	140	125	2	0.6	1250	0.929023	0.807799	0.121224	0.572254	0.93025	0.787749	0.142501
0.009	140	125	2	0.6	1500	0.929023	0.807799	0.121224	0.572254	0.933939	0.789157	0.144781
0.009	140	125	2	0.6	1750	0.929023	0.807799	0.121224	0.572254	0.93429	0.789862	0.144428
0.009	140	125	2	0.6	2000	0.929023	0.807799	0.121224	0.572254	0.93429	0.789862	0.144428
0.009	140	150	3	0.4	250	0.57695	0.562674	0.014276	0.305469	0.530217	0.508769	0.0214471
0.009	140	150	3	0.4	500	0.690794	0.662953	0.0278415	0.391285	0.64494	0.58678	0.0581597
0.009	140	150	3	0.4	750	0.768096	0.724234	0.0438616	0.444197	0.714161	0.628947	0.0852131
0.009	140	150	3	0.4	1000	0.815882	0.732591	0.0832914	0.470431	0.752108	0.654947	0.0971611
0.009	140	150	3	0.4	1250	0.837667	0.75766	0.0800067	0.486883	0.78127	0.675325	0.105945
0.009	140	150	3	0.4	1500	0.846803	0.75766	0.0891424	0.497554	0.796731	0.686578	0.110153
0.009	140	150	3	0.4	1750	0.846803	0.75766	0.0891424	0.497554	0.802882	0.689387	0.113494
0.009	140	150	3	0.4	2000	0.846803	0.75766	0.0891424	0.497554	0.804288	0.689387	0.1149
0.009	140	150	3	0.5	250	0.66409	0.62117	0.04292	0.377501	0.588013	0.553047	0.0349662
0.009	140	150	3	0.5	500	0.784259	0.715877	0.0683812	0.456203	0.703616	0.622604	0.0810116
0.009	140	150	3	0.5	750	0.858749	0.763231	0.0955179	0.49711	0.777407	0.673912	0.103496
0.009	140	150	3	0.5	1000	0.888967	0.779944	0.109023	0.525122	0.817464	0.702745	0.114719
0.009	140	150	3	0.5	1250	0.907238	0.791086	0.116152	0.53357	0.848557	0.725933	0.122625
0.009	140	150	3	0.5	1500	0.908644	0.791086	0.117557	0.534015	0.869639	0.73999	0.129649
0.009	140	150	3	0.5	1750	0.908644	0.791086	0.117557	0.534015	0.879126	0.743506	0.13562
0.009	140	150	3	0.5	2000	0.908644	0.791086	0.117557	0.534015	0.880532	0.744208	0.136324
0.009	140	150	3	0.6	250	0.69993	0.64624	0.0536902	0.408181	0.660925	0.607153	0.0537716
0.009	140	150	3	0.6	500	0.841181	0.754875	0.086306	0.471321	0.786012	0.682355	0.103657
0.009	140	150	3	0.6	750	0.884048	0.78273	0.101318	0.519342	0.850312	0.730838	0.119475
0.009	140	150	3	0.6	1000	0.911455	0.799443	0.112012	0.537572	0.8916	0.756121	0.13548
0.009	140	150	3	0.6	1250	0.918482	0.805014	0.113468	0.543353	0.91321	0.764559	0.148651
0.009	140	150	3	0.6	1500	0.918482	0.805014	0.113468	0.543353	0.918657	0.762449	0.156208
0.009	140	150	3	0.6	1750	0.918482	0.805014	0.113468	0.543353	0.918657	0.762449	0.156208
0.009	140	150	3	0.6	2000	0.918482	0.805014	0.113468	0.543353	0.918657	0.762449	0.156208
0.009	140	150	2	0.4	250	0.57695	0.562674	0.014276	0.305469	0.530217	0.508769	0.0214471
0.009	140	150	2	0.4	500	0.690794	0.662953	0.0278415	0.391285	0.64494	0.58678	0.0581597
0.009	140	150	2	0.4	750	0.768096	0.724234	0.0438616	0.444197	0.714161	0.628947	0.0852131
0.009	140	150	2	0.4	1000	0.815882	0.732591	0.0832914	0.470431	0.752108	0.654947	0.0971611
0.009	140	150	2	0.4	1250	0.837667	0.75766	0.0800067	0.486883	0.78127	0.675325	0.105945
0.009	140	150	2	0.4	1500	0.846803	0.75766	0.0891424	0.497554	0.796731	0.686578	0.110153
0.009	140	150	2	0.4	1750	0.846803	0.75766	0.0891424	0.497554	0.802882	0.689387	0.113494
0.009	140	150	2	0.4	2000	0.846803	0.75766	0.0891424	0.497554	0.804288	0.689387	0.1149
0.009	140	150	2	0.5	250	0.66409	0.62117	0.04292	0.377501	0.588013	0.553047	0.0349662
0.009	140	150	2	0.5	500	0.784259	0.715877	0.0683812	0.456203	0.703616	0.622604	0.0810116
0.009	140	150	2	0.5	750	0.858749	0.763231	0.0955179	0.49711	0.777407	0.673912	0.103496
0.009	140	150	2	0.5	1000	0.888967	0.779944	0.109023	0.525122	0.817464	0.702745	0.114719
0.009	140	150	2	0.5	1250	0.907238	0.791086	0.116152	0.53357	0.848557	0.725933	0.122625
0.009	140	150	2	0.5	1500	0.908644	0.791086	0.117557	0.534015	0.869639	0.73999	0.129649
0.009	140	150	2	0.5	1750	0.908644	0.791086	0.117557	0.534015	0.879126	0.743506	0.13562
0.009	140	150	2	0.5	2000	0.908644	0.791086	0.117557	0.534015	0.880532	0.744208	0.136324
0.009	140	150	2	0.6	250	0.69993	0.649025	0.0509047	0.406847	0.660925	0.607153	0.0537716
0.009	140	150	2	0.6	500	0.841181	0.754875	0.086306	0.469987	0.786012	0.682355	0.103657
0.009	140	150	2	0.6	750	0.884048	0.779944	0.104103	0.517563	0.850312	0.730838	0.119475
0.009	140	150	2	0.6	1000	0.907941	0.796657	0.111284	0.540685	0.8916	0.756121	0.13548
0.009	140	150	2	0.6	1250	0.915671	0.805014	0.110657	0.544687	0.91321	0.764559	0.148651
0.009	140	150	2	0.6	1500	0.915671	0.805014	0.110657	0.544687	0.918657	0.762449	0.156208
0.009	140	150	2	0.6	1750	0.915671	0.805014	0.110657	0.544687	0.918657	0.762449	0.156208
0.009	140	150	2	0.6	2000	0.915671	0.805014	0.110657	0.544687	0.918657	0.762449	0.156208
0.009	150	50	3	0.4	250	0.81799	0.746518	0.0714721	0.514896	0.803935	0.703417	0.100517
0.009	150	50	3	0.4	500	0.894589	0.791086	0.103503	0.602045	0.89564	0.767359	0.128281
0.009	150	50	3	0.4	750	0.926915	0.81337	0.113544	0.629613	0.929724	0.79827	0.131454
0.009	150	50	3	0.4	1000	0.926915	0.81337	0.113544	0.629169	0.946414	0.805303	0.141111
0.009	150	50	3	0.4	1250	0.926915	0.81337	0.113544	0.629169	0.949049	0.806709	0.14234
0.009	150	50	3	0.4	1500	0.926915	0.81337	0.113544	0.629169	0.949049	0.806709	0.14234
0.009	150	50	3	0.4	1750	0.926915	0.81337	0.113544	0.629169	0.949049	0.806709	0.14234
0.009	150	50	3	0.4	2000	0.926915	0.81337	0.113544	0.629169	0.949049	0.806709	0.14234
0.009	150	50	3	0.5	250	0.848911	0.760446	0.0884651	0.572699	0.838719	0.723094	0.115626
0.009	150	50	3	0.5	500	0.911455	0.799443	0.112012	0.627835	0.914965	0.777198	0.137768
0.009	150	50	3	0.5	750	0.936051	0.816156	0.119895	0.653624	0.942724	0.79616	0.146564
0.009	150	50	3	0.5	1000	0.936051	0.816156	0.119895	0.653624	0.952914	0.805295	0.147619
0.009	150	50	3	0.5	1250	0.936051	0.816156	0.119895	0.653624	0.953265	0.805295	0.14797
0.009	150	50	3	0.5	1500	0.936051	0.816156	0.119895	0.653624	0.953265	0.805295	0.14797
0.009	150	50	3	0.5	1750	0.936051	0.816156	0.119895	0.653624	0.953265	0.805295	0.14797
0.009	150	50	3	0.5	2000	0.936051	0.816156	0.119895	0.653624	0.953265	0.805295	0.14797
0.009	150	50	3	0.6	250	0.858749	0.768802	0.0899469	0.587372	0.862437	0.732928	0.129509
0.009	150	50	3	0.6	500	0.925509	0.796657	0.128852	0.637617	0.928494	0.78422	0.144273
0.009	150	50	3	0.6	750	0.943781	0.81337	0.13041	0.661183	0.949928	0.799671	0.150257
0.009	150	50	3	0.6	1000	0.945186	0.816156	0.12903	0.661627	0.956428	0.808816	0.147612
0.009	150	50	3	0.6	1250	0.945186	0.816156	0.12903	0.661627	0.956428	0.808816	0.147612
0.009	150	50	3	0.6	1500	0.945186	0.816156	0.12903	0.661627	0.956428	0.808816	0.147612
0.009	150	50	3	0.6	1750	0.945186	0.816156	0.12903	0.661627	0.956428	0.808816	0.147612
0.009	150	50	3	0.6	2000	0.945186	0.816156	0.12903	0.661627	0.956428	0.808816	0.147612
0.009	150	50	2	0.4	250	0.799016	0.746518	0.0524981	0.498888	0.796556	0.701305	0.0952509
0.009	150	50	2	0.4	500	0.879831	0.785515	0.094316	0.601601	0.884221	0.761737	0.122484
0.009	150	50	2	0.4	750	0.91286	0.802228	0.110632	0.629169	0.921818	0.794057	0.12776
0.009	150	50	2	0.4	1000	0.925509	0.802228	0.123281	0.635394	0.940265	0.808115	0.13215
0.009	150	50	2	0.4	1250	0.925509	0.802228	0.123281	0.635394	0.944306	0.80812	0.136186
0.009	150	50	2	0.4	1500	0.925509	0.802228	0.123281	0.635394	0.944306	0.80812	0.136186
0.009	150	50	2	0.4	1750	0.925509	0.802228	0.123281	0.635394	0.944306	0.80812	0.136186
0.009	150	50	2	0.4	2000	0.925509	0.802228	0.123281	0.635394	0.944306	0.80812	0.136186
0.009	150	50	2	0.5	250	0.818693	0.752089	0.0666038	0.550912	0.823611	0.716756	0.106856
0.009	150	50	2	0.5	500	0.892481	0.788301	0.10418	0.616719	0.897397	0.768762	0.128635
0.009	150	50	2	0.5	750	0.919888	0.805014	0.114874	0.645176	0.932886	0.793353	0.139532
0.009	150	50	2	0.5	1000	0.926212	0.805014	0.121198	0.651401	0.947995	0.798975	0.14902
0.009	150	50	2	0.5	1250	0.926212	0.805014	0.121198	0.651401	0.951331	0.801789	0.149542
0.009	150	50	2	0.5	1500	0.926212	0.805014	0.121198	0.651401	0.951331	0.801789	0.149542
0.009	150	50	2	0.5	1750	0.926212	0.805014	0.121198	0.651401	0.951331	0.801789	0.149542
0.009	150	50	2	0.5	2000	0.926212	0.805014	0.121198	0.651401	0.951331	0.801789	0.149542
0.009	150	50	2	0.6	250	0.829937	0.752089	0.0778476	0.562917	0.838544	0.723793	0.114751
0.009	150	50	2	0.6	500	0.893183	0.788301	0.104883	0.623388	0.906533	0.777198	0.129335
0.009	150	50	2	0.6	750	0.923401	0.802228	0.121173	0.655847	0.935697	0.798975	0.136722
0.009	150	50	2	0.6	1000	0.931834	0.807799	0.124035	0.662517	0.949576	0.804596	0.14498
0.009	150	50	2	0.6	1250	0.931834	0.807799	0.124035	0.662517	0.951156	0.806007	0.145149
0.009	150	50	2	0.6	1500	0.931834	0.807799	0.124035	0.662517	0.951156	0.806007	0.145149
0.009	150	50	2	0.6	1750	0.931834	0.807799	0.124035	0.662517	0.951156	0.806007	0.145149
0.009	150	50	2	0.6	2000	0.931834	0.807799	0.124035	0.662517	0.951156	0.806007	0.145149
0.009	150	60	3	0.4	250	0.809557	0.740947	0.0686102	0.461538	0.778811	0.678134	0.100677
0.009	150	60	3	0.4	500	0.890372	0.788301	0.102072	0.554469	0.886681	0.758226	0.128455
0.009	150	60	3	0.4	750	0.921293	0.807799	0.113494	0.601156	0.922872	0.791255	0.131617
0.009	150	60	3	0.4	1000	0.930429	0.81337	0.117058	0.614495	0.940265	0.803897	0.136368
0.009	150	60	3	0.4	1250	0.930429	0.81337	0.117058	0.614495	0.944305	0.805308	0.138997
0.009	150	60	3	0.4	1500	0.930429	0.81337	0.117058	0.614495	0.944305	0.805308	0.138997
0.009	150	60	3	0.4	1750	0.930429	0.81337	0.117058	0.614495	0.944305	0.805308	0.138997
0.009	150	60	3	0.4	2000	0.930429	0.81337	0.117058	0.614495	0.944305	0.805308	0.138997
0.009	150	60	3	0.5	250	0.841181	0.760446	0.0807349	0.541574	0.826421	0.720274	0.106147
0.009	150	60	3	0.5	500	0.907238	0.793872	0.113366	0.618052	0.909694	0.770173	0.139522
0.009	150	60	3	0.5	750	0.93324	0.807799	0.12544	0.647399	0.937981	0.794762	0.143219
0.009	150	60	3	0.5	1000	0.940267	0.810585	0.129682	0.648288	0.952915	0.803897	0.149018
0.009	150	60	3	0.5	1250	0.940267	0.810585	0.129682	0.648288	0.953091	0.804598	0.148492
0.009	150	60	3	0.5	1500	0.940267	0.810585	0.129682	0.648288	0.953091	0.804598	0.148492
0.009	150	60	3	0.5	1750	0.940267	0.810585	0.129682	0.648288	0.953091	0.804598	0.148492
0.009	150	60	3	0.5	2000	0.940267	0.810585	0.129682	0.648288	0.953091	0.804598	0.148492
0.009	150	60	3	0.6	250	0.855938	0.766017	0.0899214	0.585149	0.853126	0.726605	0.126521
0.009	150	60	3	0.6	500	0.92059	0.796657	0.123933	0.634504	0.923399	0.776491	0.146908
0.009	150	60	3	0.6	750	0.942375	0.81337	0.129005	0.663406	0.947116	0.799671	0.147445
0.009	150	60	3	0.6	1000	0.943078	0.816156	0.126922	0.665629	0.957483	0.805303	0.15218
0.009	150	60	3	0.6	1250	0.943078	0.816156	0.126922	0.665629	0.957658	0.804598	0.15306
0.009	150	60	3	0.6	1500	0.943078	0.816156	0.126922	0.665629	0.957658	0.804598	0.15306
0.009	150	60	3	0.6	1750	0.943078	0.816156	0.126922	0.665629	0.957658	0.804598	0.15306
0.009	150	60	3	0.6	2000	0.943078	0.816156	0.126922	0.665629	0.957658	0.804598	0.15306
0.009	150	60	2	0.4	250	0.791286	0.740947	0.0503389	0.454869	0.772662	0.681651	0.0910119
0.009	150	60	2	0.4	500	0.879831	0.777159	0.102673	0.54602	0.876316	0.757519	0.118797
0.009	150	60	2	0.4	750	0.907941	0.799443	0.108498	0.591819	0.917074	0.791957	0.125117
0.009	150	60	2	0.4	1000	0.924807	0.807799	0.117007	0.606492	0.937103	0.801092	0.136011
0.009	150	60	2	0.4	1250	0.924807	0.807799	0.117007	0.606492	0.942022	0.803899	0.138123
0.009	150	60	2	0.4	1500	0.924807	0.807799	0.117007	0.606492	0.942022	0.803899	0.138123
0.009	150	60	2	0.4	1750	0.924807	0.807799	0.117007	0.606492	0.942022	0.803899	0.138123
0.009	150	60	2	0.4	2000	0.924807	0.807799	0.117007	0.606492	0.942022	0.803899	0.138123
0.009	150	60	2	0.5	250	0.813071	0.740947	0.0721239	0.523344	0.8143	0.711127	0.103173
0.009	150	60	2	0.5	500	0.88967	0.785515	0.104154	0.603824	0.891424	0.768065	0.123358
0.009	150	60	2	0.5	750	0.917779	0.802228	0.115551	0.636727	0.927088	0.791942	0.135145
0.009	150	60	2	0.5	1000	0.922699	0.807799	0.114899	0.641174	0.944305	0.799676	0.144629
0.009	150	60	2	0.5	1250	0.922699	0.807799	0.114899	0.641174	0.946763	0.801787	0.144977
0.009	150	60	2	0.5	1500	0.922699	0.807799	0.114899	0.641174	0.946763	0.801787	0.144977
0.009	150	60	2	0.5	1750	0.922699	0.807799	0.114899	0.641174	0.946763	0.801787	0.144977
0.009	150	60	2	0.5	2000	0.922699	0.807799	0.114899	0.641174	0.946763	0.801787	0.144977
0.009	150	60	2	0.6	250	0.824315	0.749304	0.0750112	0.562917	0.829936	0.720981	0.108955
0.009	150	60	2	0.6	500	0.88967	0.791086	0.0985834	0.623388	0.901087	0.772982	0.128104
0.009	150	60	2	0.6	750	0.921293	0.805014	0.116279	0.653179	0.934642	0.795461	0.139181
0.009	150	60	2	0.6	1000	0.929023	0.807799	0.121224	0.655402	0.950279	0.801791	0.148488
0.009	150	60	2	0.6	1250	0.929023	0.807799	0.121224	0.655402	0.953617	0.804598	0.149019
0.009	150	60	2	0.6	1500	0.929023	0.807799	0.121224	0.655402	0.953617	0.804598	0.149019
0.009	150	60	2	0.6	1750	0.929023	0.807799	0.121224	0.655402	0.953617	0.804598	0.149019
0.009	150	60	2	0.6	2000	0.929023	0.807799	0.121224	0.655402	0.953617	0.804598	0.149019
0.009	150	70	3	0.4	250	0.795502	0.724234	0.0712685	0.44731	0.748944	0.659867	0.089077
0.009	150	70	3	0.4	500	0.884048	0.785515	0.0985325	0.538017	0.871924	0.754005	0.117919
0.009	150	70	3	0.4	750	0.91286	0.805014	0.107846	0.584704	0.912332	0.784932	0.1274
0.009	150	70	3	0.4	1000	0.924104	0.81337	0.110734	0.595376	0.932359	0.795471	0.136888
0.009	150	70	3	0.4	1250	0.924104	0.81337	0.110734	0.595376	0.938508	0.800395	0.138113
0.009	150	70	3	0.4	1500	0.924104	0.81337	0.110734	0.595376	0.938508	0.800395	0.138113
0.009	150	70	3	0.4	1750	0.924104	0.81337	0.110734	0.595376	0.938508	0.800395	0.138113
0.009	150	70	3	0.4	2000	0.924104	0.81337	0.110734	0.595376	0.938508	0.800395	0.138113
0.009	150	70	3	0.5	250	0.836261	0.749304	0.0869578	0.501556	0.812542	0.703425	0.109118
0.009	150	70	3	0.5	500	0.899508	0.791086	0.108422	0.576256	0.90214	0.768068	0.134073
0.009	150	70	3	0.5	750	0.92832	0.805014	0.123307	0.619386	0.933414	0.79125	0.142163
0.009	150	70	3	0.5	1000	0.93324	0.805014	0.128226	0.624722	0.948874	0.800383	0.148491
0.009	150	70	3	0.5	1250	0.93324	0.805014	0.128226	0.624722	0.951508	0.803195	0.148313
0.009	150	70	3	0.5	1500	0.93324	0.805014	0.128226	0.624722	0.951508	0.803195	0.148313
0.009	150	70	3	0.5	1750	0.93324	0.805014	0.128226	0.624722	0.951508	0.803195	0.148313
0.009	150	70	3	0.5	2000	0.93324	0.805014	0.128226	0.624722	0.951508	0.803195	0.148313
0.009	150	70	3	0.6	250	0.849613	0.754875	0.0947388	0.542019	0.844692	0.72168	0.123012
0.009	150	70	3	0.6	500	0.911455	0.796657	0.114797	0.622499	0.915667	0.779311	0.136357
0.009	150	70	3	0.6	750	0.94097	0.81337	0.127599	0.642063	0.944305	0.79827	0.146035
0.009	150	70	3	0.6	1000	0.943781	0.818942	0.124839	0.644731	0.956604	0.805305	0.151299
0.009	150	70	3	0.6	1250	0.943781	0.818942	0.124839	0.644731	0.957834	0.806007	0.151827
0.009	150	70	3	0.6	1500	0.943781	0.818942	0.124839	0.644731	0.957834	0.806007	0.151827
0.009	150	70	3	0.6	1750	0.943781	0.818942	0.124839	0.644731	0.957834	0.806007	0.151827
0.009	150	70	3	0.6	2000	0.943781	0.818942	0.124839	0.644731	0.957834	0.806007	0.151827
0.009	150	70	2	0.4	250	0.780745	0.721448	0.0592964	0.44153	0.745606	0.660561	0.0850453
0.009	150	70	2	0.4	500	0.873507	0.78273	0.0907769	0.535794	0.865424	0.751198	0.114225
0.009	150	70	2	0.4	750	0.90513	0.796657	0.108473	0.576701	0.907062	0.782819	0.124242
0.009	150	70	2	0.4	1000	0.915671	0.799443	0.116228	0.587372	0.930251	0.793368	0.136884
0.009	150	70	2	0.4	1250	0.915671	0.799443	0.116228	0.587372	0.934466	0.795478	0.138987
0.009	150	70	2	0.4	1500	0.915671	0.799443	0.116228	0.587372	0.934466	0.796182	0.138283
0.009	150	70	2	0.4	1750	0.915671	0.799443	0.116228	0.587372	0.934466	0.796182	0.138283
0.009	150	70	2	0.4	2000	0.915671	0.799443	0.116228	0.587372	0.934466	0.796182	0.138283
0.009	150	70	2	0.5	250	0.806746	0.743733	0.0630137	0.477101	0.801649	0.701302	0.100347
0.009	150	70	2	0.5	500	0.88194	0.788301	0.0936387	0.557581	0.888262	0.767359	0.120903
0.009	150	70	2	0.5	750	0.91286	0.799443	0.113417	0.607826	0.924453	0.787727	0.136726
0.009	150	70	2	0.5	1000	0.918482	0.805014	0.113468	0.612272	0.942373	0.801085	0.141288
0.009	150	70	2	0.5	1250	0.918482	0.805014	0.113468	0.612272	0.945007	0.801087	0.14392
0.009	150	70	2	0.5	1500	0.918482	0.805014	0.113468	0.612272	0.945007	0.801087	0.14392
0.009	150	70	2	0.5	1750	0.918482	0.805014	0.113468	0.612272	0.945007	0.801087	0.14392
0.009	150	70	2	0.5	2000	0.918482	0.805014	0.113468	0.612272	0.945007	0.801087	0.14392
0.009	150	70	2	0.6	250	0.822207	0.746518	0.0756885	0.522899	0.824138	0.719573	0.104565
0.009	150	70	2	0.6	500	0.890372	0.78273	0.107643	0.607826	0.896168	0.772278	0.123889
0.009	150	70	2	0.6	750	0.919888	0.805014	0.114874	0.629613	0.932007	0.795456	0.136551
0.009	150	70	2	0.6	1000	0.924104	0.807799	0.116305	0.628279	0.945359	0.803889	0.14147
0.009	150	70	2	0.6	1250	0.924104	0.807799	0.116305	0.628279	0.950102	0.806709	0.143393
0.009	150	70	2	0.6	1500	0.924104	0.807799	0.116305	0.628279	0.950102	0.806709	0.143393
0.009	150	70	2	0.6	1750	0.924104	0.807799	0.116305	0.628279	0.950102	0.806709	0.143393
0.009	150	70	2	0.6	2000	0.924104	0.807799	0.116305	0.628279	0.950102	0.806709	0.143393
0.009	150	80	3	0.4	250	0.765285	0.696379	0.0689058	0.427746	0.714685	0.637361	0.0773235
0.009	150	80	3	0.4	500	0.872804	0.766017	0.106787	0.507337	0.850137	0.737161	0.112976
0.009	150	80	3	0.4	750	0.903725	0.793872	0.109853	0.564251	0.897397	0.77791	0.119488
0.009	150	80	3	0.4	1000	0.925509	0.807799	0.11771	0.58337	0.921291	0.787042	0.134249
0.009	150	80	3	0.4	1250	0.925509	0.807799	0.11771	0.58337	0.930955	0.787744	0.143211
0.009	150	80	3	0.4	1500	0.925509	0.807799	0.11771	0.58337	0.931306	0.789148	0.142159
0.009	150	80	3	0.4	1750	0.925509	0.807799	0.11771	0.58337	0.931306	0.789148	0.142159
0.009	150	80	3	0.4	2000	0.925509	0.807799	0.11771	0.58337	0.931306	0.789148	0.142159
0.009	150	80	3	0.5	250	0.813774	0.738162	0.0756122	0.47221	0.77969	0.687971	0.0917182
0.009	150	80	3	0.5	500	0.888967	0.796657	0.0923096	0.55269	0.888439	0.76315	0.125288
0.009	150	80	3	0.5	750	0.921996	0.807799	0.114196	0.594931	0.92498	0.784225	0.140755
0.009	150	80	3	0.5	1000	0.930429	0.81337	0.117058	0.598933	0.941318	0.796175	0.145143
0.009	150	80	3	0.5	1250	0.930429	0.81337	0.117058	0.598933	0.948698	0.797576	0.151122
0.009	150	80	3	0.5	1500	0.930429	0.81337	0.117058	0.598933	0.948698	0.797576	0.151122
0.009	150	80	3	0.5	1750	0.930429	0.81337	0.117058	0.598933	0.948698	0.797576	0.151122
0.009	150	80	3	0.5	2000	0.930429	0.81337	0.117058	0.598933	0.948698	0.797576	0.151122
0.009	150	80	3	0.6	250	0.834153	0.754875	0.0792785	0.49711	0.831164	0.713963	0.117201
0.009	150	80	3	0.6	500	0.903022	0.793872	0.10915	0.58426	0.90952	0.77509	0.134429
0.009	150	80	3	0.6	750	0.935348	0.816156	0.119192	0.618052	0.939738	0.793353	0.146385
0.009	150	80	3	0.6	1000	0.943078	0.824513	0.118565	0.627835	0.949225	0.809518	0.139707
0.009	150	80	3	0.6	1250	0.943078	0.824513	0.118565	0.627835	0.949927	0.809516	0.140412
0.009	150	80	3	0.6	1500	0.943078	0.824513	0.118565	0.627835	0.949927	0.809516	0.140412
0.009	150	80	3	0.6	1750	0.943078	0.824513	0.118565	0.627835	0.949927	0.809516	0.140412
0.009	150	80	3	0.6	2000	0.943078	0.824513	0.118565	0.627835	0.949927	0.809516	0.140412
0.009	150	80	2	0.4	250	0.757554	0.699164	0.0583901	0.426412	0.71363	0.638068	0.0755623
0.009	150	80	2	0.4	500	0.867885	0.768802	0.0990825	0.508671	0.846799	0.733652	0.113147
0.009	150	80	2	0.4	750	0.896697	0.78273	0.113967	0.559804	0.894411	0.775093	0.119318
0.009	150	80	2	0.4	1000	0.923401	0.802228	0.121173	0.587817	0.91971	0.784935	0.134775
0.009	150	80	2	0.4	1250	0.931131	0.816156	0.114975	0.598933	0.934292	0.791263	0.143029
0.009	150	80	2	0.4	1500	0.931131	0.816156	0.114975	0.598933	0.936224	0.794776	0.141448
0.009	150	80	2	0.4	1750	0.931131	0.816156	0.114975	0.598933	0.936224	0.794776	0.141448
0.009	150	80	2	0.4	2000	0.931131	0.816156	0.114975	0.598933	0.936224	0.794776	0.141448
0.009	150	80	2	0.5	250	0.796908	0.732591	0.0643174	0.457092	0.77477	0.676721	0.0980487
0.009	150	80	2	0.5	500	0.877723	0.785515	0.0922078	0.536683	0.87702	0.760334	0.116686
0.009	150	80	2	0.5	750	0.907941	0.802228	0.105713	0.587817	0.915668	0.780714	0.134954
0.009	150	80	2	0.5	1000	0.917077	0.805014	0.112063	0.596265	0.934995	0.792659	0.142336
0.009	150	80	2	0.5	1250	0.917077	0.805014	0.112063	0.596265	0.940266	0.799689	0.140577
0.009	150	80	2	0.5	1500	0.917077	0.805014	0.112063	0.596265	0.940266	0.801097	0.139169
0.009	150	80	2	0.5	1750	0.917077	0.805014	0.112063	0.596265	0.940266	0.801097	0.139169
0.009	150	80	2	0.5	2000	0.917077	0.805014	0.112063	0.596265	0.940266	0.801097	0.139169
0.009	150	80	2	0.6	250	0.812368	0.746518	0.0658501	0.49044	0.81588	0.704821	0.111059
0.009	150	80	2	0.6	500	0.884048	0.785515	0.0985325	0.574033	0.891249	0.770887	0.120362
0.009	150	80	2	0.6	750	0.915671	0.796657	0.119014	0.610938	0.927264	0.791245	0.136019
0.009	150	80	2	0.6	1000	0.925509	0.802228	0.123281	0.62072	0.944482	0.800388	0.144094
0.009	150	80	2	0.6	1250	0.925509	0.802228	0.123281	0.62072	0.950981	0.804601	0.14638
0.009	150	80	2	0.6	1500	0.925509	0.802228	0.123281	0.62072	0.950981	0.806714	0.144268
0.009	150	80	2	0.6	1750	0.925509	0.802228	0.123281	0.62072	0.950981	0.806714	0.144268
0.009	150	80	2	0.6	2000	0.925509	0.802228	0.123281	0.62072	0.950981	0.806714	0.144268
0.009	150	90	3	0.4	250	0.73085	0.674095	0.0567556	0.417074	0.682182	0.619792	0.0623898
0.009	150	90	3	0.4	500	0.859452	0.768802	0.0906496	0.487772	0.814298	0.704127	0.110172
0.009	150	90	3	0.4	750	0.895994	0.788301	0.107694	0.532681	0.87649	0.755424	0.121067
0.009	150	90	3	0.4	1000	0.910049	0.793872	0.116177	0.550022	0.907939	0.774393	0.133546
0.009	150	90	3	0.4	1250	0.910049	0.793872	0.116177	0.550022	0.917777	0.780007	0.137769
0.009	150	90	3	0.4	1500	0.910049	0.793872	0.116177	0.550022	0.917777	0.780007	0.137769
0.009	150	90	3	0.4	1750	0.910049	0.793872	0.116177	0.550022	0.917777	0.780007	0.137769
0.009	150	90	3	0.4	2000	0.910049	0.793872	0.116177	0.550022	0.917777	0.780007	0.137769
0.009	150	90	3	0.5	250	0.78707	0.710306	0.0767632	0.44731	0.748944	0.662681	0.0862631
0.009	150	90	3	0.5	500	0.88194	0.793872	0.0880677	0.541129	0.866125	0.746291	0.119834
0.009	150	90	3	0.5	750	0.914266	0.807799	0.106466	0.580703	0.911805	0.772283	0.139521
0.009	150	90	3	0.5	1000	0.93324	0.821727	0.111513	0.606492	0.932535	0.78424	0.148295
0.009	150	90	3	0.5	1250	0.93324	0.821727	0.111513	0.606492	0.940967	0.789155	0.151812
0.009	150	90	3	0.5	1500	0.93324	0.821727	0.111513	0.606492	0.941318	0.790563	0.150755
0.009	150	90	3	0.5	1750	0.93324	0.821727	0.111513	0.606492	0.941318	0.790563	0.150755
0.009	150	90	3	0.5	2000	0.93324	0.821727	0.111513	0.606492	0.941318	0.790563	0.150755
0.009	150	90	3	0.6	250	0.826423	0.746518	0.0799049	0.473099	0.802	0.687267	0.114733
0.009	150	90	3	0.6	500	0.900914	0.788301	0.112613	0.55847	0.897046	0.764559	0.132487
0.009	150	90	3	0.6	750	0.930429	0.805014	0.125415	0.606047	0.930076	0.788441	0.141635
0.009	150	90	3	0.6	1000	0.94097	0.821727	0.119243	0.62072	0.946765	0.798275	0.148489
0.009	150	90	3	0.6	1250	0.94097	0.821727	0.119243	0.62072	0.953091	0.805303	0.147788
0.009	150	90	3	0.6	1500	0.94097	0.821727	0.119243	0.62072	0.953091	0.805303	0.147788
0.009	150	90	3	0.6	1750	0.94097	0.821727	0.119243	0.62072	0.953091	0.805303	0.147788
0.009	150	90	3	0.6	2000	0.94097	0.821727	0.119243	0.62072	0.953091	0.805303	0.147788
0.009	150	90	2	0.4	250	0.725931	0.67688	0.0490509	0.417519	0.682358	0.619088	0.0632698
0.009	150	90	2	0.4	500	0.853127	0.768802	0.084325	0.489106	0.814474	0.704127	0.110348
0.009	150	90	2	0.4	750	0.891778	0.785515	0.106263	0.537128	0.876842	0.757534	0.119308
0.009	150	90	2	0.4	1000	0.914968	0.799443	0.115525	0.561583	0.908291	0.775095	0.133195
0.009	150	90	2	0.4	1250	0.926212	0.807799	0.118413	0.573588	0.918304	0.780709	0.137595
0.009	150	90	2	0.4	1500	0.926212	0.807799	0.118413	0.573588	0.919886	0.780007	0.139878
0.009	150	90	2	0.4	1750	0.926212	0.807799	0.118413	0.573588	0.919886	0.780007	0.139878
0.009	150	90	2	0.4	2000	0.926212	0.807799	0.118413	0.573588	0.919886	0.780007	0.139878
0.009	150	90	2	0.5	250	0.78215	0.704735	0.077415	0.435749	0.748593	0.661977	0.0866158
0.009	150	90	2	0.5	500	0.869993	0.785515	0.0844777	0.532681	0.861031	0.746284	0.114747
0.009	150	90	2	0.5	750	0.904427	0.805014	0.0994133	0.575367	0.905129	0.777205	0.127924
0.009	150	90	2	0.5	1000	0.914968	0.81337	0.101598	0.589151	0.927967	0.784939	0.143028
0.009	150	90	2	0.5	1250	0.914968	0.81337	0.101598	0.589151	0.93798	0.789857	0.148123
0.009	150	90	2	0.5	1500	0.914968	0.81337	0.101598	0.589151	0.939209	0.789157	0.150052
0.009	150	90	2	0.5	1750	0.914968	0.81337	0.101598	0.589151	0.939209	0.789157	0.150052
0.009	150	90	2	0.5	2000	0.914968	0.81337	0.101598	0.589151	0.939209	0.789157	0.150052
0.009	150	90	2	0.6	250	0.80253	0.743733	0.0587973	0.463317	0.792689	0.683052	0.109638
0.009	150	90	2	0.6	500	0.879831	0.777159	0.102673	0.54691	0.883167	0.766664	0.116503
0.009	150	90	2	0.6	750	0.910752	0.796657	0.114095	0.593597	0.921642	0.788441	0.133202
0.009	150	90	2	0.6	1000	0.921996	0.799443	0.122553	0.606936	0.940089	0.80109	0.138999
0.009	150	90	2	0.6	1250	0.921996	0.799443	0.122553	0.606936	0.944305	0.805315	0.13899
0.009	150	90	2	0.6	1500	0.921996	0.799443	0.122553	0.606936	0.944656	0.806019	0.138637
0.009	150	90	2	0.6	1750	0.921996	0.799443	0.122553	0.606936	0.944656	0.806019	0.138637
0.009	150	90	2	0.6	2000	0.921996	0.799443	0.122553	0.606936	0.944656	0.806019	0.138637
0.009	150	100	3	0.4	250	0.703443	0.654596	0.0488473	0.407737	0.664087	0.600828	0.0632594
0.009	150	100	3	0.4	500	0.83837	0.752089	0.0862805	0.475322	0.78285	0.685162	0.0976886
0.009	150	100	3	0.4	750	0.885453	0.788301	0.0971524	0.52112	0.84926	0.730843	0.118417
0.009	150	100	3	0.4	1000	0.900914	0.791086	0.109827	0.534904	0.890546	0.756133	0.134413
0.009	150	100	3	0.4	1250	0.900914	0.791086	0.109827	0.534904	0.90003	0.762464	0.137567
0.009	150	100	3	0.4	1500	0.900914	0.791086	0.109827	0.534904	0.90003	0.762464	0.137567
0.009	150	100	3	0.4	1750	0.900914	0.791086	0.109827	0.534904	0.90003	0.762464	0.137567
0.009	150	100	3	0.4	2000	0.900914	0.791086	0.109827	0.534904	0.90003	0.762464	0.137567
0.009	150	100	3	0.5	250	0.763879	0.696379	0.0675003	0.430414	0.716617	0.638767	0.07785
0.009	150	100	3	0.5	500	0.87702	0.766017	0.111004	0.515785	0.84715	0.723805	0.123345
0.009	150	100	3	0.5	750	0.907238	0.788301	0.118937	0.556692	0.899506	0.768063	0.131443
0.009	150	100	3	0.5	1000	0.926915	0.802228	0.124687	0.581592	0.922521	0.778611	0.143909
0.009	150	100	3	0.5	1250	0.926915	0.802228	0.124687	0.581592	0.931479	0.782827	0.148652
0.009	150	100	3	0.5	1500	0.926915	0.802228	0.124687	0.581592	0.932709	0.784235	0.148473
0.009	150	100	3	0.5	1750	0.926915	0.802228	0.124687	0.581592	0.932709	0.784235	0.148473
0.009	150	100	3	0.5	2000	0.926915	0.802228	0.124687	0.581592	0.932709	0.784235	0.148473
0.009	150	100	3	0.6	250	0.810963	0.738162	0.0728012	0.461538	0.767215	0.670405	0.0968102
0.009	150	100	3	0.6	500	0.891075	0.785515	0.10556	0.548688	0.881586	0.751925	0.129661
0.009	150	100	3	0.6	750	0.922699	0.799443	0.123256	0.592708	0.918656	0.780012	0.138643
0.009	150	100	3	0.6	1000	0.933942	0.810585	0.123357	0.601156	0.938683	0.790553	0.14813
0.009	150	100	3	0.6	1250	0.933942	0.810585	0.123357	0.601156	0.945535	0.793368	0.152167
0.009	150	100	3	0.6	1500	0.933942	0.810585	0.123357	0.601156	0.945535	0.794072	0.151463
0.009	150	100	3	0.6	1750	0.933942	0.810585	0.123357	0.601156	0.945535	0.794072	0.151463
0.009	150	100	3	0.6	2000	0.933942	0.810585	0.123357	0.601156	0.945535	0.794072	0.151463
0.009	150	100	2	0.4	250	0.700632	0.651811	0.0488219	0.408181	0.664087	0.600828	0.0632594
0.009	150	100	2	0.4	500	0.83837	0.749304	0.089066	0.476212	0.78285	0.685162	0.0976886
0.009	150	100	2	0.4	750	0.882642	0.788301	0.0943415	0.521565	0.84926	0.730843	0.118417
0.009	150	100	2	0.4	1000	0.906535	0.796657	0.109878	0.542908	0.890546	0.756133	0.134413
0.009	150	100	2	0.4	1250	0.915671	0.805014	0.110657	0.555803	0.90003	0.762464	0.137567
0.009	150	100	2	0.4	1500	0.915671	0.805014	0.110657	0.555803	0.90003	0.762464	0.137567
0.009	150	100	2	0.4	1750	0.915671	0.805014	0.110657	0.555803	0.90003	0.762464	0.137567
0.009	150	100	2	0.4	2000	0.915671	0.805014	0.110657	0.555803	0.90003	0.762464	0.137567
0.009	150	100	2	0.5	250	0.75896	0.696379	0.0625811	0.425078	0.717672	0.637361	0.0803107
0.009	150	100	2	0.5	500	0.867885	0.771588	0.096297	0.508226	0.844163	0.722409	0.121754
0.009	150	100	2	0.5	750	0.900211	0.785515	0.114696	0.549578	0.897047	0.769471	0.127576
0.009	150	100	2	0.5	1000	0.921293	0.805014	0.116279	0.580258	0.920412	0.780012	0.1404
0.009	150	100	2	0.5	1250	0.924807	0.805014	0.119793	0.580703	0.933061	0.782125	0.150936
0.009	150	100	2	0.5	1500	0.924807	0.805014	0.119793	0.580703	0.935521	0.783536	0.151985
0.009	150	100	2	0.5	1750	0.924807	0.805014	0.119793	0.580703	0.935521	0.783536	0.151985
0.009	150	100	2	0.5	2000	0.924807	0.805014	0.119793	0.580703	0.935521	0.783536	0.151985
0.009	150	100	2	0.6	250	0.796205	0.724234	0.0719712	0.450867	0.762824	0.668298	0.0945261
0.009	150	100	2	0.6	500	0.872804	0.779944	0.0928596	0.535794	0.872977	0.754732	0.118246
0.009	150	100	2	0.6	750	0.904427	0.796657	0.10777	0.582926	0.912331	0.78001	0.132321
0.009	150	100	2	0.6	1000	0.921293	0.802228	0.119065	0.594486	0.933237	0.790556	0.142681
0.009	150	100	2	0.6	1250	0.921293	0.802228	0.119065	0.594486	0.941318	0.795476	0.145842
0.009	150	100	2	0.6	1500	0.921293	0.802228	0.119065	0.594486	0.941669	0.795476	0.146193
0.009	150	100	2	0.6	1750	0.921293	0.802228	0.119065	0.594486	0.941669	0.795476	0.146193
0.009	150	100	2	0.6	2000	0.921293	0.802228	0.119065	0.594486	0.941669	0.795476	0.146193
0.009	150	125	3	0.4	250	0.64863	0.626741	0.0218887	0.36683	0.577297	0.5411	0.0361977
0.009	150	125	3	0.4	500	0.772312	0.715877	0.0564346	0.444642	0.694832	0.605738	0.0890943
0.009	150	125	3	0.4	750	0.842586	0.75766	0.0849259	0.486883	0.768447	0.664781	0.103666
0.009	150	125	3	0.4	1000	0.876318	0.777159	0.0991589	0.508671	0.810612	0.688681	0.121932
0.009	150	125	3	0.4	1250	0.902319	0.785515	0.116804	0.521565	0.836086	0.713986	0.122101
0.009	150	125	3	0.4	1500	0.902319	0.785515	0.116804	0.521565	0.852771	0.721715	0.131056
0.009	150	125	3	0.4	1750	0.902319	0.785515	0.116804	0.521565	0.855406	0.725933	0.129473
0.009	150	125	3	0.4	2000	0.902319	0.785515	0.116804	0.521565	0.855406	0.725933	0.129473
0.009	150	125	3	0.5	250	0.705552	0.643454	0.0620976	0.405069	0.663911	0.601525	0.0623863
0.009	150	125	3	0.5	500	0.837667	0.754875	0.0827922	0.470431	0.784783	0.685169	0.0996133
0.009	150	125	3	0.5	750	0.886156	0.785515	0.100641	0.526012	0.851192	0.731539	0.119652
0.009	150	125	3	0.5	1000	0.909346	0.793872	0.115475	0.549133	0.890547	0.755429	0.135118
0.009	150	125	3	0.5	1250	0.927618	0.807799	0.119818	0.563361	0.903896	0.761752	0.142144
0.009	150	125	3	0.5	1500	0.92832	0.805014	0.123307	0.566029	0.906005	0.761752	0.144253
0.009	150	125	3	0.5	1750	0.92832	0.805014	0.123307	0.566029	0.906005	0.761752	0.144253
0.009	150	125	3	0.5	2000	0.92832	0.805014	0.123307	0.566029	0.906005	0.761752	0.144253
0.009	150	125	3	0.6	250	0.747716	0.682451	0.0652648	0.421076	0.7059	0.629644	0.0762555
0.009	150	125	3	0.6	500	0.868587	0.760446	0.108142	0.498444	0.836256	0.717485	0.118771
0.009	150	125	3	0.6	750	0.903725	0.796657	0.107067	0.543797	0.894762	0.766664	0.128097
0.009	150	125	3	0.6	1000	0.930429	0.805014	0.125415	0.561583	0.917777	0.774396	0.143381
0.009	150	125	3	0.6	1250	0.936051	0.810585	0.125466	0.570031	0.928668	0.782132	0.146535
0.009	150	125	3	0.6	1500	0.936051	0.810585	0.125466	0.570031	0.933586	0.783543	0.150042
0.009	150	125	3	0.6	1750	0.936051	0.810585	0.125466	0.570031	0.933761	0.783543	0.150218
0.009	150	125	3	0.6	2000	0.936051	0.810585	0.125466	0.570031	0.933761	0.783543	0.150218
0.009	150	125	2	0.4	250	0.64863	0.626741	0.0218887	0.36683	0.577297	0.5411	0.0361977
0.009	150	125	2	0.4	500	0.772312	0.715877	0.0564346	0.444642	0.694832	0.605738	0.0890943
0.009	150	125	2	0.4	750	0.842586	0.75766	0.0849259	0.486883	0.768447	0.664781	0.103666
0.009	150	125	2	0.4	1000	0.876318	0.777159	0.0991589	0.508671	0.810612	0.688681	0.121932
0.009	150	125	2	0.4	1250	0.902319	0.785515	0.116804	0.521565	0.836086	0.713986	0.122101
0.009	150	125	2	0.4	1500	0.902319	0.785515	0.116804	0.521565	0.852771	0.721715	0.131056
0.009	150	125	2	0.4	1750	0.902319	0.785515	0.116804	0.521565	0.855406	0.725933	0.129473
0.009	150	125	2	0.4	2000	0.902319	0.785515	0.116804	0.521565	0.855406	0.725933	0.129473
0.009	150	125	2	0.5	250	0.704849	0.643454	0.0613949	0.405958	0.663911	0.601525	0.0623863
0.009	150	125	2	0.5	500	0.840478	0.754875	0.0856032	0.468653	0.784783	0.685169	0.0996133
0.009	150	125	2	0.5	750	0.884048	0.785515	0.0985325	0.526901	0.851192	0.731539	0.119652
0.009	150	125	2	0.5	1000	0.909346	0.799443	0.109904	0.549578	0.890547	0.755429	0.135118
0.009	150	125	2	0.5	1250	0.926915	0.805014	0.121901	0.563806	0.903896	0.761752	0.142144
0.009	150	125	2	0.5	1500	0.926915	0.807799	0.119116	0.564251	0.906005	0.761752	0.144253
0.009	150	125	2	0.5	1750	0.926915	0.807799	0.119116	0.564251	0.906005	0.761752	0.144253
0.009	150	125	2	0.5	2000	0.926915	0.807799	0.119116	0.564251	0.906005	0.761752	0.144253
0.009	150	125	2	0.6	250	0.7435	0.679666	0.0638339	0.420631	0.706427	0.629644	0.0767825
0.009	150	125	2	0.6	500	0.862966	0.763231	0.0997344	0.495331	0.834851	0.718891	0.11596
0.009	150	125	2	0.6	750	0.895994	0.793872	0.102123	0.542463	0.892302	0.76385	0.128452
0.009	150	125	2	0.6	1000	0.917077	0.799443	0.117634	0.562028	0.916899	0.775802	0.141097
0.009	150	125	2	0.6	1250	0.929023	0.807799	0.121224	0.572254	0.93025	0.787749	0.142501
0.009	150	125	2	0.6	1500	0.929023	0.807799	0.121224	0.572254	0.933939	0.789157	0.144781
0.009	150	125	2	0.6	1750	0.929023	0.807799	0.121224	0.572254	0.93429	0.789862	0.144428
0.009	150	125	2	0.6	2000	0.929023	0.807799	0.121224	0.572254	0.93429	0.789862	0.144428
0.009	150	150	3	0.4	250	0.57695	0.562674	0.014276	0.305469	0.530217	0.508769	0.0214471
0.009	150	150	3	0.4	500	0.690794	0.662953	0.0278415	0.391285	0.64494	0.58678	0.0581597
0.009	150	150	3	0.4	750	0.768096	0.724234	0.0438616	0.444197	0.714161	0.628947	0.0852131
0.009	150	150	3	0.4	1000	0.815882	0.732591	0.0832914	0.470431	0.752108	0.654947	0.0971611
0.009	150	150	3	0.4	1250	0.837667	0.75766	0.0800067	0.486883	0.78127	0.675325	0.105945
0.009	150	150	3	0.4	1500	0.846803	0.75766	0.0891424	0.497554	0.796731	0.686578	0.110153
0.009	150	150	3	0.4	1750	0.846803	0.75766	0.0891424	0.497554	0.802882	0.689387	0.113494
0.009	150	150	3	0.4	2000	0.846803	0.75766	0.0891424	0.497554	0.804288	0.689387	0.1149
0.009	150	150	3	0.5	250	0.66409	0.62117	0.04292	0.377501	0.588013	0.553047	0.0349662
0.009	150	150	3	0.5	500	0.784259	0.715877	0.0683812	0.456203	0.703616	0.622604	0.0810116
0.009	150	150	3	0.5	750	0.858749	0.763231	0.0955179	0.49711	0.777407	0.673912	0.103496
0.009	150	150	3	0.5	1000	0.888967	0.779944	0.109023	0.525122	0.817464	0.702745	0.114719
0.009	150	150	3	0.5	1250	0.907238	0.791086	0.116152	0.53357	0.848557	0.725933	0.122625
0.009	150	150	3	0.5	1500	0.908644	0.791086	0.117557	0.534015	0.869639	0.73999	0.129649
0.009	150	150	3	0.5	1750	0.908644	0.791086	0.117557	0.534015	0.879126	0.743506	0.13562
0.009	150	150	3	0.5	2000	0.908644	0.791086	0.117557	0.534015	0.880532	0.744208	0.136324
0.009	150	150	3	0.6	250	0.69993	0.64624	0.0536902	0.408181	0.660925	0.607153	0.0537716
0.009	150	150	3	0.6	500	0.841181	0.754875	0.086306	0.471321	0.786012	0.682355	0.103657
0.009	150	150	3	0.6	750	0.884048	0.78273	0.101318	0.519342	0.850312	0.730838	0.119475
0.009	150	150	3	0.6	1000	0.911455	0.799443	0.112012	0.537572	0.8916	0.756121	0.13548
0.009	150	150	3	0.6	1250	0.918482	0.805014	0.113468	0.543353	0.91321	0.764559	0.148651
0.009	150	150	3	0.6	1500	0.918482	0.805014	0.113468	0.543353	0.918657	0.762449	0.156208
0.009	150	150	3	0.6	1750	0.918482	0.805014	0.113468	0.543353	0.918657	0.762449	0.156208
0.009	150	150	3	0.6	2000	0.918482	0.805014	0.113468	0.543353	0.918657	0.762449	0.156208
0.009	150	150	2	0.4	250	0.57695	0.562674	0.014276	0.305469	0.530217	0.508769	0.0214471
0.009	150	150	2	0.4	500	0.690794	0.662953	0.0278415	0.391285	0.64494	0.58678	0.0581597
0.009	150	150	2	0.4	750	0.768096	0.724234	0.0438616	0.444197	0.714161	0.628947	0.0852131
0.009	150	150	2	0.4	1000	0.815882	0.732591	0.0832914	0.470431	0.752108	0.654947	0.0971611
0.009	150	150	2	0.4	1250	0.837667	0.75766	0.0800067	0.486883	0.78127	0.675325	0.105945
0.009	150	150	2	0.4	1500	0.846803	0.75766	0.0891424	0.497554	0.796731	0.686578	0.110153
0.009	150	150	2	0.4	1750	0.846803	0.75766	0.0891424	0.497554	0.802882	0.689387	0.113494
0.009	150	150	2	0.4	2000	0.846803	0.75766	0.0891424	0.497554	0.804288	0.689387	0.1149
0.009	150	150	2	0.5	250	0.66409	0.62117	0.04292	0.377501	0.588013	0.553047	0.0349662
0.009	150	150	2	0.5	500	0.784259	0.715877	0.0683812	0.456203	0.703616	0.622604	0.0810116
0.009	150	150	2	0.5	750	0.858749	0.763231	0.0955179	0.49711	0.777407	0.673912	0.103496
0.009	150	150	2	0.5	1000	0.888967	0.779944	0.109023	0.525122	0.817464	0.702745	0.114719
0.009	150	150	2	0.5	1250	0.907238	0.791086	0.116152	0.53357	0.848557	0.725933	0.122625
0.009	150	150	2	0.5	1500	0.908644	0.791086	0.117557	0.534015	0.869639	0.73999	0.129649
0.009	150	150	2	0.5	1750	0.908644	0.791086	0.117557	0.534015	0.879126	0.743506	0.13562
0.009	150	150	2	0.5	2000	0.908644	0.791086	0.117557	0.534015	0.880532	0.744208	0.136324
0.009	150	150	2	0.6	250	0.69993	0.649025	0.0509047	0.406847	0.660925	0.607153	0.0537716
0.009	150	150	2	0.6	500	0.841181	0.754875	0.086306	0.469987	0.786012	0.682355	0.103657
0.009	150	150	2	0.6	750	0.884048	0.779944	0.104103	0.517563	0.850312	0.730838	0.119475
0.009	150	150	2	0.6	1000	0.907941	0.796657	0.111284	0.540685	0.8916	0.756121	0.13548
0.009	150	150	2	0.6	1250	0.915671	0.805014	0.110657	0.544687	0.91321	0.764559	0.148651
0.009	150	150	2	0.6	1500	0.915671	0.805014	0.110657	0.544687	0.918657	0.762449	0.156208
0.009	150	150	2	0.6	1750	0.915671	0.805014	0.110657	0.544687	0.918657	0.762449	0.156208
0.009	150	150	2	0.6	2000	0.915671	0.805014	0.110657	0.544687	0.918657	0.762449	0.156208
0.009	160	50	3	0.4	250	0.815179	0.749304	0.0658756	0.510894	0.795677	0.699901	0.0957758
0.009	160	50	3	0.4	500	0.893183	0.796657	0.096526	0.601156	0.892828	0.76595	0.126878
0.009	160	50	3	0.4	750	0.923401	0.81337	0.110031	0.630502	0.926913	0.796165	0.130748
0.009	160	50	3	0.4	1000	0.931131	0.81337	0.117761	0.636283	0.942725	0.802493	0.140232
0.009	160	50	3	0.4	1250	0.931131	0.81337	0.117761	0.636283	0.946063	0.803894	0.142168
0.009	160	50	3	0.4	1500	0.931131	0.81337	0.117761	0.636283	0.946063	0.803894	0.142168
0.009	160	50	3	0.4	1750	0.931131	0.81337	0.117761	0.636283	0.946063	0.803894	0.142168
0.009	160	50	3	0.4	2000	0.931131	0.81337	0.117761	0.636283	0.946063	0.803894	0.142168
0.009	160	50	3	0.5	250	0.8461	0.763231	0.0828686	0.571365	0.8338	0.722382	0.111418
0.009	160	50	3	0.5	500	0.908644	0.791086	0.117557	0.626056	0.912682	0.773684	0.138998
0.009	160	50	3	0.5	750	0.935348	0.818942	0.116406	0.655402	0.941494	0.796857	0.144638
0.009	160	50	3	0.5	1000	0.935348	0.818942	0.116406	0.655402	0.955199	0.808804	0.146395
0.009	160	50	3	0.5	1250	0.935348	0.818942	0.116406	0.655402	0.956956	0.810215	0.146741
0.009	160	50	3	0.5	1500	0.935348	0.818942	0.116406	0.655402	0.956956	0.810215	0.146741
0.009	160	50	3	0.5	1750	0.935348	0.818942	0.116406	0.655402	0.956956	0.810215	0.146741
0.009	160	50	3	0.5	2000	0.935348	0.818942	0.116406	0.655402	0.956956	0.810215	0.146741
0.009	160	50	3	0.6	250	0.855938	0.766017	0.0899214	0.585149	0.858747	0.730813	0.127934
0.009	160	50	3	0.6	500	0.922699	0.796657	0.126041	0.635838	0.92744	0.783514	0.143926
0.009	160	50	3	0.6	750	0.942375	0.807799	0.134576	0.661183	0.950806	0.797564	0.153242
0.009	160	50	3	0.6	1000	0.942375	0.807799	0.134576	0.661183	0.957657	0.808115	0.149543
0.009	160	50	3	0.6	1250	0.942375	0.807799	0.134576	0.661183	0.957481	0.809523	0.147958
0.009	160	50	3	0.6	1500	0.942375	0.807799	0.134576	0.661183	0.957481	0.809523	0.147958
0.009	160	50	3	0.6	1750	0.942375	0.807799	0.134576	0.661183	0.957481	0.809523	0.147958
0.009	160	50	3	0.6	2000	0.942375	0.807799	0.134576	0.661183	0.957481	0.809523	0.147958
0.009	160	50	2	0.4	250	0.798313	0.746518	0.0517953	0.495331	0.789351	0.698495	0.0908563
0.009	160	50	2	0.4	500	0.878426	0.785515	0.0929105	0.598488	0.882289	0.763845	0.118444
0.009	160	50	2	0.4	750	0.910752	0.802228	0.108524	0.629169	0.920061	0.78914	0.130921
0.009	160	50	2	0.4	1000	0.921996	0.805014	0.116982	0.634949	0.937981	0.800383	0.137598
0.009	160	50	2	0.4	1250	0.921996	0.805014	0.116982	0.634949	0.940968	0.803195	0.137773
0.009	160	50	2	0.4	1500	0.921996	0.805014	0.116982	0.634949	0.940968	0.803195	0.137773
0.009	160	50	2	0.4	1750	0.921996	0.805014	0.116982	0.634949	0.940968	0.803195	0.137773
0.009	160	50	2	0.4	2000	0.921996	0.805014	0.116982	0.634949	0.940968	0.803195	0.137773
0.009	160	50	2	0.5	250	0.815179	0.749304	0.0658756	0.548244	0.81799	0.712543	0.105447
0.009	160	50	2	0.5	500	0.892481	0.788301	0.10418	0.614051	0.89529	0.765953	0.129337
0.009	160	50	2	0.5	750	0.919185	0.805014	0.114171	0.642952	0.931831	0.789834	0.141997
0.009	160	50	2	0.5	1000	0.925509	0.805014	0.120496	0.650511	0.946414	0.801087	0.145327
0.009	160	50	2	0.5	1250	0.925509	0.805014	0.120496	0.650511	0.9494	0.806711	0.142689
0.009	160	50	2	0.5	1500	0.925509	0.805014	0.120496	0.650511	0.9494	0.806711	0.142689
0.009	160	50	2	0.5	1750	0.925509	0.805014	0.120496	0.650511	0.9494	0.806711	0.142689
0.009	160	50	2	0.5	2000	0.925509	0.805014	0.120496	0.650511	0.9494	0.806711	0.142689
0.009	160	50	2	0.6	250	0.826423	0.760446	0.0659774	0.564695	0.836788	0.723798	0.11299
0.009	160	50	2	0.6	500	0.891075	0.788301	0.102774	0.621165	0.905127	0.777195	0.127932
0.009	160	50	2	0.6	750	0.922699	0.799443	0.123256	0.653624	0.935345	0.798975	0.136371
0.009	160	50	2	0.6	1000	0.929023	0.802228	0.126795	0.660738	0.949752	0.805997	0.143755
0.009	160	50	2	0.6	1250	0.929023	0.802228	0.126795	0.660738	0.951332	0.809516	0.141816
0.009	160	50	2	0.6	1500	0.929023	0.802228	0.126795	0.660738	0.951332	0.809516	0.141816
0.009	160	50	2	0.6	1750	0.929023	0.802228	0.126795	0.660738	0.951332	0.809516	0.141816
0.009	160	50	2	0.6	2000	0.929023	0.802228	0.126795	0.660738	0.951332	0.809516	0.141816
0.009	160	60	3	0.4	250	0.80253	0.740947	0.0615828	0.460649	0.770905	0.67743	0.0934745
0.009	160	60	3	0.4	500	0.886859	0.785515	0.101343	0.550022	0.884573	0.759624	0.124948
0.009	160	60	3	0.4	750	0.917077	0.802228	0.114848	0.601156	0.920939	0.794762	0.126178
0.009	160	60	3	0.4	1000	0.92832	0.81337	0.11495	0.610938	0.937805	0.803897	0.133909
0.009	160	60	3	0.4	1250	0.92832	0.81337	0.11495	0.610938	0.939912	0.806007	0.133905
0.009	160	60	3	0.4	1500	0.92832	0.81337	0.11495	0.610938	0.939912	0.806007	0.133905
0.009	160	60	3	0.4	1750	0.92832	0.81337	0.11495	0.610938	0.939912	0.806007	0.133905
0.009	160	60	3	0.4	2000	0.92832	0.81337	0.11495	0.610938	0.939912	0.806007	0.133905
0.009	160	60	3	0.5	250	0.834856	0.752089	0.0827668	0.532681	0.821853	0.717462	0.104391
0.009	160	60	3	0.5	500	0.905833	0.799443	0.10639	0.613606	0.906531	0.768068	0.138463
0.009	160	60	3	0.5	750	0.931131	0.810585	0.120546	0.642952	0.936576	0.796158	0.140418
0.009	160	60	3	0.5	1000	0.931131	0.810585	0.120546	0.642952	0.951685	0.803889	0.147796
0.009	160	60	3	0.5	1250	0.931131	0.810585	0.120546	0.642952	0.953266	0.804594	0.148672
0.009	160	60	3	0.5	1500	0.931131	0.810585	0.120546	0.642952	0.953266	0.804594	0.148672
0.009	160	60	3	0.5	1750	0.931131	0.810585	0.120546	0.642952	0.953266	0.804594	0.148672
0.009	160	60	3	0.5	2000	0.931131	0.810585	0.120546	0.642952	0.953266	0.804594	0.148672
0.009	160	60	3	0.6	250	0.851722	0.766017	0.085705	0.582926	0.848911	0.724495	0.124416
0.009	160	60	3	0.6	500	0.916374	0.799443	0.116931	0.633615	0.920939	0.779298	0.141641
0.009	160	60	3	0.6	750	0.942375	0.81337	0.129005	0.660738	0.946589	0.796867	0.149722
0.009	160	60	3	0.6	1000	0.943078	0.818942	0.124137	0.662961	0.95801	0.804596	0.153414
0.009	160	60	3	0.6	1250	0.943078	0.818942	0.124137	0.662961	0.959064	0.803894	0.15517
0.009	160	60	3	0.6	1500	0.943078	0.818942	0.124137	0.662961	0.959064	0.803894	0.15517
0.009	160	60	3	0.6	1750	0.943078	0.818942	0.124137	0.662961	0.959064	0.803894	0.15517
0.009	160	60	3	0.6	2000	0.943078	0.818942	0.124137	0.662961	0.959064	0.803894	0.15517
0.009	160	60	2	0.4	250	0.790583	0.740947	0.0496362	0.454869	0.764931	0.678831	0.0861002
0.009	160	60	2	0.4	500	0.877723	0.777159	0.100564	0.544242	0.874032	0.76103	0.113002
0.009	160	60	2	0.4	750	0.907941	0.796657	0.111284	0.591374	0.915669	0.78914	0.126529
0.009	160	60	2	0.4	1000	0.930429	0.816156	0.114273	0.614051	0.934819	0.798982	0.135837
0.009	160	60	2	0.4	1250	0.931131	0.821727	0.109404	0.615829	0.941143	0.805308	0.135835
0.009	160	60	2	0.4	1500	0.931131	0.821727	0.109404	0.615829	0.941143	0.805308	0.135835
0.009	160	60	2	0.4	1750	0.931131	0.821727	0.109404	0.615829	0.941143	0.805308	0.135835
0.009	160	60	2	0.4	2000	0.931131	0.821727	0.109404	0.615829	0.941143	0.805308	0.135835
0.009	160	60	2	0.5	250	0.812368	0.740947	0.0714212	0.51534	0.80938	0.711829	0.097552
0.009	160	60	2	0.5	500	0.888967	0.785515	0.103452	0.603824	0.889667	0.765957	0.12371
0.009	160	60	2	0.5	750	0.916374	0.802228	0.114145	0.637172	0.925506	0.790536	0.13497
0.009	160	60	2	0.5	1000	0.922699	0.805014	0.117685	0.640729	0.945184	0.802486	0.142698
0.009	160	60	2	0.5	1250	0.922699	0.805014	0.117685	0.640729	0.948697	0.802486	0.146211
0.009	160	60	2	0.5	1500	0.922699	0.805014	0.117685	0.640729	0.948697	0.802486	0.146211
0.009	160	60	2	0.5	1750	0.922699	0.805014	0.117685	0.640729	0.948697	0.802486	0.146211
0.009	160	60	2	0.5	2000	0.922699	0.805014	0.117685	0.640729	0.948697	0.802486	0.146211
0.009	160	60	2	0.6	250	0.822909	0.752089	0.0708202	0.562472	0.828179	0.718169	0.11001
0.009	160	60	2	0.6	500	0.888967	0.788301	0.100666	0.622499	0.89933	0.772985	0.126345
0.009	160	60	2	0.6	750	0.921996	0.805014	0.116982	0.651845	0.934115	0.794762	0.139353
0.009	160	60	2	0.6	1000	0.926212	0.810585	0.115627	0.65807	0.949401	0.805303	0.144098
0.009	160	60	2	0.6	1250	0.926212	0.810585	0.115627	0.65807	0.952036	0.805303	0.146733
0.009	160	60	2	0.6	1500	0.926212	0.810585	0.115627	0.65807	0.952036	0.805303	0.146733
0.009	160	60	2	0.6	1750	0.926212	0.810585	0.115627	0.65807	0.952036	0.805303	0.146733
0.009	160	60	2	0.6	2000	0.926212	0.810585	0.115627	0.65807	0.952036	0.805303	0.146733
0.009	160	70	3	0.4	250	0.789178	0.724234	0.0649438	0.446865	0.744728	0.659157	0.0855703
0.009	160	70	3	0.4	500	0.881237	0.779944	0.101293	0.535794	0.868762	0.750492	0.11827
0.009	160	70	3	0.4	750	0.910752	0.802228	0.108524	0.58337	0.910574	0.780015	0.13056
0.009	160	70	3	0.4	1000	0.921996	0.802228	0.119767	0.593597	0.931481	0.791959	0.139521
0.009	160	70	3	0.4	1250	0.921996	0.802228	0.119767	0.593597	0.934818	0.798989	0.135829
0.009	160	70	3	0.4	1500	0.921996	0.802228	0.119767	0.593597	0.934994	0.798989	0.136004
0.009	160	70	3	0.4	1750	0.921996	0.802228	0.119767	0.593597	0.934994	0.798989	0.136004
0.009	160	70	3	0.4	2000	0.921996	0.802228	0.119767	0.593597	0.934994	0.798989	0.136004
0.009	160	70	3	0.5	250	0.829234	0.754875	0.0743594	0.500667	0.807446	0.701315	0.106132
0.009	160	70	3	0.5	500	0.8974	0.788301	0.109099	0.572254	0.89968	0.769471	0.130209
0.009	160	70	3	0.5	750	0.925509	0.807799	0.11771	0.618497	0.931833	0.790544	0.141289
0.009	160	70	3	0.5	1000	0.933942	0.807799	0.126143	0.624722	0.948171	0.799674	0.148497
0.009	160	70	3	0.5	1250	0.933942	0.807799	0.126143	0.624722	0.952739	0.803894	0.148845
0.009	160	70	3	0.5	1500	0.933942	0.807799	0.126143	0.624722	0.952739	0.803894	0.148845
0.009	160	70	3	0.5	1750	0.933942	0.807799	0.126143	0.624722	0.952739	0.803894	0.148845
0.009	160	70	3	0.5	2000	0.933942	0.807799	0.126143	0.624722	0.952739	0.803894	0.148845
0.009	160	70	3	0.6	250	0.842586	0.752089	0.0904969	0.538462	0.842584	0.720269	0.122315
0.009	160	70	3	0.6	500	0.910752	0.799443	0.111309	0.620276	0.914263	0.778601	0.135661
0.009	160	70	3	0.6	750	0.938862	0.818942	0.11992	0.638061	0.944129	0.796859	0.14727
0.009	160	70	3	0.6	1000	0.943781	0.818942	0.124839	0.642952	0.954495	0.805308	0.149187
0.009	160	70	3	0.6	1250	0.943781	0.818942	0.124839	0.642952	0.956252	0.804606	0.151646
0.009	160	70	3	0.6	1500	0.943781	0.818942	0.124839	0.642952	0.956252	0.804606	0.151646
0.009	160	70	3	0.6	1750	0.943781	0.818942	0.124839	0.642952	0.956252	0.804606	0.151646
0.009	160	70	3	0.6	2000	0.943781	0.818942	0.124839	0.642952	0.956252	0.804606	0.151646
0.009	160	70	2	0.4	250	0.779339	0.718663	0.0606765	0.441085	0.743147	0.657751	0.0853958
0.009	160	70	2	0.4	500	0.873507	0.779944	0.0935624	0.533126	0.865072	0.747687	0.117385
0.009	160	70	2	0.4	750	0.902319	0.793872	0.108447	0.575367	0.906007	0.782123	0.123884
0.009	160	70	2	0.4	1000	0.915671	0.802228	0.113443	0.586928	0.928495	0.791258	0.137237
0.009	160	70	2	0.4	1250	0.915671	0.802228	0.113443	0.586928	0.934818	0.796887	0.137931
0.009	160	70	2	0.4	1500	0.915671	0.802228	0.113443	0.586928	0.935344	0.796182	0.139162
0.009	160	70	2	0.4	1750	0.915671	0.802228	0.113443	0.586928	0.935344	0.796182	0.139162
0.009	160	70	2	0.4	2000	0.915671	0.802228	0.113443	0.586928	0.935344	0.796182	0.139162
0.009	160	70	2	0.5	250	0.803233	0.743733	0.0595	0.479324	0.798311	0.697796	0.100515
0.009	160	70	2	0.5	500	0.881237	0.788301	0.092936	0.558915	0.885803	0.764554	0.121249
0.009	160	70	2	0.5	750	0.911455	0.799443	0.112012	0.604269	0.921993	0.788433	0.13356
0.009	160	70	2	0.5	1000	0.919185	0.805014	0.114171	0.612272	0.93921	0.796168	0.143043
0.009	160	70	2	0.5	1250	0.919185	0.805014	0.114171	0.612272	0.942371	0.799684	0.142687
0.009	160	70	2	0.5	1500	0.919185	0.805014	0.114171	0.612272	0.942371	0.799684	0.142687
0.009	160	70	2	0.5	1750	0.919185	0.805014	0.114171	0.612272	0.942371	0.799684	0.142687
0.009	160	70	2	0.5	2000	0.919185	0.805014	0.114171	0.612272	0.942371	0.799684	0.142687
0.009	160	70	2	0.6	250	0.820801	0.746518	0.074283	0.525122	0.823084	0.716054	0.10703
0.009	160	70	2	0.6	500	0.888967	0.78273	0.106237	0.605602	0.894762	0.768769	0.125993
0.009	160	70	2	0.6	750	0.919888	0.805014	0.114874	0.629169	0.930251	0.792646	0.137604
0.009	160	70	2	0.6	1000	0.923401	0.807799	0.115602	0.631392	0.944305	0.795461	0.148844
0.009	160	70	2	0.6	1250	0.923401	0.807799	0.115602	0.631392	0.948344	0.801796	0.146548
0.009	160	70	2	0.6	1500	0.923401	0.807799	0.115602	0.631392	0.948344	0.801796	0.146548
0.009	160	70	2	0.6	1750	0.923401	0.807799	0.115602	0.631392	0.948344	0.801796	0.146548
0.009	160	70	2	0.6	2000	0.923401	0.807799	0.115602	0.631392	0.948344	0.801796	0.146548
0.009	160	80	3	0.4	250	0.765285	0.696379	0.0689058	0.427746	0.714685	0.637361	0.0773235
0.009	160	80	3	0.4	500	0.872804	0.766017	0.106787	0.507337	0.850137	0.737161	0.112976
0.009	160	80	3	0.4	750	0.903725	0.793872	0.109853	0.564251	0.897397	0.77791	0.119488
0.009	160	80	3	0.4	1000	0.925509	0.807799	0.11771	0.58337	0.921291	0.787042	0.134249
0.009	160	80	3	0.4	1250	0.925509	0.807799	0.11771	0.58337	0.930955	0.787744	0.143211
0.009	160	80	3	0.4	1500	0.925509	0.807799	0.11771	0.58337	0.931306	0.789148	0.142159
0.009	160	80	3	0.4	1750	0.925509	0.807799	0.11771	0.58337	0.931306	0.789148	0.142159
0.009	160	80	3	0.4	2000	0.925509	0.807799	0.11771	0.58337	0.931306	0.789148	0.142159
0.009	160	80	3	0.5	250	0.813774	0.738162	0.0756122	0.47221	0.77969	0.687971	0.0917182
0.009	160	80	3	0.5	500	0.888967	0.796657	0.0923096	0.55269	0.888439	0.76315	0.125288
0.009	160	80	3	0.5	750	0.921996	0.807799	0.114196	0.594931	0.92498	0.784225	0.140755
0.009	160	80	3	0.5	1000	0.930429	0.81337	0.117058	0.598933	0.941318	0.796175	0.145143
0.009	160	80	3	0.5	1250	0.930429	0.81337	0.117058	0.598933	0.948698	0.797576	0.151122
0.009	160	80	3	0.5	1500	0.930429	0.81337	0.117058	0.598933	0.948698	0.797576	0.151122
0.009	160	80	3	0.5	1750	0.930429	0.81337	0.117058	0.598933	0.948698	0.797576	0.151122
0.009	160	80	3	0.5	2000	0.930429	0.81337	0.117058	0.598933	0.948698	0.797576	0.151122
0.009	160	80	3	0.6	250	0.834153	0.754875	0.0792785	0.49711	0.831164	0.713963	0.117201
0.009	160	80	3	0.6	500	0.903022	0.793872	0.10915	0.58426	0.90952	0.77509	0.134429
0.009	160	80	3	0.6	750	0.935348	0.816156	0.119192	0.618052	0.939738	0.793353	0.146385
0.009	160	80	3	0.6	1000	0.943078	0.824513	0.118565	0.627835	0.949225	0.809518	0.139707
0.009	160	80	3	0.6	1250	0.943078	0.824513	0.118565	0.627835	0.949927	0.809516	0.140412
0.009	160	80	3	0.6	1500	0.943078	0.824513	0.118565	0.627835	0.949927	0.809516	0.140412
0.009	160	80	3	0.6	1750	0.943078	0.824513	0.118565	0.627835	0.949927	0.809516	0.140412
0.009	160	80	3	0.6	2000	0.943078	0.824513	0.118565	0.627835	0.949927	0.809516	0.140412
0.009	160	80	2	0.4	250	0.757554	0.699164	0.0583901	0.426412	0.71363	0.638068	0.0755623
0.009	160	80	2	0.4	500	0.867885	0.768802	0.0990825	0.508671	0.846799	0.733652	0.113147
0.009	160	80	2	0.4	750	0.896697	0.78273	0.113967	0.559804	0.894411	0.775093	0.119318
0.009	160	80	2	0.4	1000	0.923401	0.802228	0.121173	0.587817	0.91971	0.784935	0.134775
0.009	160	80	2	0.4	1250	0.931131	0.816156	0.114975	0.598933	0.934292	0.791263	0.143029
0.009	160	80	2	0.4	1500	0.931131	0.816156	0.114975	0.598933	0.936224	0.794776	0.141448
0.009	160	80	2	0.4	1750	0.931131	0.816156	0.114975	0.598933	0.936224	0.794776	0.141448
0.009	160	80	2	0.4	2000	0.931131	0.816156	0.114975	0.598933	0.936224	0.794776	0.141448
0.009	160	80	2	0.5	250	0.796908	0.732591	0.0643174	0.457092	0.77477	0.676721	0.0980487
0.009	160	80	2	0.5	500	0.877723	0.785515	0.0922078	0.536683	0.87702	0.760334	0.116686
0.009	160	80	2	0.5	750	0.907941	0.802228	0.105713	0.587817	0.915668	0.780714	0.134954
0.009	160	80	2	0.5	1000	0.917077	0.805014	0.112063	0.596265	0.934995	0.792659	0.142336
0.009	160	80	2	0.5	1250	0.917077	0.805014	0.112063	0.596265	0.940266	0.799689	0.140577
0.009	160	80	2	0.5	1500	0.917077	0.805014	0.112063	0.596265	0.940266	0.801097	0.139169
0.009	160	80	2	0.5	1750	0.917077	0.805014	0.112063	0.596265	0.940266	0.801097	0.139169
0.009	160	80	2	0.5	2000	0.917077	0.805014	0.112063	0.596265	0.940266	0.801097	0.139169
0.009	160	80	2	0.6	250	0.812368	0.746518	0.0658501	0.49044	0.81588	0.704821	0.111059
0.009	160	80	2	0.6	500	0.884048	0.785515	0.0985325	0.574033	0.891249	0.770887	0.120362
0.009	160	80	2	0.6	750	0.915671	0.796657	0.119014	0.610938	0.927264	0.791245	0.136019
0.009	160	80	2	0.6	1000	0.925509	0.802228	0.123281	0.62072	0.944482	0.800388	0.144094
0.009	160	80	2	0.6	1250	0.925509	0.802228	0.123281	0.62072	0.950981	0.804601	0.14638
0.009	160	80	2	0.6	1500	0.925509	0.802228	0.123281	0.62072	0.950981	0.806714	0.144268
0.009	160	80	2	0.6	1750	0.925509	0.802228	0.123281	0.62072	0.950981	0.806714	0.144268
0.009	160	80	2	0.6	2000	0.925509	0.802228	0.123281	0.62072	0.950981	0.806714	0.144268
0.009	160	90	3	0.4	250	0.73085	0.674095	0.0567556	0.417074	0.682182	0.619792	0.0623898
0.009	160	90	3	0.4	500	0.859452	0.768802	0.0906496	0.487772	0.814298	0.704127	0.110172
0.009	160	90	3	0.4	750	0.895994	0.788301	0.107694	0.532681	0.87649	0.755424	0.121067
0.009	160	90	3	0.4	1000	0.910049	0.793872	0.116177	0.550022	0.907939	0.774393	0.133546
0.009	160	90	3	0.4	1250	0.910049	0.793872	0.116177	0.550022	0.917777	0.780007	0.137769
0.009	160	90	3	0.4	1500	0.910049	0.793872	0.116177	0.550022	0.917777	0.780007	0.137769
0.009	160	90	3	0.4	1750	0.910049	0.793872	0.116177	0.550022	0.917777	0.780007	0.137769
0.009	160	90	3	0.4	2000	0.910049	0.793872	0.116177	0.550022	0.917777	0.780007	0.137769
0.009	160	90	3	0.5	250	0.78707	0.710306	0.0767632	0.44731	0.748944	0.662681	0.0862631
0.009	160	90	3	0.5	500	0.88194	0.793872	0.0880677	0.541129	0.866125	0.746291	0.119834
0.009	160	90	3	0.5	750	0.914266	0.807799	0.106466	0.580703	0.911805	0.772283	0.139521
0.009	160	90	3	0.5	1000	0.93324	0.821727	0.111513	0.606492	0.932535	0.78424	0.148295
0.009	160	90	3	0.5	1250	0.93324	0.821727	0.111513	0.606492	0.940967	0.789155	0.151812
0.009	160	90	3	0.5	1500	0.93324	0.821727	0.111513	0.606492	0.941318	0.790563	0.150755
0.009	160	90	3	0.5	1750	0.93324	0.821727	0.111513	0.606492	0.941318	0.790563	0.150755
0.009	160	90	3	0.5	2000	0.93324	0.821727	0.111513	0.606492	0.941318	0.790563	0.150755
0.009	160	90	3	0.6	250	0.826423	0.746518	0.0799049	0.473099	0.802	0.687267	0.114733
0.009	160	90	3	0.6	500	0.900914	0.788301	0.112613	0.55847	0.897046	0.764559	0.132487
0.009	160	90	3	0.6	750	0.930429	0.805014	0.125415	0.606047	0.930076	0.788441	0.141635
0.009	160	90	3	0.6	1000	0.94097	0.821727	0.119243	0.62072	0.946765	0.798275	0.148489
0.009	160	90	3	0.6	1250	0.94097	0.821727	0.119243	0.62072	0.953091	0.805303	0.147788
0.009	160	90	3	0.6	1500	0.94097	0.821727	0.119243	0.62072	0.953091	0.805303	0.147788
0.009	160	90	3	0.6	1750	0.94097	0.821727	0.119243	0.62072	0.953091	0.805303	0.147788
0.009	160	90	3	0.6	2000	0.94097	0.821727	0.119243	0.62072	0.953091	0.805303	0.147788
0.009	160	90	2	0.4	250	0.725931	0.67688	0.0490509	0.417519	0.682358	0.619088	0.0632698
0.009	160	90	2	0.4	500	0.853127	0.768802	0.084325	0.489106	0.814474	0.704127	0.110348
0.009	160	90	2	0.4	750	0.891778	0.785515	0.106263	0.537128	0.876842	0.757534	0.119308
0.009	160	90	2	0.4	1000	0.914968	0.799443	0.115525	0.561583	0.908291	0.775095	0.133195
0.009	160	90	2	0.4	1250	0.926212	0.807799	0.118413	0.573588	0.918304	0.780709	0.137595
0.009	160	90	2	0.4	1500	0.926212	0.807799	0.118413	0.573588	0.919886	0.780007	0.139878
0.009	160	90	2	0.4	1750	0.926212	0.807799	0.118413	0.573588	0.919886	0.780007	0.139878
0.009	160	90	2	0.4	2000	0.926212	0.807799	0.118413	0.573588	0.919886	0.780007	0.139878
0.009	160	90	2	0.5	250	0.78215	0.704735	0.077415	0.435749	0.748593	0.661977	0.0866158
0.009	160	90	2	0.5	500	0.869993	0.785515	0.0844777	0.532681	0.861031	0.746284	0.114747
0.009	160	90	2	0.5	750	0.904427	0.805014	0.0994133	0.575367	0.905129	0.777205	0.127924
0.009	160	90	2	0.5	1000	0.914968	0.81337	0.101598	0.589151	0.927967	0.784939	0.143028
0.009	160	90	2	0.5	1250	0.914968	0.81337	0.101598	0.589151	0.93798	0.789857	0.148123
0.009	160	90	2	0.5	1500	0.914968	0.81337	0.101598	0.589151	0.939209	0.789157	0.150052
0.009	160	90	2	0.5	1750	0.914968	0.81337	0.101598	0.589151	0.939209	0.789157	0.150052
0.009	160	90	2	0.5	2000	0.914968	0.81337	0.101598	0.589151	0.939209	0.789157	0.150052
0.009	160	90	2	0.6	250	0.80253	0.743733	0.0587973	0.463317	0.792689	0.683052	0.109638
0.009	160	90	2	0.6	500	0.879831	0.777159	0.102673	0.54691	0.883167	0.766664	0.116503
0.009	160	90	2	0.6	750	0.910752	0.796657	0.114095	0.593597	0.921642	0.788441	0.133202
0.009	160	90	2	0.6	1000	0.921996	0.799443	0.122553	0.606936	0.940089	0.80109	0.138999
0.009	160	90	2	0.6	1250	0.921996	0.799443	0.122553	0.606936	0.944305	0.805315	0.13899
0.009	160	90	2	0.6	1500	0.921996	0.799443	0.122553	0.606936	0.944656	0.806019	0.138637
0.009	160	90	2	0.6	1750	0.921996	0.799443	0.122553	0.606936	0.944656	0.806019	0.138637
0.009	160	90	2	0.6	2000	0.921996	0.799443	0.122553	0.606936	0.944656	0.806019	0.138637
0.009	160	100	3	0.4	250	0.703443	0.654596	0.0488473	0.407737	0.664087	0.600828	0.0632594
0.009	160	100	3	0.4	500	0.83837	0.752089	0.0862805	0.475322	0.78285	0.685162	0.0976886
0.009	160	100	3	0.4	750	0.885453	0.788301	0.0971524	0.52112	0.84926	0.730843	0.118417
0.009	160	100	3	0.4	1000	0.900914	0.791086	0.109827	0.534904	0.890546	0.756133	0.134413
0.009	160	100	3	0.4	1250	0.900914	0.791086	0.109827	0.534904	0.90003	0.762464	0.137567
0.009	160	100	3	0.4	1500	0.900914	0.791086	0.109827	0.534904	0.90003	0.762464	0.137567
0.009	160	100	3	0.4	1750	0.900914	0.791086	0.109827	0.534904	0.90003	0.762464	0.137567
0.009	160	100	3	0.4	2000	0.900914	0.791086	0.109827	0.534904	0.90003	0.762464	0.137567
0.009	160	100	3	0.5	250	0.763879	0.696379	0.0675003	0.430414	0.716617	0.638767	0.07785
0.009	160	100	3	0.5	500	0.87702	0.766017	0.111004	0.515785	0.84715	0.723805	0.123345
0.009	160	100	3	0.5	750	0.907238	0.788301	0.118937	0.556692	0.899506	0.768063	0.131443
0.009	160	100	3	0.5	1000	0.926915	0.802228	0.124687	0.581592	0.922521	0.778611	0.143909
0.009	160	100	3	0.5	1250	0.926915	0.802228	0.124687	0.581592	0.931479	0.782827	0.148652
0.009	160	100	3	0.5	1500	0.926915	0.802228	0.124687	0.581592	0.932709	0.784235	0.148473
0.009	160	100	3	0.5	1750	0.926915	0.802228	0.124687	0.581592	0.932709	0.784235	0.148473
0.009	160	100	3	0.5	2000	0.926915	0.802228	0.124687	0.581592	0.932709	0.784235	0.148473
0.009	160	100	3	0.6	250	0.810963	0.738162	0.0728012	0.461538	0.767215	0.670405	0.0968102
0.009	160	100	3	0.6	500	0.891075	0.785515	0.10556	0.548688	0.881586	0.751925	0.129661
0.009	160	100	3	0.6	750	0.922699	0.799443	0.123256	0.592708	0.918656	0.780012	0.138643
0.009	160	100	3	0.6	1000	0.933942	0.810585	0.123357	0.601156	0.938683	0.790553	0.14813
0.009	160	100	3	0.6	1250	0.933942	0.810585	0.123357	0.601156	0.945535	0.793368	0.152167
0.009	160	100	3	0.6	1500	0.933942	0.810585	0.123357	0.601156	0.945535	0.794072	0.151463
0.009	160	100	3	0.6	1750	0.933942	0.810585	0.123357	0.601156	0.945535	0.794072	0.151463
0.009	160	100	3	0.6	2000	0.933942	0.810585	0.123357	0.601156	0.945535	0.794072	0.151463
0.009	160	100	2	0.4	250	0.700632	0.651811	0.0488219	0.408181	0.664087	0.600828	0.0632594
0.009	160	100	2	0.4	500	0.83837	0.749304	0.089066	0.476212	0.78285	0.685162	0.0976886
0.009	160	100	2	0.4	750	0.882642	0.788301	0.0943415	0.521565	0.84926	0.730843	0.118417
0.009	160	100	2	0.4	1000	0.906535	0.796657	0.109878	0.542908	0.890546	0.756133	0.134413
0.009	160	100	2	0.4	1250	0.915671	0.805014	0.110657	0.555803	0.90003	0.762464	0.137567
0.009	160	100	2	0.4	1500	0.915671	0.805014	0.110657	0.555803	0.90003	0.762464	0.137567
0.009	160	100	2	0.4	1750	0.915671	0.805014	0.110657	0.555803	0.90003	0.762464	0.137567
0.009	160	100	2	0.4	2000	0.915671	0.805014	0.110657	0.555803	0.90003	0.762464	0.137567
0.009	160	100	2	0.5	250	0.75896	0.696379	0.0625811	0.425078	0.717672	0.637361	0.0803107
0.009	160	100	2	0.5	500	0.867885	0.771588	0.096297	0.508226	0.844163	0.722409	0.121754
0.009	160	100	2	0.5	750	0.900211	0.785515	0.114696	0.549578	0.897047	0.769471	0.127576
0.009	160	100	2	0.5	1000	0.921293	0.805014	0.116279	0.580258	0.920412	0.780012	0.1404
0.009	160	100	2	0.5	1250	0.924807	0.805014	0.119793	0.580703	0.933061	0.782125	0.150936
0.009	160	100	2	0.5	1500	0.924807	0.805014	0.119793	0.580703	0.935521	0.783536	0.151985
0.009	160	100	2	0.5	1750	0.924807	0.805014	0.119793	0.580703	0.935521	0.783536	0.151985
0.009	160	100	2	0.5	2000	0.924807	0.805014	0.119793	0.580703	0.935521	0.783536	0.151985
0.009	160	100	2	0.6	250	0.796205	0.724234	0.0719712	0.450867	0.762824	0.668298	0.0945261
0.009	160	100	2	0.6	500	0.872804	0.779944	0.0928596	0.535794	0.872977	0.754732	0.118246
0.009	160	100	2	0.6	750	0.904427	0.796657	0.10777	0.582926	0.912331	0.78001	0.132321
0.009	160	100	2	0.6	1000	0.921293	0.802228	0.119065	0.594486	0.933237	0.790556	0.142681
0.009	160	100	2	0.6	1250	0.921293	0.802228	0.119065	0.594486	0.941318	0.795476	0.145842
0.009	160	100	2	0.6	1500	0.921293	0.802228	0.119065	0.594486	0.941669	0.795476	0.146193
0.009	160	100	2	0.6	1750	0.921293	0.802228	0.119065	0.594486	0.941669	0.795476	0.146193
0.009	160	100	2	0.6	2000	0.921293	0.802228	0.119065	0.594486	0.941669	0.795476	0.146193
0.009	160	125	3	0.4	250	0.64863	0.626741	0.0218887	0.36683	0.577297	0.5411	0.0361977
0.009	160	125	3	0.4	500	0.772312	0.715877	0.0564346	0.444642	0.694832	0.605738	0.0890943
0.009	160	125	3	0.4	750	0.842586	0.75766	0.0849259	0.486883	0.768447	0.664781	0.103666
0.009	160	125	3	0.4	1000	0.876318	0.777159	0.0991589	0.508671	0.810612	0.688681	0.121932
0.009	160	125	3	0.4	1250	0.902319	0.785515	0.116804	0.521565	0.836086	0.713986	0.122101
0.009	160	125	3	0.4	1500	0.902319	0.785515	0.116804	0.521565	0.852771	0.721715	0.131056
0.009	160	125	3	0.4	1750	0.902319	0.785515	0.116804	0.521565	0.855406	0.725933	0.129473
0.009	160	125	3	0.4	2000	0.902319	0.785515	0.116804	0.521565	0.855406	0.725933	0.129473
0.009	160	125	3	0.5	250	0.705552	0.643454	0.0620976	0.405069	0.663911	0.601525	0.0623863
0.009	160	125	3	0.5	500	0.837667	0.754875	0.0827922	0.470431	0.784783	0.685169	0.0996133
0.009	160	125	3	0.5	750	0.886156	0.785515	0.100641	0.526012	0.851192	0.731539	0.119652
0.009	160	125	3	0.5	1000	0.909346	0.793872	0.115475	0.549133	0.890547	0.755429	0.135118
0.009	160	125	3	0.5	1250	0.927618	0.807799	0.119818	0.563361	0.903896	0.761752	0.142144
0.009	160	125	3	0.5	1500	0.92832	0.805014	0.123307	0.566029	0.906005	0.761752	0.144253
0.009	160	125	3	0.5	1750	0.92832	0.805014	0.123307	0.566029	0.906005	0.761752	0.144253
0.009	160	125	3	0.5	2000	0.92832	0.805014	0.123307	0.566029	0.906005	0.761752	0.144253
0.009	160	125	3	0.6	250	0.747716	0.682451	0.0652648	0.421076	0.7059	0.629644	0.0762555
0.009	160	125	3	0.6	500	0.868587	0.760446	0.108142	0.498444	0.836256	0.717485	0.118771
0.009	160	125	3	0.6	750	0.903725	0.796657	0.107067	0.543797	0.894762	0.766664	0.128097
0.009	160	125	3	0.6	1000	0.930429	0.805014	0.125415	0.561583	0.917777	0.774396	0.143381
0.009	160	125	3	0.6	1250	0.936051	0.810585	0.125466	0.570031	0.928668	0.782132	0.146535
0.009	160	125	3	0.6	1500	0.936051	0.810585	0.125466	0.570031	0.933586	0.783543	0.150042
0.009	160	125	3	0.6	1750	0.936051	0.810585	0.125466	0.570031	0.933761	0.783543	0.150218
0.009	160	125	3	0.6	2000	0.936051	0.810585	0.125466	0.570031	0.933761	0.783543	0.150218
0.009	160	125	2	0.4	250	0.64863	0.626741	0.0218887	0.36683	0.577297	0.5411	0.0361977
0.009	160	125	2	0.4	500	0.772312	0.715877	0.0564346	0.444642	0.694832	0.605738	0.0890943
0.009	160	125	2	0.4	750	0.842586	0.75766	0.0849259	0.486883	0.768447	0.664781	0.103666
0.009	160	125	2	0.4	1000	0.876318	0.777159	0.0991589	0.508671	0.810612	0.688681	0.121932
0.009	160	125	2	0.4	1250	0.902319	0.785515	0.116804	0.521565	0.836086	0.713986	0.122101
0.009	160	125	2	0.4	1500	0.902319	0.785515	0.116804	0.521565	0.852771	0.721715	0.131056
0.009	160	125	2	0.4	1750	0.902319	0.785515	0.116804	0.521565	0.855406	0.725933	0.129473
0.009	160	125	2	0.4	2000	0.902319	0.785515	0.116804	0.521565	0.855406	0.725933	0.129473
0.009	160	125	2	0.5	250	0.704849	0.643454	0.0613949	0.405958	0.663911	0.601525	0.0623863
0.009	160	125	2	0.5	500	0.840478	0.754875	0.0856032	0.468653	0.784783	0.685169	0.0996133
0.009	160	125	2	0.5	750	0.884048	0.785515	0.0985325	0.526901	0.851192	0.731539	0.119652
0.009	160	125	2	0.5	1000	0.909346	0.799443	0.109904	0.549578	0.890547	0.755429	0.135118
0.009	160	125	2	0.5	1250	0.926915	0.805014	0.121901	0.563806	0.903896	0.761752	0.142144
0.009	160	125	2	0.5	1500	0.926915	0.807799	0.119116	0.564251	0.906005	0.761752	0.144253
0.009	160	125	2	0.5	1750	0.926915	0.807799	0.119116	0.564251	0.906005	0.761752	0.144253
0.009	160	125	2	0.5	2000	0.926915	0.807799	0.119116	0.564251	0.906005	0.761752	0.144253
0.009	160	125	2	0.6	250	0.7435	0.679666	0.0638339	0.420631	0.706427	0.629644	0.0767825
0.009	160	125	2	0.6	500	0.862966	0.763231	0.0997344	0.495331	0.834851	0.718891	0.11596
0.009	160	125	2	0.6	750	0.895994	0.793872	0.102123	0.542463	0.892302	0.76385	0.128452
0.009	160	125	2	0.6	1000	0.917077	0.799443	0.117634	0.562028	0.916899	0.775802	0.141097
0.009	160	125	2	0.6	1250	0.929023	0.807799	0.121224	0.572254	0.93025	0.787749	0.142501
0.009	160	125	2	0.6	1500	0.929023	0.807799	0.121224	0.572254	0.933939	0.789157	0.144781
0.009	160	125	2	0.6	1750	0.929023	0.807799	0.121224	0.572254	0.93429	0.789862	0.144428
0.009	160	125	2	0.6	2000	0.929023	0.807799	0.121224	0.572254	0.93429	0.789862	0.144428
0.009	160	150	3	0.4	250	0.57695	0.562674	0.014276	0.305469	0.530217	0.508769	0.0214471
0.009	160	150	3	0.4	500	0.690794	0.662953	0.0278415	0.391285	0.64494	0.58678	0.0581597
0.009	160	150	3	0.4	750	0.768096	0.724234	0.0438616	0.444197	0.714161	0.628947	0.0852131
0.009	160	150	3	0.4	1000	0.815882	0.732591	0.0832914	0.470431	0.752108	0.654947	0.0971611
0.009	160	150	3	0.4	1250	0.837667	0.75766	0.0800067	0.486883	0.78127	0.675325	0.105945
0.009	160	150	3	0.4	1500	0.846803	0.75766	0.0891424	0.497554	0.796731	0.686578	0.110153
0.009	160	150	3	0.4	1750	0.846803	0.75766	0.0891424	0.497554	0.802882	0.689387	0.113494
0.009	160	150	3	0.4	2000	0.846803	0.75766	0.0891424	0.497554	0.804288	0.689387	0.1149
0.009	160	150	3	0.5	250	0.66409	0.62117	0.04292	0.377501	0.588013	0.553047	0.0349662
0.009	160	150	3	0.5	500	0.784259	0.715877	0.0683812	0.456203	0.703616	0.622604	0.0810116
0.009	160	150	3	0.5	750	0.858749	0.763231	0.0955179	0.49711	0.777407	0.673912	0.103496
0.009	160	150	3	0.5	1000	0.888967	0.779944	0.109023	0.525122	0.817464	0.702745	0.114719
0.009	160	150	3	0.5	1250	0.907238	0.791086	0.116152	0.53357	0.848557	0.725933	0.122625
0.009	160	150	3	0.5	1500	0.908644	0.791086	0.117557	0.534015	0.869639	0.73999	0.129649
0.009	160	150	3	0.5	1750	0.908644	0.791086	0.117557	0.534015	0.879126	0.743506	0.13562
0.009	160	150	3	0.5	2000	0.908644	0.791086	0.117557	0.534015	0.880532	0.744208	0.136324
0.009	160	150	3	0.6	250	0.69993	0.64624	0.0536902	0.408181	0.660925	0.607153	0.0537716
0.009	160	150	3	0.6	500	0.841181	0.754875	0.086306	0.471321	0.786012	0.682355	0.103657
0.009	160	150	3	0.6	750	0.884048	0.78273	0.101318	0.519342	0.850312	0.730838	0.119475
0.009	160	150	3	0.6	1000	0.911455	0.799443	0.112012	0.537572	0.8916	0.756121	0.13548
0.009	160	150	3	0.6	1250	0.918482	0.805014	0.113468	0.543353	0.91321	0.764559	0.148651
0.009	160	150	3	0.6	1500	0.918482	0.805014	0.113468	0.543353	0.918657	0.762449	0.156208
0.009	160	150	3	0.6	1750	0.918482	0.805014	0.113468	0.543353	0.918657	0.762449	0.156208
0.009	160	150	3	0.6	2000	0.918482	0.805014	0.113468	0.543353	0.918657	0.762449	0.156208
0.009	160	150	2	0.4	250	0.57695	0.562674	0.014276	0.305469	0.530217	0.508769	0.0214471
0.009	160	150	2	0.4	500	0.690794	0.662953	0.0278415	0.391285	0.64494	0.58678	0.0581597
0.009	160	150	2	0.4	750	0.768096	0.724234	0.0438616	0.444197	0.714161	0.628947	0.0852131
0.009	160	150	2	0.4	1000	0.815882	0.732591	0.0832914	0.470431	0.752108	0.654947	0.0971611
0.009	160	150	2	0.4	1250	0.837667	0.75766	0.0800067	0.486883	0.78127	0.675325	0.105945
0.009	160	150	2	0.4	1500	0.846803	0.75766	0.0891424	0.497554	0.796731	0.686578	0.110153
0.009	160	150	2	0.4	1750	0.846803	0.75766	0.0891424	0.497554	0.802882	0.689387	0.113494
0.009	160	150	2	0.4	2000	0.846803	0.75766	0.0891424	0.497554	0.804288	0.689387	0.1149
0.009	160	150	2	0.5	250	0.66409	0.62117	0.04292	0.377501	0.588013	0.553047	0.0349662
0.009	160	150	2	0.5	500	0.784259	0.715877	0.0683812	0.456203	0.703616	0.622604	0.0810116
0.009	160	150	2	0.5	750	0.858749	0.763231	0.0955179	0.49711	0.777407	0.673912	0.103496
0.009	160	150	2	0.5	1000	0.888967	0.779944	0.109023	0.525122	0.817464	0.702745	0.114719
0.009	160	150	2	0.5	1250	0.907238	0.791086	0.116152	0.53357	0.848557	0.725933	0.122625
0.009	160	150	2	0.5	1500	0.908644	0.791086	0.117557	0.534015	0.869639	0.73999	0.129649
0.009	160	150	2	0.5	1750	0.908644	0.791086	0.117557	0.534015	0.879126	0.743506	0.13562
0.009	160	150	2	0.5	2000	0.908644	0.791086	0.117557	0.534015	0.880532	0.744208	0.136324
0.009	160	150	2	0.6	250	0.69993	0.649025	0.0509047	0.406847	0.660925	0.607153	0.0537716
0.009	160	150	2	0.6	500	0.841181	0.754875	0.086306	0.469987	0.786012	0.682355	0.103657
0.009	160	150	2	0.6	750	0.884048	0.779944	0.104103	0.517563	0.850312	0.730838	0.119475
0.009	160	150	2	0.6	1000	0.907941	0.796657	0.111284	0.540685	0.8916	0.756121	0.13548
0.009	160	150	2	0.6	1250	0.915671	0.805014	0.110657	0.544687	0.91321	0.764559	0.148651
0.009	160	150	2	0.6	1500	0.915671	0.805014	0.110657	0.544687	0.918657	0.762449	0.156208
0.009	160	150	2	0.6	1750	0.915671	0.805014	0.110657	0.544687	0.918657	0.762449	0.156208
0.009	160	150	2	0.6	2000	0.915671	0.805014	0.110657	0.544687	0.918657	0.762449	0.156208
0.009	170	50	3	0.4	250	0.812368	0.75766	0.0547081	0.505113	0.787068	0.700605	0.0864629
0.009	170	50	3	0.4	500	0.888967	0.788301	0.100666	0.598933	0.887383	0.763141	0.124242
0.009	170	50	3	0.4	750	0.921293	0.810585	0.110708	0.625167	0.923575	0.796163	0.127412
0.009	170	50	3	0.4	1000	0.929726	0.816156	0.11357	0.632726	0.941496	0.804596	0.1369
0.009	170	50	3	0.4	1250	0.929726	0.816156	0.11357	0.632726	0.9429	0.80741	0.13549
0.009	170	50	3	0.4	1500	0.929726	0.816156	0.11357	0.632726	0.9429	0.80741	0.13549
0.009	170	50	3	0.4	1750	0.929726	0.816156	0.11357	0.632726	0.9429	0.80741	0.13549
0.009	170	50	3	0.4	2000	0.929726	0.816156	0.11357	0.632726	0.9429	0.80741	0.13549
0.009	170	50	3	0.5	250	0.840478	0.75766	0.0828177	0.565585	0.829584	0.718164	0.11142
0.009	170	50	3	0.5	500	0.909346	0.796657	0.112689	0.623388	0.911979	0.772276	0.139703
0.009	170	50	3	0.5	750	0.936051	0.81337	0.12268	0.653179	0.939562	0.799669	0.139893
0.009	170	50	3	0.5	1000	0.938862	0.810585	0.128277	0.654513	0.953969	0.809513	0.144456
0.009	170	50	3	0.5	1250	0.938862	0.810585	0.128277	0.654513	0.955374	0.80811	0.147264
0.009	170	50	3	0.5	1500	0.938862	0.810585	0.128277	0.654513	0.955374	0.80811	0.147264
0.009	170	50	3	0.5	1750	0.938862	0.810585	0.128277	0.654513	0.955374	0.80811	0.147264
0.009	170	50	3	0.5	2000	0.938862	0.810585	0.128277	0.654513	0.955374	0.80811	0.147264
0.009	170	50	3	0.6	250	0.854533	0.766017	0.088516	0.58337	0.85418	0.733625	0.120555
0.009	170	50	3	0.6	500	0.919185	0.796657	0.122527	0.634949	0.925859	0.782113	0.143746
0.009	170	50	3	0.6	750	0.94097	0.810585	0.130385	0.661183	0.9494	0.800381	0.14902
0.009	170	50	3	0.6	1000	0.94097	0.810585	0.130385	0.661183	0.957132	0.806002	0.15113
0.009	170	50	3	0.6	1250	0.94097	0.810585	0.130385	0.661183	0.95801	0.805298	0.152712
0.009	170	50	3	0.6	1500	0.94097	0.810585	0.130385	0.661183	0.95801	0.805298	0.152712
0.009	170	50	3	0.6	1750	0.94097	0.810585	0.130385	0.661183	0.95801	0.805298	0.152712
0.009	170	50	3	0.6	2000	0.94097	0.810585	0.130385	0.661183	0.95801	0.805298	0.152712
0.009	170	50	2	0.4	250	0.797611	0.743733	0.0538781	0.495776	0.783554	0.699202	0.0843524
0.009	170	50	2	0.4	500	0.876318	0.785515	0.0908023	0.599378	0.878248	0.763143	0.115105
0.009	170	50	2	0.4	750	0.911455	0.802228	0.109226	0.625167	0.917602	0.78703	0.130572
0.009	170	50	2	0.4	1000	0.931131	0.810585	0.120546	0.641618	0.936224	0.801789	0.134435
0.009	170	50	2	0.4	1250	0.931131	0.810585	0.120546	0.641618	0.940616	0.802491	0.138125
0.009	170	50	2	0.4	1500	0.931131	0.810585	0.120546	0.641618	0.94044	0.803195	0.137245
0.009	170	50	2	0.4	1750	0.931131	0.810585	0.120546	0.641618	0.94044	0.803195	0.137245
0.009	170	50	2	0.4	2000	0.931131	0.810585	0.120546	0.641618	0.94044	0.803195	0.137245
0.009	170	50	2	0.5	250	0.813774	0.746518	0.0672556	0.545131	0.813597	0.713951	0.0996458
0.009	170	50	2	0.5	500	0.891778	0.785515	0.106263	0.616719	0.893708	0.765953	0.127756
0.009	170	50	2	0.5	750	0.917077	0.805014	0.112063	0.643842	0.929724	0.790541	0.139183
0.009	170	50	2	0.5	1000	0.924104	0.805014	0.11909	0.651845	0.944305	0.799684	0.144621
0.009	170	50	2	0.5	1250	0.924104	0.805014	0.11909	0.651845	0.945885	0.801796	0.144089
0.009	170	50	2	0.5	1500	0.924104	0.805014	0.11909	0.651845	0.945885	0.801796	0.144089
0.009	170	50	2	0.5	1750	0.924104	0.805014	0.11909	0.651845	0.945885	0.801796	0.144089
0.009	170	50	2	0.5	2000	0.924104	0.805014	0.11909	0.651845	0.945885	0.801796	0.144089
0.009	170	50	2	0.6	250	0.82572	0.749304	0.0764167	0.561138	0.834328	0.720981	0.113347
0.009	170	50	2	0.6	500	0.891075	0.785515	0.10556	0.62161	0.903722	0.775098	0.128625
0.009	170	50	2	0.6	750	0.923401	0.796657	0.126744	0.653624	0.935345	0.798975	0.136371
0.009	170	50	2	0.6	1000	0.929023	0.802228	0.126795	0.661183	0.949576	0.805997	0.143579
0.009	170	50	2	0.6	1250	0.929023	0.802228	0.126795	0.661183	0.950103	0.805997	0.144106
0.009	170	50	2	0.6	1500	0.929023	0.802228	0.126795	0.661183	0.950103	0.805997	0.144106
0.009	170	50	2	0.6	1750	0.929023	0.802228	0.126795	0.661183	0.950103	0.805997	0.144106
0.009	170	50	2	0.6	2000	0.929023	0.802228	0.126795	0.661183	0.950103	0.805997	0.144106
0.009	170	60	3	0.4	250	0.799719	0.732591	0.0671284	0.456647	0.765458	0.677428	0.0880305
0.009	170	60	3	0.4	500	0.884048	0.791086	0.0929614	0.547354	0.880533	0.756815	0.123718
0.009	170	60	3	0.4	750	0.915671	0.802228	0.113443	0.600711	0.917777	0.791255	0.126522
0.009	170	60	3	0.4	1000	0.92832	0.81337	0.11495	0.608715	0.934819	0.801787	0.133032
0.009	170	60	3	0.4	1250	0.92832	0.81337	0.11495	0.608715	0.940086	0.804603	0.135483
0.009	170	60	3	0.4	1500	0.92832	0.81337	0.11495	0.608715	0.940262	0.805308	0.134954
0.009	170	60	3	0.4	1750	0.92832	0.81337	0.11495	0.608715	0.940262	0.805308	0.134954
0.009	170	60	3	0.4	2000	0.92832	0.81337	0.11495	0.608715	0.940262	0.805308	0.134954
0.009	170	60	3	0.5	250	0.834153	0.749304	0.0848496	0.52779	0.818164	0.711836	0.106328
0.009	170	60	3	0.5	500	0.904427	0.796657	0.10777	0.611383	0.903721	0.77298	0.130741
0.009	170	60	3	0.5	750	0.931834	0.810585	0.121249	0.637617	0.93394	0.796155	0.137785
0.009	170	60	3	0.5	1000	0.931834	0.810585	0.121249	0.637617	0.950806	0.80108	0.149726
0.009	170	60	3	0.5	1250	0.931834	0.810585	0.121249	0.637617	0.95186	0.803185	0.148675
0.009	170	60	3	0.5	1500	0.931834	0.810585	0.121249	0.637617	0.95186	0.803185	0.148675
0.009	170	60	3	0.5	1750	0.931834	0.810585	0.121249	0.637617	0.95186	0.803185	0.148675
0.009	170	60	3	0.5	2000	0.931834	0.810585	0.121249	0.637617	0.95186	0.803185	0.148675
0.009	170	60	3	0.6	250	0.847505	0.766017	0.0814886	0.578479	0.845571	0.723091	0.12248
0.009	170	60	3	0.6	500	0.913563	0.799443	0.11412	0.631392	0.91971	0.778592	0.141118
0.009	170	60	3	0.6	750	0.940267	0.805014	0.135253	0.659849	0.946589	0.798972	0.147617
0.009	170	60	3	0.6	1000	0.94097	0.805014	0.135956	0.659849	0.955902	0.807403	0.148499
0.009	170	60	3	0.6	1250	0.94097	0.805014	0.135956	0.659849	0.956781	0.807403	0.149378
0.009	170	60	3	0.6	1500	0.94097	0.805014	0.135956	0.659849	0.956781	0.807403	0.149378
0.009	170	60	3	0.6	1750	0.94097	0.805014	0.135956	0.659849	0.956781	0.807403	0.149378
0.009	170	60	3	0.6	2000	0.94097	0.805014	0.135956	0.659849	0.956781	0.807403	0.149378
0.009	170	60	2	0.4	250	0.78707	0.738162	0.048908	0.453535	0.762998	0.674618	0.0883802
0.009	170	60	2	0.4	500	0.873507	0.779944	0.0935624	0.542908	0.872626	0.758923	0.113704
0.009	170	60	2	0.4	750	0.907238	0.799443	0.107795	0.588706	0.912682	0.784927	0.127755
0.009	170	60	2	0.4	1000	0.926212	0.818942	0.107271	0.611827	0.932535	0.799679	0.132856
0.009	170	60	2	0.4	1250	0.926212	0.818942	0.107271	0.611827	0.937804	0.803197	0.134607
0.009	170	60	2	0.4	1500	0.926212	0.818942	0.107271	0.611827	0.937804	0.801789	0.136015
[truncated: 15,282 more rows]
