# Supplementary material for: Predicting regional somatic mutation rates using DNA motifs
Source: PLoS Comput Biol. 2023 Oct 2;19(10):e1011536. doi: 10.1371/journal.pcbi.1011536 (PMC10569533; doi:10.1371/journal.pcbi.1011536)
Supplement: S13 Table — (XLSX) [file pcbi.1011536.s021.xlsx]

## Sheet: Sheet1
Tissue	Mark	Encode file accession number
kidney	H3K27me3	ENCFF124ODW.bam
kidney	H3K36me3	ENCFF324CLN.bam
kidney	H3K4me3	ENCFF971QKQ.bam
kidney	H3K4me1	ENCFF445MSU.bam
kidney	H3K9me3	ENCFF058YEJ.bam
Prostate_gland	H3K27me3	ENCFF426ZND_ENCFF175XXW.bam
Prostate_gland	H3K36me3	ENCFF941VUM_ENCFF396CHY.bam
Prostate_gland	H3K4me3	ENCFF055CAO_ENCFF369SLA.bam
Prostate_gland	H3K4me1	ENCFF099KSH_ENCFF324PUS.bam
Prostate_gland	H3K9me3	ENCFF162VHF_ENCFF559LMW.bam
